# Supplementary material for: Crystal structure of 5-(β-d-gluco­pyran­osyl­thio)-N-(4-methyl­phen­yl)-1,3,4-thia­diazol-2-amine
Source: Acta Crystallogr E Crystallogr Commun. 2023 Jun 20;79(Pt 7):652–6. doi: 10.1107/S2056989023005248 (PMC10439424; doi:10.1107/S2056989023005248)
Supplement: Supplementary file 1 [file e-79-00652-sup1.cif]

##############################################################################
#                                                                            #
# This CIF contains the data in a paper accepted for publication in          #
# Acta Crystallographica Section E. It conforms to the requirements of       #
# Notes for Authors for Acta Crystallographica Section E, and has been       #
# peer reviewed under the auspices of the IUCr Commission on Journals.       #
#                                                                            #
# Full details of the Crystallographic Information File format               #
# are given in the paper "The Crystallographic Information File (CIF):       #
# a New Standard Archive File for Crystallography" by S. R. Hall, F. H.      #
# Allen and I. D. Brown [Acta Cryst. (1991), A47, 655-685].                  #
#                                                                            #
# The current version of the core CIF dictionary is obtainable from          #
# ftp://ftp.iucr.org/pub/cif_core.dic.                                       #
#                                                                            #
# Software is freely available for graphical display of the structure(s)     #
# in this CIF. For information consult the CIF software page                 #
# http://www.iucr.org/resources/cif/software.                                #
#                                                                            #
# This file may be used for bona fide research purposes within the           #
# scientific community so long as proper attribution is given to the journal # 
# article from which it was obtained.                                        #
#                                                                            #
##############################################################################
data_I
_audit_creation_method     'SHELXL-2018/3'
_chemical_name_systematic
;\
5-[(\b-<i>D</i>-Glucopyranosyl)sulfanyl]-\
<i>N</i>-(4-methylphenyl)-1,3,4-thiadiazol-2-amine
;
_chemical_name_common
;\
5-(\b-<i>D</i>-Glucopyranosylthio)-\
<i>N</i>-(4-methylphenyl)-1,3,4-thiadiazol-2-amine
;
_chemical_formula_moiety     'C15 H19 N3 O5 S2'
_chemical_formula_sum     'C15 H19 N3 O5 S2'
_chemical_formula_weight     385.45
_chemical_melting_point     ?
_chemical_absolute_configuration     ad
_space_group_crystal_system     monoclinic
_space_group_name_H-M_alt     'P 21'
_space_group_name_Hall     'P 2yb'
loop_
    _space_group_symop_operation_xyz
    'x, y, z'
    '-x, y+1/2, -z'
_cell_length_a     6.23840(6)
_cell_length_b     7.43550(10)
_cell_length_c     18.32032(17)
_cell_angle_alpha     90
_cell_angle_beta     91.4183(8)
_cell_angle_gamma     90
_cell_volume     849.539(16)
_cell_formula_units_Z     2
_cell_measurement_reflns_used     61296
_cell_measurement_theta_min     2.4120
_cell_measurement_theta_max     77.4830
_cell_measurement_temperature     100(2)
_exptl_crystal_description     plate
_exptl_crystal_colour     colourless
_exptl_crystal_size_max     0.10
_exptl_crystal_size_mid     0.08
_exptl_crystal_size_min     0.02
_exptl_crystal_density_diffrn     1.507
_exptl_crystal_density_meas     ?
_exptl_crystal_density_method     ?
_exptl_crystal_F_000     404
_exptl_absorpt_coefficient_mu     3.141
_exptl_absorpt_correction_type     multi-scan
_exptl_absorpt_process_details
;
(CrysAlisPro; Rigaku OD, 2021)
;
_exptl_absorpt_correction_T_min     0.85059
_exptl_absorpt_correction_T_max     1.00000
_diffrn_ambient_temperature     100(2)
_diffrn_source     'micro-focus sealed X-ray tube'
_diffrn_radiation_type     CuK\a
_diffrn_radiation_wavelength     1.54184
_diffrn_radiation_monochromator     mirror
_diffrn_measurement_device_type     'XtaLAB Synergy'
_diffrn_measurement_device     'four-circle diffractometer'
_diffrn_measurement_method     '\w scans'
_diffrn_detector     'Hybrid Pixel Array Detector'
_diffrn_detector_area_resol_mean     10.0000
_diffrn_reflns_number     70354
_diffrn_reflns_av_R_equivalents     0.0304
_diffrn_reflns_av_unetI/netI     0.0102
_diffrn_reflns_theta_min     2.412
_diffrn_reflns_theta_max     77.276
_diffrn_reflns_theta_full     77.000
_diffrn_measured_fraction_theta_max     0.999
_diffrn_measured_fraction_theta_full     1.000
_diffrn_reflns_limit_h_min     -7
_diffrn_reflns_limit_h_max     7
_diffrn_reflns_limit_k_min     -9
_diffrn_reflns_limit_k_max     8
_diffrn_reflns_limit_l_min     -23
_diffrn_reflns_limit_l_max     23
_diffrn_radiation_probe     x-ray
_refine_special_details     ?
_reflns_number_total     3520
_reflns_number_gt     3502
_reflns_threshold_expression     'I > 2\s(I)'
_refine_ls_structure_factor_coef     Fsqd
_refine_ls_matrix_type     full
_refine_ls_R_factor_all     0.0191
_refine_ls_R_factor_gt     0.0190
_refine_ls_wR_factor_gt     0.0496
_refine_ls_wR_factor_ref     0.0497
_refine_ls_goodness_of_fit_ref     1.031
_refine_ls_restrained_S_all     1.031
_refine_ls_number_reflns     3520
_refine_ls_number_parameters     248
_refine_ls_number_restraints     7
_refine_ls_hydrogen_treatment     mixed
_refine_ls_weighting_scheme     calc
_refine_ls_weighting_details
              'w=1/[\s^2^(Fo^2^)+(0.0289P)^2^+0.2573P] where P=(Fo^2^+2Fc^2^)/3'
_atom_sites_solution_hydrogens     mixed
_atom_sites_solution_primary     dual
_atom_sites_solution_secondary     ?
_refine_ls_shift/su_max     0.000
_refine_ls_shift/su_mean     0.000
_refine_diff_density_max     0.300
_refine_diff_density_min     -0.206
_refine_ls_extinction_method
;
SHELXL-2018/3 (Sheldrick, 2015a)
;
_refine_ls_extinction_coef     0.0009(3)
_refine_ls_extinction_expression
                                  'Fc^*^=kFc[1+0.001xFc^2^\l^3^/sin(2\q)]^-1/4^'
_refine_ls_abs_structure_details
;
Flack <i>x</i> determined using 1554 quotients
[(<i>I</i>^+^)-(<i>I</i>^-^)]/[(<i>I</i>^+^)+(<i>I</i>^-^)]
(Parsons <i>et al.</i>,  2013)
;
_refine_ls_abs_structure_Flack     -0.006(5)
loop_
    _atom_type_symbol
    _atom_type_description
    _atom_type_scat_dispersion_real
    _atom_type_scat_dispersion_imag
    _atom_type_scat_source
    'C' 'C' 0.0181 0.0091
                         'International Tables Vol C Tables 4.2.6.8 and 6.1.1.4'
    'H' 'H' 0.0000 0.0000
                         'International Tables Vol C Tables 4.2.6.8 and 6.1.1.4'
    'N' 'N' 0.0311 0.0180
                         'International Tables Vol C Tables 4.2.6.8 and 6.1.1.4'
    'O' 'O' 0.0492 0.0322
                         'International Tables Vol C Tables 4.2.6.8 and 6.1.1.4'
    'S' 'S' 0.3331 0.5567
                         'International Tables Vol C Tables 4.2.6.8 and 6.1.1.4'
_computing_data_collection
;
CrysAlisPro (Rigaku OD, 2021)
;
_computing_cell_refinement
;
CrysAlisPro (Rigaku OD, 2021)
;
_computing_data_reduction
;
CrysAlisPro (Rigaku OD, 2021)
;
_computing_structure_solution
;
<i>SHELXT</i> (Sheldrick, 2015b)
;
_computing_structure_refinement
;
<i>SHELXL2018/3</i> (Sheldrick, 2015a)
;
_computing_molecular_graphics
;
XP (Siemens, 1994)
;
_computing_publication_material
;
<i>SHELXL2018/3</i> (Sheldrick, 2015a)
;
loop_
    _atom_site_type_symbol
    _atom_site_label
    _atom_site_fract_x
    _atom_site_fract_y
    _atom_site_fract_z
    _atom_site_U_iso_or_equiv
    _atom_site_adp_type
    _atom_site_calc_flag
    _atom_site_occupancy
    _atom_site_disorder_assembly
    _atom_site_disorder_group
    S S1 0.68679(6) 0.56520(6) 0.74337(2) 0.01368(10) Uani d 1 . .
    C C2 0.7401(3) 0.7619(2) 0.69652(9) 0.0141(4) Uani d 1 . .
    N N3 0.6138(2) 0.8948(2) 0.71166(8) 0.0164(3) Uani d 1 . .
    N N4 0.4594(2) 0.8505(2) 0.76262(8) 0.0164(3) Uani d 1 . .
    C C5 0.4713(3) 0.6807(3) 0.78116(9) 0.0141(3) Uani d 1 . .
    C C11 1.0267(2) 0.5674(3) 0.61331(9) 0.0129(3) Uani d 1 . .
    H H11 0.908249 0.505970 0.585259 0.015 Uiso calc 1 . .
    C C12 1.2263(3) 0.5825(3) 0.56692(9) 0.0125(3) Uani d 1 . .
    H H12 1.336334 0.656908 0.593626 0.015 Uiso calc 1 . .
    C C13 1.3196(3) 0.3958(3) 0.55237(9) 0.0132(3) Uani d 1 . .
    H H13 1.225617 0.331025 0.516019 0.016 Uiso calc 1 . .
    C C14 1.3421(3) 0.2844(3) 0.62159(9) 0.0129(3) Uani d 1 . .
    H H14 1.457744 0.336867 0.653816 0.015 Uiso calc 1 . .
    C C15 1.1297(3) 0.2862(3) 0.66200(9) 0.0135(3) Uani d 1 . .
    H H15 1.014260 0.235018 0.629328 0.016 Uiso calc 1 . .
    C C16 1.1351(3) 0.1833(3) 0.73351(10) 0.0159(3) Uani d 1 . .
    H H16A 1.005890 0.214160 0.761185 0.019 Uiso calc 1 . .
    H H16B 1.129897 0.052814 0.722861 0.019 Uiso calc 1 . .
    O O1 1.07795(19) 0.47115(17) 0.67845(7) 0.0135(3) Uani d 1 . .
    O O2 1.1689(2) 0.66863(19) 0.50027(7) 0.0153(3) Uani d 1 . .
    H H02 1.264(4) 0.740(4) 0.4908(15) 0.038(8) Uiso d 1 . .
    O O3 1.52906(19) 0.41758(19) 0.52349(7) 0.0168(3) Uani d 1 . .
    H H03 1.522(4) 0.482(4) 0.4857(13) 0.029(7) Uiso d 1 . .
    O O4 1.3989(2) 0.10451(18) 0.60228(7) 0.0162(3) Uani d 1 . .
    H H04 1.471(4) 0.067(4) 0.6365(12) 0.030(7) Uiso d 1 . .
    O O5 1.3225(2) 0.22073(19) 0.77822(7) 0.0178(3) Uani d 1 . .
    H H05 1.382(4) 0.122(3) 0.7831(14) 0.032(8) Uiso d 1 . .
    N N1 0.3417(2) 0.5861(2) 0.82558(8) 0.0156(3) Uani d 1 . .
    H H01 0.353(4) 0.473(4) 0.8230(13) 0.020(6) Uiso d 1 . .
    C C21 0.1567(3) 0.6454(3) 0.86130(9) 0.0154(3) Uani d 1 . .
    C C22 0.0393(3) 0.5129(3) 0.89691(10) 0.0191(4) Uani d 1 . .
    H H22 0.082328 0.390608 0.894194 0.023 Uiso calc 1 . .
    C C23 -0.1396(3) 0.5595(3) 0.93618(10) 0.0221(4) Uani d 1 . .
    H H23 -0.216466 0.468512 0.960842 0.027 Uiso calc 1 . .
    C C24 -0.2085(3) 0.7375(3) 0.94008(11) 0.0220(4) Uani d 1 . .
    C C25 -0.0925(3) 0.8667(3) 0.90351(11) 0.0230(4) Uani d 1 . .
    H H25 -0.138366 0.988413 0.905038 0.028 Uiso calc 1 . .
    C C26 0.0901(3) 0.8234(3) 0.86446(10) 0.0195(4) Uani d 1 . .
    H H26 0.167780 0.914713 0.840330 0.023 Uiso calc 1 . .
    S S2 0.94984(6) 0.79473(6) 0.63645(2) 0.01473(10) Uani d 1 . .
    C C27 -0.4029(3) 0.7886(4) 0.98327(13) 0.0322(5) Uani d 1 . .
    H H27A -0.533285 0.765916 0.953762 0.048 Uiso calc 1 . .
    H H27B -0.395250 0.916469 0.996023 0.048 Uiso calc 1 . .
    H H27C -0.406140 0.716487 1.028010 0.048 Uiso calc 1 . .
loop_
    _atom_site_aniso_label
    _atom_site_aniso_U_11
    _atom_site_aniso_U_22
    _atom_site_aniso_U_33
    _atom_site_aniso_U_12
    _atom_site_aniso_U_13
    _atom_site_aniso_U_23
    S1 0.01271(18) 0.0111(2) 0.01736(19) 0.00212(16) 0.00360(13) 0.00076(16)
    C2 0.0134(8) 0.0129(10) 0.0161(8) 0.0005(6) 0.0007(6) -0.0002(7)
    N3 0.0159(7) 0.0146(8) 0.0188(7) 0.0029(6) 0.0043(6) 0.0020(6)
    N4 0.0147(7) 0.0164(8) 0.0183(7) 0.0024(6) 0.0050(6) 0.0016(6)
    C5 0.0127(8) 0.0155(9) 0.0140(8) 0.0021(7) 0.0004(6) -0.0013(7)
    C11 0.0123(7) 0.0115(8) 0.0149(7) 0.0006(7) 0.0020(6) 0.0008(7)
    C12 0.0122(7) 0.0120(8) 0.0133(7) 0.0005(7) 0.0016(5) 0.0015(7)
    C13 0.0114(8) 0.0139(9) 0.0145(8) 0.0002(6) 0.0031(6) -0.0006(7)
    C14 0.0141(7) 0.0103(8) 0.0145(7) 0.0010(7) 0.0031(6) 0.0000(7)
    C15 0.0140(7) 0.0103(8) 0.0163(7) 0.0011(7) 0.0034(6) -0.0013(7)
    C16 0.0154(8) 0.0153(9) 0.0174(8) 0.0007(7) 0.0033(6) 0.0017(7)
    O1 0.0160(6) 0.0102(6) 0.0144(6) 0.0027(5) 0.0040(4) 0.0010(5)
    O2 0.0146(6) 0.0151(7) 0.0162(6) -0.0009(5) 0.0017(4) 0.0053(5)
    O3 0.0147(6) 0.0166(7) 0.0194(6) 0.0030(5) 0.0074(5) 0.0049(5)
    O4 0.0202(6) 0.0122(7) 0.0163(6) 0.0046(5) 0.0039(5) 0.0000(5)
    O5 0.0211(7) 0.0135(7) 0.0188(6) 0.0027(5) -0.0010(5) 0.0006(5)
    N1 0.0149(7) 0.0127(9) 0.0193(7) 0.0012(6) 0.0035(5) 0.0009(6)
    C21 0.0120(8) 0.0208(10) 0.0136(7) 0.0020(7) 0.0007(6) -0.0009(7)
    C22 0.0177(8) 0.0202(10) 0.0195(8) 0.0008(7) 0.0013(7) 0.0005(7)
    C23 0.0157(8) 0.0301(11) 0.0207(8) -0.0037(9) 0.0038(6) 0.0027(9)
    C24 0.0141(8) 0.0309(12) 0.0211(9) 0.0000(7) 0.0035(7) -0.0081(8)
    C25 0.0197(9) 0.0225(11) 0.0271(10) 0.0042(8) 0.0049(8) -0.0046(8)
    C26 0.0177(8) 0.0194(11) 0.0217(8) 0.0012(7) 0.0046(7) 0.0001(8)
    S2 0.01492(19) 0.0101(2) 0.01939(19) 0.00117(15) 0.00557(14) 0.00078(16)
    C27 0.0195(9) 0.0386(13) 0.0389(11) -0.0030(10) 0.0112(8) -0.0133(11)
_geom_special_details
;
 All esds (except the esd in the dihedral angle between two l.s. planes)
 are estimated using the full covariance matrix.  The cell esds are taken
 into account individually in the estimation of esds in distances, angles
 and torsion angles; correlations between esds in cell parameters are only
 used when they are defined by crystal symmetry.  An approximate (isotropic)
 treatment of cell esds is used for estimating esds involving l.s. planes.
 Least-squares planes (x,y,z in crystal coordinates) and deviations from them
 (* indicates atom used to define plane)
 3.7080 (0.0039) x + 2.0545 (0.0042) y + 13.5622 (0.0105) z = 13.7691
 (0.0045)
 *  0.0205 (0.0007)  S1
 * -0.0130 (0.0010)  C2
 * -0.0030 (0.0011)  N3
 *  0.0244 (0.0010)  N4
 * -0.0289 (0.0010)  C5
   -0.1014 (0.0026)  N1
    0.0173 (0.0026)  S2
 Rms deviation of fitted atoms =   0.0201
 3.4518 (0.0038) x + 1.0131 (0.0062) y + 14.7993 (0.0080) z = 13.9365 (0.0076)
 Angle to previous plane (with approximate esd) =  9.200 ( 0.107 )
 *  0.0048 (0.0012)  C21
 * -0.0074 (0.0013)  C22
 *  0.0034 (0.0013)  C23
 *  0.0035 (0.0014)  C24
 * -0.0062 (0.0014)  C25
 *  0.0020 (0.0013)  C26
    0.0546 (0.0026)  N1
    0.0234 (0.0033)  C27
 Rms deviation of fitted atoms =   0.0049
 3.6049 (0.0167) x + 0.8656 (0.1231) y + 14.5324 (0.0137) z = 13.6402 (0.0694)
 Angle to previous plane (with approximate esd) =  1.978 ( 0.397 )
 *  0.0000 (0.0000)  H01
 *  0.0000 (0.0000)  C5
 *  0.0000 (0.0000)  C21
    0.0965 (0.0103)  N1
 Rms deviation of fitted atoms =   0.0000
;
loop_
    _geom_bond_atom_site_label_1
    _geom_bond_atom_site_label_2
    _geom_bond_site_symmetry_2
    _geom_bond_distance
    _geom_bond_publ_flag
    S1 C2 . 1.7322(19) y
    S1 C5 . 1.7525(18) y
    C2 N3 . 1.298(2) y
    C2 S2 . 1.7473(17) y
    N3 N4 . 1.397(2) y
    N4 C5 . 1.309(3) y
    C5 N1 . 1.358(2) y
    C11 O1 . 1.421(2) ?
    C11 C12 . 1.529(2) ?
    C11 S2 . 1.811(2) y
    C11 H11 . 1.0000 ?
    C12 O2 . 1.417(2) ?
    C12 C13 . 1.531(3) ?
    C12 H12 . 1.0000 ?
    C13 O3 . 1.4311(19) ?
    C13 C14 . 1.518(2) ?
    C13 H13 . 1.0000 ?
    C14 O4 . 1.431(2) ?
    C14 C15 . 1.534(2) ?
    C14 H14 . 1.0000 ?
    C15 O1 . 1.446(2) ?
    C15 C16 . 1.517(2) ?
    C15 H15 . 1.0000 ?
    C16 O5 . 1.438(2) ?
    C16 H16A . 0.9900 ?
    C16 H16B . 0.9900 ?
    O2 H02 . 0.82(2) ?
    O3 H03 . 0.84(2) ?
    O4 H04 . 0.81(2) ?
    O5 H05 . 0.83(2) ?
    N1 C21 . 1.411(2) y
    N1 H01 . 0.84(3) ?
    C21 C26 . 1.389(3) ?
    C21 C22 . 1.398(3) ?
    C22 C23 . 1.387(3) ?
    C22 H22 . 0.9500 ?
    C23 C24 . 1.394(3) ?
    C23 H23 . 0.9500 ?
    C24 C25 . 1.386(3) ?
    C24 C27 . 1.513(2) ?
    C25 C26 . 1.397(2) ?
    C25 H25 . 0.9500 ?
    C26 H26 . 0.9500 ?
    C27 H27A . 0.9800 ?
    C27 H27B . 0.9800 ?
    C27 H27C . 0.9800 ?
loop_
    _geom_angle_atom_site_label_1
    _geom_angle_atom_site_label_2
    _geom_angle_atom_site_label_3
    _geom_angle_site_symmetry_1
    _geom_angle_site_symmetry_3
    _geom_angle
    _geom_angle_publ_flag
    C2 S1 C5 . . 86.59(9) y
    N3 C2 S1 . . 114.31(13) y
    N3 C2 S2 . . 119.74(14) y
    S1 C2 S2 . . 125.88(10) y
    C2 N3 N4 . . 113.29(16) y
    C5 N4 N3 . . 111.44(15) y
    N4 C5 N1 . . 128.67(17) y
    N4 C5 S1 . . 114.15(14) y
    N1 C5 S1 . . 117.17(15) y
    O1 C11 C12 . . 109.56(13) ?
    O1 C11 S2 . . 109.19(11) ?
    C12 C11 S2 . . 106.59(13) ?
    O1 C11 H11 . . 110.5 ?
    C12 C11 H11 . . 110.5 ?
    S2 C11 H11 . . 110.5 ?
    O2 C12 C11 . . 108.70(13) ?
    O2 C12 C13 . . 110.40(13) ?
    C11 C12 C13 . . 110.38(15) ?
    O2 C12 H12 . . 109.1 ?
    C11 C12 H12 . . 109.1 ?
    C13 C12 H12 . . 109.1 ?
    O3 C13 C14 . . 107.70(13) ?
    O3 C13 C12 . . 108.45(14) ?
    C14 C13 C12 . . 112.14(14) ?
    O3 C13 H13 . . 109.5 ?
    C14 C13 H13 . . 109.5 ?
    C12 C13 H13 . . 109.5 ?
    O4 C14 C13 . . 108.79(13) ?
    O4 C14 C15 . . 110.46(15) ?
    C13 C14 C15 . . 109.59(13) ?
    O4 C14 H14 . . 109.3 ?
    C13 C14 H14 . . 109.3 ?
    C15 C14 H14 . . 109.3 ?
    O1 C15 C16 . . 107.46(13) ?
    O1 C15 C14 . . 107.97(14) ?
    C16 C15 C14 . . 114.29(14) ?
    O1 C15 H15 . . 109.0 ?
    C16 C15 H15 . . 109.0 ?
    C14 C15 H15 . . 109.0 ?
    O5 C16 C15 . . 113.27(15) ?
    O5 C16 H16A . . 108.9 ?
    C15 C16 H16A . . 108.9 ?
    O5 C16 H16B . . 108.9 ?
    C15 C16 H16B . . 108.9 ?
    H16A C16 H16B . . 107.7 ?
    C11 O1 C15 . . 110.51(13) ?
    C12 O2 H02 . . 108(2) ?
    C13 O3 H03 . . 109.9(19) ?
    C14 O4 H04 . . 106(2) ?
    C16 O5 H05 . . 104(2) ?
    C5 N1 C21 . . 128.45(18) y
    C5 N1 H01 . . 115.6(16) ?
    C21 N1 H01 . . 113.9(17) ?
    C26 C21 C22 . . 119.40(17) ?
    C26 C21 N1 . . 124.47(17) ?
    C22 C21 N1 . . 116.11(17) ?
    C23 C22 C21 . . 120.26(19) ?
    C23 C22 H22 . . 119.9 ?
    C21 C22 H22 . . 119.9 ?
    C22 C23 C24 . . 121.12(19) ?
    C22 C23 H23 . . 119.4 ?
    C24 C23 H23 . . 119.4 ?
    C25 C24 C23 . . 117.89(17) ?
    C25 C24 C27 . . 120.9(2) ?
    C23 C24 C27 . . 121.2(2) ?
    C24 C25 C26 . . 122.0(2) ?
    C24 C25 H25 . . 119.0 ?
    C26 C25 H25 . . 119.0 ?
    C21 C26 C25 . . 119.31(18) ?
    C21 C26 H26 . . 120.3 ?
    C25 C26 H26 . . 120.3 ?
    C2 S2 C11 . . 102.94(8) ?
    C24 C27 H27A . . 109.5 ?
    C24 C27 H27B . . 109.5 ?
    H27A C27 H27B . . 109.5 ?
    C24 C27 H27C . . 109.5 ?
    H27A C27 H27C . . 109.5 ?
    H27B C27 H27C . . 109.5 ?
loop_
    _geom_torsion_atom_site_label_1
    _geom_torsion_atom_site_label_2
    _geom_torsion_atom_site_label_3
    _geom_torsion_atom_site_label_4
    _geom_torsion_site_symmetry_1
    _geom_torsion_site_symmetry_2
    _geom_torsion_site_symmetry_3
    _geom_torsion_site_symmetry_4
    _geom_torsion
    _geom_torsion_publ_flag
    C5 S1 C2 N3 . . . . 2.54(14) ?
    C5 S1 C2 S2 . . . . 179.52(13) ?
    S1 C2 N3 N4 . . . . -0.4(2) ?
    S2 C2 N3 N4 . . . . -177.57(12) ?
    C2 N3 N4 C5 . . . . -3.0(2) ?
    N3 N4 C5 N1 . . . . -175.82(17) ?
    N3 N4 C5 S1 . . . . 4.95(19) ?
    C2 S1 C5 N4 . . . . -4.30(14) ?
    C2 S1 C5 N1 . . . . 176.37(14) ?
    O1 C11 C12 O2 . . . . 176.33(14) ?
    S2 C11 C12 O2 . . . . -65.64(15) ?
    O1 C11 C12 C13 . . . . 55.11(18) ?
    S2 C11 C12 C13 . . . . 173.14(11) ?
    O2 C12 C13 O3 . . . . 72.56(16) ?
    C11 C12 C13 O3 . . . . -167.24(13) ?
    O2 C12 C13 C14 . . . . -168.64(13) ?
    C11 C12 C13 C14 . . . . -48.44(18) ?
    O3 C13 C14 O4 . . . . -69.37(17) ?
    C12 C13 C14 O4 . . . . 171.39(13) ?
    O3 C13 C14 C15 . . . . 169.77(14) ?
    C12 C13 C14 C15 . . . . 50.53(19) ?
    O4 C14 C15 O1 . . . . -178.61(13) ?
    C13 C14 C15 O1 . . . . -58.76(17) ?
    O4 C14 C15 C16 . . . . 61.89(19) ?
    C13 C14 C15 C16 . . . . -178.26(16) ?
    O1 C15 C16 O5 . . . . -74.18(17) ?
    C14 C15 C16 O5 . . . . 45.6(2) ?
    C12 C11 O1 C15 . . . . -66.50(18) ?
    S2 C11 O1 C15 . . . . 177.11(10) y
    C16 C15 O1 C11 . . . . -168.02(13) ?
    C14 C15 O1 C11 . . . . 68.24(16) ?
    N4 C5 N1 C21 . . . . 2.2(3) ?
    S1 C5 N1 C21 . . . . -178.54(14) ?
    C5 N1 C21 C26 . . . . -9.0(3) ?
    C5 N1 C21 C22 . . . . 172.65(16) ?
    C26 C21 C22 C23 . . . . -1.2(3) ?
    N1 C21 C22 C23 . . . . 177.18(16) ?
    C21 C22 C23 C24 . . . . 1.1(3) ?
    C22 C23 C24 C25 . . . . -0.1(3) ?
    C22 C23 C24 C27 . . . . -179.64(18) ?
    C23 C24 C25 C26 . . . . -0.9(3) ?
    C27 C24 C25 C26 . . . . 178.71(19) ?
    C22 C21 C26 C25 . . . . 0.3(3) ?
    N1 C21 C26 C25 . . . . -177.94(17) ?
    C24 C25 C26 C21 . . . . 0.7(3) ?
    N3 C2 S2 C11 . . . . -164.51(14) y
    S1 C2 S2 C11 . . . . 18.65(13) y
    O1 C11 S2 C2 . . . . -55.86(12) y
    C12 C11 S2 C2 . . . . -174.12(11) y
loop_
    _geom_hbond_atom_site_label_D
    _geom_hbond_atom_site_label_H
    _geom_hbond_atom_site_label_A
    _geom_hbond_site_symmetry_A
    _geom_hbond_distance_DH
    _geom_hbond_distance_HA
    _geom_hbond_distance_DA
    _geom_hbond_angle_DHA
    _geom_hbond_publ_flag
    O2 H02 O3 2_856 0.82(2) 1.87(2) 2.6846(19) 174(3) yes
    O3 H03 O4 2_856 0.84(2) 1.93(2) 2.7375(18) 161(3) yes
    O4 H04 N3 1_645 0.81(2) 2.06(2) 2.848(2) 162(3) yes
    O5 H05 N4 1_645 0.83(2) 2.11(2) 2.899(2) 159(3) yes
    O5 H05 N3 1_645 0.83(2) 2.60(2) 3.282(2) 141(2) yes
    N1 H01 O5 1_455 0.84(3) 2.05(3) 2.853(2) 158(2) yes
    C14 H14 S1 1_655 1.00 2.74 3.7044(18) 162.5 yes
    C15 H15 O2 2_746 1.00 2.66 3.577(2) 153.3 ?
    C11 H11 O3 1_455 1.00 2.68 3.652(2) 164.3 ?
    C16 H16B S2 1_545 0.99 2.71 3.570(2) 145.0 yes
_shelx_space_group_comment
;
The symmetry employed for this shelxl refinement is uniquely defined
by the following loop, which should always be used as a source of
symmetry information in preference to the above space-group names.
They are only intended as comments.
;
_shelx_estimated_absorpt_T_min     0.744
_shelx_estimated_absorpt_T_max     0.940
_shelx_hkl_file
;
   0  -9   0 43.3667 49.0225  14
   0  -9   0 117.082 49.7886   8
   0  -9   1 12342.7 376.875  14
   0  -9  -1 13168.1 379.484   8
   0  -9  -1 12465.3 384.473 122
   0  -9  -2 6304.89 217.723  14
   0  -9   2 6425.62 217.915   8
   0  -9  -2 6260.01 215.733   8
   0  -9   2 5934.89 214.349  14
   0  -9   3 2983.96 124.997   8
   0  -9  -3 2729.95 129.197 122
   0  -9  -3 2936.77 132.457 102
   0  -9  -4 299.738 52.2407 102
   0  -9   4 348.639 53.8231 136
   0  -9   5 2667.43 109.738 165
   0  -9   5 2839.85 122.945 136
   0  -9   6 5484.64 186.710 136
   0  -8   0 20249.3 633.704  11
   0  -8   0 20407.1 635.178  12
   0  -8   0 19948.1 633.813  14
   0  -8   0 19747.7 631.552   8
   0  -8   0 20616.0 646.602 122
   0  -8   0 19082.2 596.484 165
   0  -8   0 20647.4 645.157 144
   0  -8   1 7712.48 314.139  14
   0  -8   1 8244.87 320.235  12
   0  -8  -1 8076.52 318.991  11
   0  -8  -1 7644.88 311.183   8
   0  -8   1 8479.67 325.019 102
   0  -8  -1 7611.67 321.122 122
   0  -8   1 7905.60 321.237 122
   0  -8  -1 7800.73 320.844 144
   0  -8   1 7752.77 296.855 133
   0  -8   1 8314.76 323.876 144
   0  -8   1 8373.80 298.627 165
   0  -8  -2 6789.79 277.250  14
   0  -8   2 6476.12 275.127   8
   0  -8   2 7039.73 279.547  12
   0  -8   2 6523.49 274.790  11
   0  -8   2 6477.48 274.672  14
   0  -8  -2 6892.06 275.948   8
   0  -8  -2 6149.29 272.453  11
   0  -8   2 6308.71 274.919 122
   0  -8   2 6483.28 275.822 102
   0  -8  -2 6165.35 275.985 102
   0  -8   2 6752.60 269.225 133
   0  -8   2 6693.05 262.519 165
   0  -8  -2 6342.81 280.009 144
   0  -8  -3 3468.77 180.949  14
   0  -8  -3 3312.58 178.217   8
   0  -8  -3 3525.82 184.081  12
   0  -8   3 3024.96 174.149  11
   0  -8   3 3686.78 187.145  12
   0  -8   3 3626.89 182.195   8
   0  -8  -3 3410.64 179.364  11
   0  -8   3 3401.49 179.149  14
   0  -8   3 3200.42 180.086 122
   0  -8  -3 3136.31 184.736 102
   0  -8   3 3470.23 183.536 102
   0  -8  -3 3455.41 189.635 122
   0  -8  -3 3296.46 184.940 144
   0  -8   3 3137.55 170.186 165
   0  -8   3 3063.31 174.161 133
   0  -8  -4 4409.26 205.781  11
   0  -8  -4 4112.24 200.606  14
   0  -8  -4 4650.59 208.642  12
   0  -8   4 4276.30 201.841  12
   0  -8   4 4321.40 203.861  11
   0  -8   4 4356.25 202.510   8
   0  -8   4 4034.45 199.018  14
   0  -8  -4 4493.24 203.496   8
   0  -8  -4 4486.39 218.544 102
   0  -8  -4 4373.45 212.998 122
   0  -8   4 4419.73 207.690 122
   0  -8   4 4666.84 210.716 165
   0  -8  -4 4299.74 200.328 130
   0  -8   4 4592.19 213.184 133
   0  -8  -5 4211.56 190.892  11
   0  -8  -5 4127.13 186.687   8
   0  -8  -5 4389.96 191.404  14
   0  -8   5 4217.98 189.987  14
   0  -8   5 4297.09 189.538   8
   0  -8  -5 3790.44 197.560 102
   0  -8   5 3789.85 185.835 122
   0  -8  -5 3833.15 194.800 122
   0  -8  -5 3829.21 190.516 130
   0  -8   5 3749.12 190.573 165
   0  -8   5 4178.40 202.790 133
   0  -8  -6 6751.60 254.417   8
   0  -8   6 6821.37 255.932  14
   0  -8  -6 7073.84 256.938  14
   0  -8   6 7376.43 259.826   8
   0  -8  -6 7030.19 270.786 122
   0  -8  -6 6746.84 277.021 102
   0  -8  -6 6579.98 278.658 144
   0  -8  -6 7254.18 277.675 130
   0  -8   6 7083.21 281.897 133
   0  -8   6 7436.88 282.234 165
   0  -8   7 4059.10 159.275  14
   0  -8  -7 4023.44 158.432   8
   0  -8  -7 4153.97 183.256 102
   0  -8  -7 4199.22 174.936 122
   0  -8  -7 4007.77 184.423 130
   0  -8   7 3990.60 167.583 159
   0  -8   7 4199.01 188.390 165
   0  -8   7 4289.33 194.034 133
   0  -8  -7 4521.34 194.986 144
   0  -8  -8 20158.5 604.899 130
   0  -8  -8 19649.0 592.800 102
   0  -8  -8 20386.4 602.348 144
   0  -8   8 19247.8 604.684 136
   0  -8   8 19787.9 583.028 159
   0  -8   8 19795.4 606.988 133
   0  -8  -9 4101.37 180.023 130
   0  -8  -9 3675.25 163.806 102
   0  -8  -9 4229.10 174.434 144
   0  -8   9 3810.94 164.660 159
   0  -8   9 3903.21 180.526 136
   0  -8   9 4261.68 180.798 165
   0  -8 -10 10106.6 311.014 102
   0  -8 -10 10067.8 334.241 130
   0  -8  10 10207.0 333.819 136
   0  -8  10 9906.62 334.458 133
   0  -8  10 9996.58 319.189 159
   0  -8  10 10581.4 332.712 165
   0  -8 -10 10219.3 320.702 144
   0  -8 -11 10204.4 327.043 130
   0  -8  11 10866.5 329.877 133
   0  -8  11 10262.0 315.379 159
   0  -8  11 10047.7 321.217 165
   0  -8  11 10557.1 325.492 136
   0  -8  12 5866.04 182.721 165
   0  -8 -12 5342.65 186.020 130
   0  -7   0-96.6379 180.153   5
   0  -7   0 23.4812 74.8107   8
   0  -7   0-48.1361 166.159   3
   0  -7   0 307.165 110.735  15
   0  -7   0 23.5894 81.0507  12
   0  -7   0 15.8095 75.5533  14
   0  -7   0-39.1514 82.9440  11
   0  -7   0 88.7766 83.9628   9
   0  -7   0-48.8608 76.5550 128
   0  -7   0 33.9131 79.2535 122
   0  -7   0 6.76993 58.8122 130
   0  -7   0 168.519 88.5042 121
   0  -7   0 6.62641 63.6787 165
   0  -7   0-33.5804 82.8146 144
   0  -7  -1 2252.52 170.682  11
   0  -7  -1 2248.61 377.327   3
   0  -7   1 2406.15 388.461   5
   0  -7   1 2408.82 170.191  14
   0  -7  -1 2300.95 174.567  15
   0  -7  -1 2441.97 174.188   8
   0  -7   1 2683.95 181.237   9
   0  -7   1 2658.77 179.991  12
   0  -7  -1 2454.22 176.322 128
   0  -7  -1 2145.14 163.022 121
   0  -7   1 2258.66 168.949 122
   0  -7   1 2369.79 173.662 102
   0  -7  -1 2477.43 159.272 130
   0  -7  -1 2300.54 175.619 122
   0  -7   1 2347.52 166.680 128
   0  -7  -1 2560.66 176.290 144
   0  -7  -1 2353.32 171.313 158
   0  -7   1 2362.82 175.007 144
   0  -7  -1 2383.74 150.264 165
   0  -7   1 2444.59 161.551 165
   0  -7  -2 420.550 93.1806   8
   0  -7   2 530.810 99.2196  12
   0  -7  -2 466.121 92.0784  14
   0  -7   2 521.769 241.317   5
   0  -7  -2 570.494 222.533   5
   0  -7   2 523.063 212.253   3
   0  -7  -2 761.587 126.576  15
   0  -7   2 646.687 105.611  11
   0  -7   2 765.871 124.520  15
   0  -7   2 610.198 102.256   8
   0  -7   2 341.207 92.2399  14
   0  -7   2 602.166 105.449   9
   0  -7  -2 659.138 234.890   3
   0  -7  -2 399.151 107.776  11
   0  -7   2 537.255 94.4579 128
   0  -7  -2 460.029 97.2417 121
   0  -7   2 461.635 98.9326 102
   0  -7   2 474.917 97.3087 122
   0  -7  -2 496.000 98.8060 102
   0  -7  -2 356.030 85.9347 130
   0  -7   2 457.082 99.6943 144
   0  -7  -2 393.924 99.8947 158
   0  -7  -2 384.193 96.6461 144
   0  -7   2 336.423 70.3998 159
   0  -7  -2 465.265 77.0367 165
   0  -7   2 549.362 97.3225 165
   0  -7   3 5095.95 250.440  11
   0  -7  -3 4960.09 246.523   8
   0  -7   3 4625.25 241.920   8
   0  -7  -3 4398.21 506.961   5
   0  -7  -3 5243.08 248.136  14
   0  -7  -3 5422.74 255.539   9
   0  -7  -3 4356.70 504.559   3
   0  -7  -3 5099.75 250.821  12
   0  -7   3 5000.70 249.141   9
   0  -7   3 5142.91 250.339  14
   0  -7   3 5832.98 272.066  15
   0  -7   3 4578.31 514.752   5
   0  -7  -3 4941.81 248.381  11
   0  -7  -3 5923.94 274.316  15
   0  -7   3 4822.44 544.238   3
   0  -7   3 5206.94 250.174  12
   0  -7   3 5290.64 230.147 100
   0  -7  -3 4661.95 246.934 121
   0  -7  -3 4887.65 254.354 122
   0  -7  -3 5028.15 249.100 130
   0  -7   3 4721.50 246.464 122
   0  -7   3 5331.75 253.271 102
   0  -7   3 5006.30 242.081 128
   0  -7  -3 5223.10 261.992 144
   0  -7  -3 5000.95 261.941 158
   0  -7   3 4779.13 222.150 159
   0  -7   3 5129.97 247.683 165
   0  -7   3 5086.73 252.407 144
   0  -7   3 4863.62 240.819 131
   0  -7  -3 4607.55 205.299 165
   0  -7   4 8488.27 346.569  11
   0  -7   4 10718.5 390.799  15
   0  -7   4 8248.96 342.823   8
   0  -7  -4 8739.82 697.372   5
   0  -7  -4 7642.31 664.390   3
   0  -7   4 7640.13 671.115   3
   0  -7  -4 8645.07 346.126   8
   0  -7   4 7621.00 665.189   5
   0  -7   4 7942.95 340.189  14
   0  -7  -4 8861.98 348.677  11
   0  -7  -4 8650.00 345.190  14
   0  -7  -4 8527.00 346.149  12
   0  -7  -4 11574.5 395.579  15
   0  -7   4 8957.23 348.314  12
   0  -7  -4 8172.02 354.050 127
   0  -7  -4 8419.21 361.242 121
   0  -7  -4 8311.66 353.465 122
   0  -7   4 8994.21 355.842 102
   0  -7   4 8893.38 354.880 122
   0  -7   4 8945.59 333.655 100
   0  -7  -4 8430.26 353.052 130
   0  -7   4 9183.65 345.527 128
   0  -7   4 9036.25 357.719 165
   0  -7   4 8349.87 348.562 131
   0  -7   4 8888.75 334.378 159
   0  -7   4 8746.57 354.233 144
   0  -7  -4 8520.22 368.340 158
   0  -7  -5 22426.1 690.672  12
   0  -7   5 21801.4 687.157  14
   0  -7  -5 21320.1 684.161  14
   0  -7  -5 22592.5 690.758  11
   0  -7  -5 22068.6 687.000   8
   0  -7   5 21512.6 687.144   8
   0  -7   5 21767.2 686.984  11
   0  -7   5 22539.5 689.808  12
   0  -7  -5 21397.6 709.731 130
   0  -7  -5 21379.5 713.838 121
   0  -7   5 22012.4 695.075 122
   0  -7   5 23156.0 703.622 102
   0  -7   5 22332.1 681.891 128
   0  -7  -5 21832.9 702.893 122
   0  -7  -5 20631.0 703.997 127
   0  -7   5 21847.2 680.297 100
   0  -7   5 22513.3 687.900 159
   0  -7   5 22043.4 706.371 165
   0  -7  -5 21471.2 721.408 158
   0  -7   5 21289.4 703.161 131
   0  -7   6 6568.60 272.070   8
   0  -7   6 6791.26 272.241  12
   0  -7  -6 6201.59 267.662  14
   0  -7  -6 6201.59 268.823  11
   0  -7  -6 6450.56 271.461  12
   0  -7  -6 6708.44 271.059   8
   0  -7   6 6579.99 271.884  11
   0  -7   6 6155.30 265.527  14
   0  -7  -6 6115.92 296.208 121
   0  -7   6 6301.46 258.676 128
   0  -7   6 6204.75 269.318 100
   0  -7   6 6097.87 269.789 122
   0  -7  -6 6745.68 286.008 122
   0  -7  -6 6254.80 294.920 130
   0  -7   6 6312.89 245.256 141
   0  -7   6 6374.32 274.941 159
   0  -7   6 5977.05 286.036 131
   0  -7  -6 6839.29 301.736 144
   0  -7   7 9145.20 334.093   8
   0  -7  -7 9580.08 339.585  12
   0  -7   7 8786.42 329.480  12
   0  -7  -7 8962.85 333.579  11
   0  -7  -7 9268.48 336.024  14
   0  -7   7 8423.02 328.144  14
   0  -7   7 8865.98 332.568  11
   0  -7  -7 9402.74 335.775   8
   0  -7   7 9534.46 350.644 100
   0  -7   7 8923.33 338.125 122
   0  -7  -7 9655.52 379.593 130
   0  -7  -7 8890.26 346.663 122
   0  -7   7 9156.78 353.631 159
   0  -7   7 9331.03 323.933 141
   0  -7  -7 8994.11 377.316 158
   0  -7  -7 9481.63 370.646 144
   0  -7   8 3416.44 164.123   8
   0  -7   8 3194.16 162.210  14
   0  -7  -8 3252.50 162.015   8
   0  -7  -8 3550.88 166.653  14
   0  -7  -8 3058.01 160.797  11
   0  -7  -8 3350.51 202.222 130
   0  -7   8 3351.26 181.417 100
   0  -7  -8 3444.04 179.643 122
   0  -7  -8 3341.15 203.009 121
   0  -7   8 3329.87 163.595 141
   0  -7   8 3343.76 196.828 165
   0  -7   8 3527.92 193.662 159
   0  -7  -8 3240.38 206.810 158
   0  -7  -8 3272.50 194.819 144
   0  -7  -9 8573.10 350.774 127
   0  -7  -9 9081.09 358.260 121
   0  -7   9 9036.87 338.972 100
   0  -7  -9 9066.76 318.504 122
   0  -7  -9 8969.28 362.216 130
   0  -7   9 9483.42 350.798 159
   0  -7   9 8944.99 357.476 136
   0  -7   9 9169.17 350.019 165
   0  -7   9 9007.73 358.251 133
   0  -7  -9 8791.25 360.632 158
   0  -7  -9 9300.85 349.857 144
   0  -7   9 8199.81 309.780 141
   0  -7 -10 2662.61 170.785 130
   0  -7  10 2805.57 158.824 100
   0  -7 -10 2715.28 164.661 127
   0  -7 -10 2622.88 171.866 158
   0  -7  10 2435.17 164.383 136
   0  -7  10 2406.05 135.276 141
   0  -7  10 2307.98 155.177 159
   0  -7 -10 2481.65 152.604 144
   0  -7  10 2681.71 170.098 133
   0  -7  10 2386.46 157.700 165
   0  -7 -11 6558.11 251.680 102
   0  -7 -11 7353.78 287.161 127
   0  -7  11 7169.00 272.736 100
   0  -7  11 7456.40 281.575 159
   0  -7  11 6992.63 281.438 136
   0  -7  11 7001.35 273.703 165
   0  -7  11 6837.33 281.410 133
   0  -7 -11 7115.11 267.998 144
   0  -7 -11 7223.95 285.929 158
   0  -7 -12 848.869 92.5648 127
   0  -7  12 920.679 89.0503 100
   0  -7 -12 702.432 70.1540 102
   0  -7  12 724.336 82.0077 165
   0  -7 -12 852.609 77.8218 144
   0  -7 -12 795.291 91.2562 158
   0  -7  12 830.723 92.7193 133
   0  -7  12 842.744 90.5041 136
   0  -7 -13 14497.9 471.278 127
   0  -7  13 15399.1 466.083 100
   0  -7 -13 15724.7 485.407 130
   0  -7  13 15076.5 469.239 136
   0  -7  13 15091.5 462.603 165
   0  -7  13 15410.5 474.790 133
   0  -7 -13 15093.7 468.689 158
   0  -7 -14 3750.27 163.892 130
   0  -7  14 3996.74 153.420 100
   0  -7 -14 3530.89 154.974 127
   0  -7  14 3786.07 157.030 159
   0  -7  14 3569.22 143.862 165
   0  -7 -15 8452.66 264.663 130
   0  -7  15 7967.59 256.738 159
   0  -6   0 14735.7 505.373  11
   0  -6   0 14983.1 915.755   3
   0  -6   0 14396.1 501.936   8
   0  -6   0 14937.0 505.760  14
   0  -6   0 14417.6 501.502  13
   0  -6   0 13934.2 500.951  15
   0  -6   0 14440.3 502.137  12
   0  -6   0 14021.8 886.330   5
   0  -6   0 13861.1 501.128   9
   0  -6   0 14737.3 498.838 130
   0  -6   0 14531.9 509.544 128
   0  -6   0 14098.2 496.659 121
   0  -6   0 15069.6 482.399 100
   0  -6   0 14797.6 512.741 122
   0  -6   0 15505.6 518.756 144
   0  -6   0 14248.0 483.070 131
   0  -6   0 15322.0 515.272 158
   0  -6   0 14519.1 488.950 165
   0  -6   1 15157.0 509.374  14
   0  -6  -1 14758.9 506.248  13
   0  -6   1 13178.1 874.493   5
   0  -6  -1 15097.3 510.566   8
   0  -6  -1 15596.3 515.237  11
   0  -6  -1 14536.3 909.400   3
   0  -6   1 13558.8 501.198  12
   0  -6   1 13346.2 500.943   9
   0  -6  -1 13750.2 501.799  15
   0  -6  -1 14292.3 513.469 122
   0  -6   1 14378.3 493.825 121
   0  -6  -1 15257.2 508.049 130
   0  -6   1 15046.7 514.029 102
   0  -6   1 15155.8 512.877 128
   0  -6   1 14159.6 491.285 130
   0  -6  -1 15294.5 520.389 128
   0  -6  -1 14886.7 513.040 127
   0  -6   1 15309.4 518.438 122
   0  -6   1 14609.0 486.736 100
   0  -6  -1 14407.7 506.549 121
   0  -6  -1 14006.8 477.404 137
   0  -6   1 15080.4 518.615 144
   0  -6  -1 14806.5 516.779 144
   0  -6   1 14838.4 510.938 158
   0  -6  -1 14074.0 475.024 131
   0  -6   1 15903.3 506.804 165
   0  -6  -1 15320.5 490.830 165
   0  -6   1 15036.5 479.690 159
   0  -6   1 15005.6 498.504 131
   0  -6  -1 15553.0 523.147 158
   0  -6  -2 4361.92 490.314   5
   0  -6   2 4785.72 235.518   8
   0  -6  -2 4865.21 234.382   8
   0  -6   2 4871.78 238.593  12
   0  -6  -2 4792.05 509.764   3
   0  -6   2 4048.65 491.723   3
   0  -6  -2 5497.76 246.404  13
   0  -6  -2 5118.65 244.039  11
   0  -6  -2 4507.08 232.479  15
   0  -6   2 5083.60 240.576  11
   0  -6   2 4677.32 236.156   9
   0  -6  -2 4723.52 239.407   9
   0  -6   2 5009.18 237.672  13
   0  -6   2 4750.28 234.808  14
   0  -6   2 4613.83 502.609   5
   0  -6  -2 4974.00 241.953  12
   0  -6   2 4687.31 237.473  15
   0  -6  -2 5037.25 240.383  14
   0  -6   2 4626.46 237.612 102
   0  -6  -2 4515.23 236.530 121
   0  -6   2 5000.14 225.994 100
   0  -6  -2 5174.21 244.979 130
   0  -6   2 4556.44 231.450 128
   0  -6  -2 4919.14 247.458 128
   0  -6  -2 4676.98 239.920 127
   0  -6   2 4446.69 236.092 122
   0  -6   2 4695.04 217.459 121
   0  -6   2 4524.43 229.806 158
   0  -6   2 5186.49 239.592 165
   0  -6  -2 5619.69 256.832 144
   0  -6  -2 5120.19 252.100 158
   0  -6   2 4845.64 231.802 131
   0  -6  -2 4706.35 214.538 165
   0  -6  -2 4096.43 204.116 137
   0  -6   2 4921.23 243.948 144
   0  -6   2 4390.97 213.180 159
   0  -6   2 4443.13 214.969 130
   0  -6  -3 22571.8 697.104  13
   0  -6   3 22054.4 698.467  13
   0  -6  -3 24141.1 1185.86   5
   0  -6  -3 22440.4 699.792  12
   0  -6  -3 20638.3 1114.34   3
   0  -6   3 21899.2 696.144   9
   0  -6  -3 21764.5 697.721   9
   0  -6   3 21379.0 692.641   8
   0  -6   3 22494.6 1166.95   3
   0  -6   3 21419.8 691.973  14
   0  -6  -3 22236.0 695.275  14
   0  -6   3 22104.6 695.045  12
   0  -6  -3 21254.3 689.224   8
   0  -6   3 23905.1 704.292  11
   0  -6  -3 21479.9 694.183  15
   0  -6  -3 23406.1 704.359  11
   0  -6   3 21242.8 693.599  15
   0  -6   3 20891.7 1133.61   5
   0  -6  -3 22168.6 713.648 128
   0  -6   3 21628.9 699.640 122
   0  -6  -3 20502.2 697.654 127
   0  -6  -3 22807.5 713.595 122
   0  -6   3 22894.4 706.607 102
   0  -6  -3 21856.7 710.986 121
   0  -6   3 22314.0 695.904 128
   0  -6   3 22616.4 686.950 100
   0  -6  -3 22614.4 710.731 130
   0  -6   3 22007.6 698.335 165
   0  -6   3 21918.3 660.087 141
   0  -6  -3 20859.7 663.045 137
   0  -6  -3 22150.8 678.797 152
   0  -6  -3 21892.0 715.409 158
   0  -6   3 21386.8 699.298 131
   0  -6   3 22308.3 704.093 144
   0  -6  -3 21234.2 660.147 165
   0  -6   4 55701.1 2133.97   3
   0  -6   4 56769.6 1573.15  12
   0  -6   4 56505.4 1572.13   8
   0  -6   4 53904.2 1570.67  15
   0  -6   4 55985.0 1574.74   9
   0  -6  -4 56343.8 1573.25  11
   0  -6   4 57891.9 1577.33  11
   0  -6  -4 56547.5 1575.14  12
   0  -6   4 54069.7 2118.36   5
   0  -6  -4 52964.3 1568.01  15
   0  -6  -4 58201.9 1577.78  13
   0  -6  -4 56385.1 1572.22  14
   0  -6  -4 55141.7 1569.13   8
   0  -6  -4 55291.6 2115.07   5
   0  -6   4 54634.7 1570.09  14
   0  -6  -4 54620.2 2110.51   3
   0  -6  -4 54772.4 1573.69   9
   0  -6  -4 53052.2 1543.12 166
   0  -6   4 56105.9 1587.09 165
   0  -6   4 59435.1 1586.17 163
   0  -6  -4 55776.6 1559.90 152
   0  -6   4 56633.8 1543.98 141
   0  -6   4 58193.1 1590.02 144
   0  -6   4 57890.2 1591.65 131
   0  -6  -4 58334.6 1611.39 158
   0  -6  -4 56881.1 1586.95 149
   0  -6   4 56890.6 1570.65 100
   0  -6  -4 55643.8 1593.02 127
   0  -6   4 55473.5 1570.21 128
   0  -6   4 58309.3 1587.07 102
   0  -6  -4 56670.1 1589.63 122
   0  -6   4 55477.2 1579.28 122
   0  -6  -4 55329.9 1596.42 121
   0  -6  -5 7661.35 300.890  88
   0  -6   5 8614.15 323.325  93
   0  -6  -5 7623.33 310.630  14
   0  -6  -5 6448.61 586.971   5
   0  -6   5 7159.39 308.552  15
   0  -6   5 7528.77 312.301   9
   0  -6  -5 7181.84 310.117  15
   0  -6  -5 8251.71 319.054  11
   0  -6   5 8022.68 314.555  12
   0  -6   5 8063.16 314.357   8
   0  -6   5 7323.06 307.607  14
   0  -6  -5 7828.31 317.067   9
   0  -6  -5 7679.24 314.075  12
   0  -6   5 7075.34 611.559   5
   0  -6  -5 7159.15 621.741   3
   0  -6  -5 7355.41 309.411   8
   0  -6   5 6796.38 602.616   3
   0  -6   5 7610.59 312.877  11
   0  -6  -5 7983.90 328.316 149
   0  -6   5 7326.86 292.909 141
   0  -6   5 8199.38 327.205 144
   0  -6   5 7939.03 327.560 163
   0  -6   5 7404.27 327.567 131
   0  -6  -5 7894.81 308.760 152
   0  -6  -5 7320.89 299.526 166
   0  -6  -5 7368.93 318.667 122
   0  -6   5 7609.51 314.866 122
   0  -6  -5 7707.13 337.290 121
   0  -6   5 8291.42 323.005 100
   0  -6   5 7952.91 311.574 128
   0  -6   5 8028.90 327.042 102
   0  -6   6 55392.6 1471.60  93
   0  -6  -6 50524.3 1446.68  88
   0  -6   6 53494.8 1456.69   8
   0  -6  -6 47391.3 1934.54   5
   0  -6  -6 51349.6 1458.15   9
   0  -6   6 51673.7 1977.29   5
   0  -6  -6 53214.1 1456.59  12
   0  -6   6 49034.6 1954.42   3
   0  -6  -6 51524.9 1452.11  11
   0  -6   6 51883.1 1453.55  14
   0  -6  -6 50583.8 1448.66   8
   0  -6  -6 52711.2 1454.06  14
   0  -6   6 52029.2 1453.74  11
   0  -6  -6 50293.3 1455.59  15
   0  -6   6 50354.3 1453.57  15
   0  -6  -6 51222.6 1967.24   3
   0  -6   6 51829.2 1456.20   9
   0  -6   6 53647.7 1456.48  12
   0  -6   6 51383.8 1489.45 131
   0  -6   6 52791.8 1446.99 141
   0  -6  -6 52198.3 1459.40 152
   0  -6  -6 52685.6 1503.98 158
   0  -6   6 55576.4 1493.32 163
   0  -6  -6 51247.7 1472.81 149
   0  -6  -6 48890.2 1447.55 166
   0  -6   6 51602.3 1461.76 122
   0  -6  -6 52299.6 1472.65 122
   0  -6   6 51453.3 1450.36 128
   0  -6   6 53800.4 1472.03 102
   0  -6   6 50644.8 1469.21 100
   0  -6  -6 50249.0 1440.78 101
   0  -6  -7 4734.01 223.607  88
   0  -6   7 4711.84 232.287  93
   0  -6   7 5943.69 256.862  15
   0  -6  -7 4234.55 210.501  14
   0  -6  -7 4539.95 217.331   8
   0  -6  -7 4493.55 218.836  12
   0  -6  -7 3317.80 408.834   5
   0  -6   7 4807.34 221.125   8
   0  -6  -7 4077.43 440.247   3
   0  -6   7 3325.17 404.320   5
   0  -6  -7 6825.49 268.758  15
   0  -6   7 4097.83 447.757   3
   0  -6  -7 4192.43 212.681  11
   0  -6   7 4606.60 218.003  11
   0  -6   7 4239.17 213.064  14
   0  -6   7 4360.53 214.809  12
   0  -6   7 4935.67 226.007 141
   0  -6   7 4987.32 251.323 163
   0  -6  -7 4681.22 258.825 158
   0  -6  -7 4463.52 234.402 149
   0  -6  -7 4869.97 230.546 152
   0  -6   7 4601.61 243.855 165
   0  -6   7 4702.33 216.770 128
   0  -6   7 4828.17 228.063 122
   0  -6  -7 4226.14 245.788 121
   0  -6  -7 4391.33 218.946 101
   0  -6   7 4393.81 232.481 100
   0  -6   7 4809.93 230.672 102
   0  -6  -7 4973.47 235.063 122
   0  -6   8 3422.46 197.219  93
   0  -6  -8 3390.41 188.251  88
   0  -6   8 3664.91 182.093  11
   0  -6  -8 3473.14 175.602   8
   0  -6  -8 3255.03 385.009   5
   0  -6  -8 3671.10 183.198  12
   0  -6  -8 3387.53 176.180  14
   0  -6   8 3322.48 174.989   8
   0  -6   8 3598.31 181.118  14
   0  -6  -8 3379.11 175.664  11
   0  -6   8 3789.37 184.876  12
   0  -6  -8 3266.24 196.816 149
   0  -6  -8 3448.07 216.565 158
   0  -6   8 3395.74 214.513 163
   0  -6  -8 3322.47 190.987 152
   0  -6   8 3239.45 205.295 165
   0  -6   8 3390.46 187.348 141
   0  -6  -8 3625.96 215.247 121
   0  -6   8 3650.69 205.793 100
   0  -6   8 3051.89 168.242 128
   0  -6  -8 3595.00 193.645 101
   0  -6  -8 3569.30 192.083 122
   0  -6  -8 3707.09 217.049 127
   0  -6   8 3350.92 181.547 122
   0  -6  -9 5985.01 265.788  88
   0  -6   9 6364.01 252.294  84
   0  -6   9 6343.05 278.966  93
   0  -6   9 6272.98 244.229   8
   0  -6  -9 5965.95 240.552  12
   0  -6  -9 5937.79 239.904  14
   0  -6   9 6171.34 242.969  11
   0  -6  -9 6304.47 276.573 101
   0  -6  -9 6163.40 292.713 127
   0  -6  -9 6056.35 257.285 122
   0  -6  -9 5749.06 288.948 121
   0  -6   9 6387.57 289.451 100
   0  -6  -9 6078.83 297.174 158
   0  -6  -9 6232.31 276.333 149
   0  -6   9 5838.93 288.212 131
   0  -6  -9 5996.20 272.324 152
   0  -6   9 5932.34 281.331 165
   0  -6 -10 1567.34 129.442  88
   0  -6  10 1514.84 110.897  84
   0  -6  10 1719.91 141.345  93
   0  -6  10 1774.28 151.192 100
   0  -6 -10 1525.69 143.201 121
   0  -6 -10 1609.69 116.326 122
   0  -6 -10 1786.58 139.942 101
   0  -6 -10 1747.86 154.133 127
   0  -6  10 1366.73 137.183 165
   0  -6  10 1830.10 154.518 131
   0  -6  10 1569.75 146.525 136
   0  -6  10 1349.92 143.874 133
   0  -6 -10 1880.05 140.492 152
   0  -6 -10 1729.87 135.605 149
   0  -6 -10 1717.38 153.470 158
   0  -6 -11 6018.81 261.556  88
   0  -6  11 5925.50 231.285  84
   0  -6  11 6372.46 273.632  93
   0  -6 -11 5858.32 265.844 101
   0  -6 -11 6182.18 282.790 121
   0  -6  11 5967.41 279.793 100
   0  -6 -11 5796.78 280.223 127
   0  -6  11 5901.04 280.508 163
   0  -6 -11 5662.60 276.618 158
   0  -6 -11 5946.13 256.415 149
   0  -6  11 5636.28 277.687 133
   0  -6  11 6177.49 281.359 131
   0  -6  11 5749.21 277.511 136
   0  -6 -11 6184.69 267.259 152
   0  -6  11 5856.58 269.820 165
   0  -6 -12 3054.76 171.509  88
   0  -6  12 2994.08 176.139  93
   0  -6 -12 3008.10 188.978 127
   0  -6 -12 3183.70 188.518 121
   0  -6  12 3069.36 186.976 100
   0  -6 -12 3247.36 184.175 101
   0  -6 -12 2952.68 184.054 158
   0  -6 -12 2951.41 162.619 149
   0  -6  12 2829.31 181.458 163
   0  -6  12 3150.82 188.339 136
   0  -6  12 2920.87 175.925 165
   0  -6  12 3294.57 191.907 133
   0  -6 -12 3123.38 174.951 152
   0  -6 -13 1331.88 110.755  88
   0  -6  13 1256.75 116.684  93
   0  -6 -13 1386.99 126.161 127
   0  -6  13 1360.04 123.740 100
   0  -6 -13 1487.66 122.259 101
   0  -6  13 1345.00 119.521 136
   0  -6  13 1361.95 115.735 165
   0  -6 -13 1409.86 115.842 152
   0  -6  13 1315.52 117.681 133
   0  -6 -13 1376.80 124.902 158
   0  -6  14 5982.43 247.480  93
   0  -6 -14 5700.41 237.934  88
   0  -6  14 6285.49 261.974 100
   0  -6 -14 6006.90 252.980 101
   0  -6 -14 6123.98 257.744 127
   0  -6 -14 5892.09 247.035 158
   0  -6 -14 6435.05 250.709 152
   0  -6  14 6291.88 242.552 165
   0  -6  14 5623.60 245.767 136
   0  -6  14 6448.26 252.458 141
   0  -6  14 6386.11 256.126 133
   0  -6  15 1869.34 115.543  93
   0  -6 -15 1677.41 106.093  88
   0  -6 -15 1803.48 117.009 101
   0  -6  15 1593.15 116.083 100
   0  -6 -15 1790.20 125.445 130
   0  -6 -15 1678.23 116.117 127
   0  -6 -15 1612.85 106.777 152
   0  -6  15 1723.47 101.736 165
   0  -6  15 1466.47 108.996 159
   0  -6 -15 1366.81 100.584 158
   0  -6  15 1447.14 105.961 141
   0  -6 -16 1924.81 101.296  88
   0  -6  16 1917.66 107.644  93
   0  -6 -16 1969.83 111.123 127
   0  -6 -16 1872.42 110.815 101
   0  -6  16 2159.41 118.526 100
   0  -6 -16 1939.51 118.042 130
   0  -6 -16 1502.81 97.2198 152
   0  -6  16 1988.17 110.117 159
   0  -6  16 1987.98 107.639 141
   0  -6  17 1400.23 77.2647  93
   0  -6  17 1445.16 79.1245 141
   0  -6  17 1143.42 74.8220 159
   0  -6 -17 1485.93 77.5704 127
   0  -6 -17 1244.92 79.7210 130
   0  -6  17 1300.39 81.4975 100
   0  -5   0-17.2784 61.5448 121
   0  -5   0-28.7104 55.7687 130
   0  -5   0-12.4148 61.5441 122
   0  -5   0-5.02669 51.8124 100
   0  -5   0-6.05544 62.4162 127
   0  -5   0 85.1937 67.2499 128
   0  -5   0 5.77132 63.2597  13
   0  -5   0-11.5293 66.4946  11
   0  -5   0 34.5317 153.883   3
   0  -5   0 11.8777 60.9275  15
   0  -5   0-5.76879 64.5253   8
   0  -5   0 29.0460 60.4351  14
   0  -5   0 47.4321 70.1538   9
   0  -5   0-5.82020 67.1351  12
   0  -5   0-5.60021 69.0255  10
   0  -5   0-34.6813 154.550   5
   0  -5   0-15.0611 57.2573  89
   0  -5   0 18.5006 63.8611 158
   0  -5   0 31.6407 54.8614 165
   0  -5   0-31.0890 55.1274 131
   0  -5   0-70.8310 136.678  28
   0  -5  -1 9220.50 325.486 100
   0  -5   1 9566.42 333.554 100
   0  -5  -1 9665.68 348.489 121
   0  -5   1 9785.53 350.562 122
   0  -5  -1 9243.00 346.400 127
   0  -5  -1 9493.44 348.533 128
   0  -5   1 8996.38 340.207 127
   0  -5   1 9567.61 345.831 128
   0  -5   1 9409.91 335.967 121
   0  -5   1 9680.04 345.365  12
   0  -5   1 9013.30 338.560  14
   0  -5  -1 9401.08 341.986   8
   0  -5   1 9148.26 342.259   9
   0  -5   1 9748.03 648.878   5
   0  -5  -1 8968.66 340.849  15
   0  -5  -1 9661.03 345.507  11
   0  -5   1 8807.14 336.287  10
   0  -5  -1 9305.17 632.293   3
   0  -5  -1 9086.72 339.304  13
   0  -5  -1 9591.64 334.533  89
   0  -5   1 9622.08 328.617  89
   0  -5  -1 9416.17 328.968 165
   0  -5   1 9501.53 338.883 131
   0  -5  -1 9699.03 349.168 149
   0  -5   1 9288.51 343.479 158
   0  -5  -1 9947.19 356.094 158
   0  -5   1 10058.9 343.659 165
   0  -5   1 9000.70 327.640 137
   0  -5   1 9527.05 333.947 163
   0  -5   1 9699.10 349.726 144
   0  -5  -1 8252.54 606.583  28
   0  -5   2 2674.09 151.128  93
   0  -5   2 2931.44 146.706  89
   0  -5  -2 2823.45 148.583  88
   0  -5  -2 2380.76 150.358   8
   0  -5   2 2474.35 155.764   9
   0  -5  -2 2610.71 340.650   3
   0  -5  -2 2641.07 157.618  15
   0  -5   2 2627.70 154.737   8
   0  -5   2 2472.07 150.789  13
   0  -5   2 2708.99 349.438   3
   0  -5  -2 2515.82 156.735   9
   0  -5   2 2979.89 365.352   5
   0  -5   2 2670.54 159.420  12
   0  -5  -2 2506.18 151.570  11
   0  -5   2 2693.62 160.208  11
   0  -5  -2 2928.71 162.987  12
   0  -5  -2 2540.53 153.162  14
   0  -5   2 2636.71 154.265  15
   0  -5  -2 2707.94 155.816  13
   0  -5  -2 2708.77 345.966   5
   0  -5  -2 2537.13 152.965  10
   0  -5   2 2762.86 155.354  14
   0  -5   2 2272.38 148.233  10
   0  -5   2 2941.92 154.312 100
   0  -5  -2 2526.31 158.509 121
   0  -5   2 2894.21 158.762 128
   0  -5   2 2670.67 157.995 122
   0  -5  -2 2669.93 159.693 127
   0  -5  -2 2738.83 164.677 128
   0  -5  -2 2911.59 146.353 165
   0  -5  -2 3074.01 170.238 158
   0  -5   2 3021.78 164.028 144
   0  -5   2 2826.63 157.651 158
   0  -5  -2 2496.87 147.900 164
   0  -5  -2 2605.94 154.548 149
   0  -5  -2 2884.97 149.499 152
   0  -5   2 2893.71 153.910 163
   0  -5   2 2993.73 161.519 131
   0  -5  -2 2695.07 157.536 148
   0  -5   2 2485.61 151.928 147
   0  -5   3 38.5540 55.4312  93
   0  -5   3 8.79045 47.1740  90
   0  -5   3 19.7063 54.8887  84
   0  -5   3 4.47842 49.2939  89
   0  -5  -3 5.01208 55.3929  88
   0  -5   3 40.2992 63.6251  11
   0  -5   3-34.6429 124.466   3
   0  -5   3-34.5519 150.076   5
   0  -5   3 5.76520 62.6709  12
   0  -5   3 11.1223 59.9429  10
   0  -5  -3 5.95121 64.9640   9
   0  -5   3 5.87843 61.7166   9
   0  -5   3-5.92544 58.7515  15
   0  -5  -3-5.78452 58.5014  14
   0  -5   3 28.9218 59.6249   8
   0  -5  -3 22.8297 61.7817   8
   0  -5  -3 103.716 133.424   5
   0  -5  -3 68.9025 62.1546  13
   0  -5   3 23.1484 61.8427  14
   0  -5  -3-5.72474 61.9691  11
   0  -5  -3 11.2245 60.7517  10
   0  -5  -3 34.1916 122.844   3
   0  -5   3 5.76223 65.2172  13
   0  -5  -3 47.3952 59.6245  15
   0  -5  -3-11.5805 63.2069  12
   0  -5   3 6.09685 59.5279 122
   0  -5   3 17.5880 60.1491 128
   0  -5   3-6.16687 65.9007 102
   0  -5  -3 25.7328 66.6215 127
   0  -5  -3 12.8132 60.9016 122
   0  -5   3 11.4428 60.8741 100
   0  -5  -3 27.0049 68.9369 121
   0  -5  -3 24.3821 66.8158 149
   0  -5   3 18.3571 60.9763 147
   0  -5  -3 35.1223 50.4979 137
   0  -5   3 37.8183 48.5015 141
   0  -5  -3 89.9318 66.1211 158
   0  -5   3 12.4834 59.0071 144
   0  -5   3 58.7791 66.0087 163
   0  -5  -3 65.1215 53.2989 166
   0  -5   3 106.746 53.9911 158
   0  -5   3 56.5979 58.4519 131
   0  -5  -3-10.7463 49.9434 152
   0  -5   4 11782.6 399.261  93
   0  -5  -4 11015.7 385.537  88
   0  -5   4 11790.1 387.956  84
   0  -5   4 11403.4 375.698  90
   0  -5   4 10839.7 394.236  10
   0  -5   4 11797.8 403.652  11
   0  -5  -4 11840.7 402.188  14
   0  -5  -4 11799.6 400.187  13
   0  -5   4 10485.2 690.171   5
   0  -5   4 11692.5 398.716   8
   0  -5  -4 11547.8 715.327   3
   0  -5  -4 12199.9 405.921   9
   0  -5  -4 11951.9 724.414   5
   0  -5  -4 11101.5 398.361  15
   0  -5   4 11997.7 728.356   3
   0  -5   4 11816.6 399.733  12
   0  -5   4 11691.5 397.855  13
   0  -5  -4 12279.6 404.566  11
   0  -5   4 11536.8 400.020   9
   0  -5  -4 11084.1 395.004  12
   0  -5  -4 11535.5 398.527  10
   0  -5  -4 11518.1 397.745   8
   0  -5   4 11582.3 400.604  14
   0  -5   4 11234.4 397.178  15
   0  -5   4 11775.3 406.149 102
   0  -5  -4 11674.3 418.635 121
   0  -5   4 11287.3 397.201 128
   0  -5  -4 10825.6 380.111 101
   0  -5  -4 11301.4 406.579 122
   0  -5   4 11721.3 405.491 122
   0  -5   4 11611.5 404.762 100
   0  -5  -4 11711.7 387.017 137
   0  -5   4 11554.9 411.654 131
   0  -5   4 11825.6 409.348 163
   0  -5  -4 11363.4 394.051 152
   0  -5   4 11984.0 410.660 144
   0  -5   4 11918.1 412.861 147
   0  -5  -4 11008.4 388.874 166
   0  -5  -4 11330.0 405.933 149
   0  -5   5 13658.6 448.716  93
   0  -5  -5 12672.3 438.127  88
   0  -5   5 13806.4 436.603  84
   0  -5   5 13409.5 423.936  90
   0  -5   5 13616.7 445.309  13
   0  -5   5 13023.3 764.404   5
   0  -5  -5 14994.8 813.039   5
   0  -5  -5 15101.1 807.838   3
   0  -5  -5 13749.3 449.786   9
   0  -5  -5 13499.6 443.604  12
   0  -5   5 13243.6 444.108   8
   0  -5  -5 13079.6 444.564  15
   0  -5  -5 12984.9 439.209  14
   0  -5   5 12891.5 440.478  12
   0  -5   5 12829.5 440.838   9
   0  -5   5 13320.8 442.563  11
   0  -5  -5 12761.3 438.392  10
   0  -5   5 12667.8 441.703  15
   0  -5  -5 12821.2 438.560  11
   0  -5  -5 13431.1 444.596  13
   0  -5   5 12445.9 767.718   3
   0  -5   5 13233.1 442.889  14
   0  -5  -5 13563.2 443.050   8
   0  -5  -5 12909.4 452.970 122
   0  -5   5 13711.4 456.739  97
   0  -5   5 12997.9 443.746 128
   0  -5   5 13569.8 454.089 100
   0  -5   5 13389.1 449.606 122
   0  -5  -5 13426.5 468.935 128
   0  -5   5 13706.4 454.458 102
   0  -5  -5 13101.2 438.776 101
   0  -5  -5 13230.9 433.688 137
   0  -5   5 13517.5 464.362 131
   0  -5   5 13130.9 461.660 147
   0  -5  -5 13323.1 446.729 152
   0  -5  -5 12670.4 441.827 166
   0  -5   5 14179.5 467.012 163
   0  -5   5 13256.9 451.571 144
   0  -5  -5 13237.5 454.574 149
   0  -5  -5 13462.6 460.606 148
   0  -5  -5 12546.6 454.902 161
   0  -5  -6 820.435 92.5160 122
   0  -5   6 921.652 92.6299 122
   0  -5  -6 632.191 101.247 121
   0  -5   6 738.979 86.8856 128
   0  -5  -6 643.912 89.9608 101
   0  -5   6 863.596 96.9342 102
   0  -5  -6 604.199 88.3567  15
   0  -5   6 958.565 94.5678  13
   0  -5   6 1079.08 223.786   3
   0  -5   6 657.656 89.2259   8
   0  -5  -6 838.999 91.3947  14
   0  -5  -6 831.366 94.5568  11
   0  -5   6 600.187 87.7503  15
   0  -5   6 777.159 86.1566  14
   0  -5  -6 996.997 99.5063  13
   0  -5   6 788.399 90.6838  12
   0  -5   6 771.769 91.6210   9
   0  -5  -6 463.601 169.439   3
   0  -5   6 774.212 213.081   5
   0  -5  -6 756.238 93.8786  12
   0  -5  -6 837.829 217.344   5
   0  -5   6 797.708 97.3892  11
   0  -5  -6 886.911 98.4743   9
   0  -5  -6 852.894 90.4827   8
   0  -5   6 769.017 95.3664  93
   0  -5   6 794.690 88.2385  84
   0  -5   6 763.570 80.3317  90
   0  -5  -6 749.287 90.9175  88
   0  -5   6 858.673 93.2619  80
   0  -5  -6 774.713 101.003 149
   0  -5   6 1093.08 112.989 163
   0  -5  -6 714.151 97.3780 166
   0  -5  -6 790.178 104.965 161
   0  -5  -6 672.420 84.5303 137
   0  -5   6 769.737 98.1515 144
   0  -5   6 779.813 107.602 147
   0  -5  -6 882.560 105.309 148
   0  -5  -7 3928.34 197.579 122
   0  -5   7 4421.72 197.782 128
   0  -5   7 4217.13 201.318 102
   0  -5  -7 4097.38 214.964 127
   0  -5  -7 4317.14 223.116 121
   0  -5  -7 4113.55 208.819 101
   0  -5  -7 3947.48 200.235 105
   0  -5   7 3985.01 194.121 122
   0  -5  -7 3819.82 184.467   8
   0  -5   7 4002.68 191.614  11
   0  -5   7 3989.79 188.262  14
   0  -5  -7 3998.75 194.876   9
   0  -5  -7 3643.27 186.959  15
   0  -5  -7 3945.01 189.278  12
   0  -5  -7 4147.98 407.563   5
   0  -5  -7 3929.91 188.794  14
   0  -5   7 3754.91 185.395   9
   0  -5   7 3489.65 389.073   3
   0  -5   7 3529.81 183.682  15
   0  -5   7 3842.53 188.128   8
   0  -5   7 3221.08 361.307   5
   0  -5  -7 3561.57 182.443  11
   0  -5  -7 3809.04 396.637   3
   0  -5   7 3957.46 187.658  12
   0  -5  -7 4316.62 204.608  88
   0  -5   7 3828.28 187.070  84
   0  -5   7 4345.83 186.991  90
   0  -5   7 4189.78 206.691  93
   0  -5   7 3976.04 192.627  75
   0  -5   7 4364.57 201.800  80
   0  -5   7 4303.20 226.406 147
   0  -5   7 4259.16 222.484 131
   0  -5  -7 3932.67 203.240 149
   0  -5  -7 4435.02 215.687 148
   0  -5   7 4038.39 219.663 163
   0  -5  -7 3934.37 212.453 161
   0  -5  -7 4010.84 206.901 166
   0  -5  -8 12822.5 451.371 101
   0  -5   8 12173.7 419.483 128
   0  -5  -8 12809.0 462.478 127
   0  -5  -8 12593.2 434.233 122
   0  -5   8 12263.2 450.448  97
   0  -5  -8 12992.7 466.999 121
   0  -5  -8 12897.1 444.680 105
   0  -5  -8 12862.0 419.537  12
   0  -5  -8 12146.1 420.013   9
   0  -5   8 12648.4 421.489  15
   0  -5  -8 13210.6 738.074   3
   0  -5   8 12961.1 738.347   5
   0  -5  -8 11230.1 408.110  11
   0  -5  -8 12450.0 726.212   5
   0  -5  -8 12327.1 414.758  14
   0  -5   8 12697.1 418.515   8
   0  -5   8 10867.4 688.035   3
   0  -5  -8 12575.9 415.516   8
   0  -5   8 13118.5 421.377  11
   0  -5  -8 12259.6 422.931  15
   0  -5   8 12938.6 426.760  84
   0  -5  -8 12752.8 442.369  88
   0  -5   8 13650.0 453.560  93
   0  -5   8 13047.0 420.411  90
   0  -5   8 13613.9 445.263  75
   0  -5   8 12927.6 441.257  80
   0  -5  -8 12155.0 451.282 161
   0  -5   8 12732.1 464.181 131
   0  -5  -8 13187.4 454.423 148
   0  -5  -8 12199.4 443.089 149
   0  -5  -8 12225.3 448.372 166
   0  -5  -9 35326.7 1032.38 101
   0  -5  -9 35608.2 1043.36 127
   0  -5  -9 35350.8 1043.70 121
   0  -5  -9 33229.6 991.367 122
   0  -5   9 35059.9 1027.67  97
   0  -5  -9 34212.5 1020.51 105
   0  -5  -9 33037.7 1335.61   5
   0  -5   9 35458.3 1015.22  75
   0  -5   9 35795.7 1017.73  80
   0  -5  -9 32074.2 1020.88 161
   0  -5   9 34204.4 1038.96 131
   0  -5   9 34508.5 1038.57 163
   0  -5  -9 36014.0 1025.56 148
   0  -5  -9 34097.6 1014.40 149
   0  -5   9 35195.2 1023.50  93
   0  -5   9 34251.7 994.720  84
   0  -5  -9 33798.1 1015.59  88
   0  -5   9 34534.7 988.036  90
   0  -5 -10 24568.0 764.750 101
   0  -5 -10 24084.7 755.546 105
   0  -5  10 23567.9 757.386  97
   0  -5 -10 24146.1 767.162 121
   0  -5 -10 23265.3 711.490 122
   0  -5 -10 24466.1 772.846 127
   0  -5  10 24455.0 746.523  75
   0  -5  10 24226.4 745.028  80
   0  -5 -10 24218.6 748.589 148
   0  -5 -10 22952.6 755.237 161
   0  -5  10 23698.6 762.068 131
   0  -5 -10 22674.3 737.697 149
   0  -5  10 24846.8 772.459 163
   0  -5  10 24310.1 755.260  93
   0  -5 -10 24659.3 755.233  88
   0  -5  10 23263.2 716.006  90
   0  -5  10 24963.1 728.463  84
   0  -5 -11 10221.1 403.834 101
   0  -5 -11 10017.2 406.399 127
   0  -5 -11 9759.73 389.920 105
   0  -5  11 10712.1 402.207  97
   0  -5 -11 10628.2 407.948 121
   0  -5  11 10422.9 388.401  80
   0  -5  11 10162.7 357.336  68
   0  -5  11 10546.4 389.920  75
   0  -5  11 9690.39 394.791 131
   0  -5 -11 10006.2 377.058 149
   0  -5 -11 10298.6 383.515 148
   0  -5  11 10834.8 411.654 136
   0  -5  11 10654.0 410.196 133
   0  -5  11 10527.8 407.539 163
   0  -5  11 9841.07 391.890  93
   0  -5  11 10308.2 366.826  84
   0  -5 -11 9824.77 389.983  88
   0  -5 -11 10584.5 372.337  83
   0  -5  11 10036.6 359.603  90
   0  -5 -12 16479.8 565.315 127
   0  -5 -12 17402.7 569.103 101
   0  -5 -12 16215.0 552.475 121
   0  -5 -12 16509.2 556.628 105
   0  -5  12 16025.5 553.046  97
   0  -5  12 16046.3 540.322  75
   0  -5  12 16115.0 508.559  68
   0  -5  12 16651.7 547.599  80
   0  -5  12 16258.2 562.516 133
   0  -5 -12 16164.6 532.638 148
   0  -5 -12 15785.6 555.814 158
   0  -5  12 16480.5 557.637 131
   0  -5  12 15724.9 539.802 165
   0  -5 -12 16268.6 531.566 149
   0  -5  12 17066.9 569.348 163
   0  -5  12 15677.4 554.337 136
   0  -5 -12 15677.3 521.578  83
   0  -5 -12 14938.3 542.890  88
   0  -5  12 15842.7 511.339  90
   0  -5  12 16156.3 516.877  84
   0  -5  12 15479.6 548.281  93
   0  -5 -13 5063.48 257.509 127
   0  -5 -13 5001.05 250.956 105
   0  -5 -13 5160.75 246.194 121
   0  -5  13 5333.99 253.440  97
   0  -5 -13 5330.08 261.105 101
   0  -5  13 5263.51 244.859  75
   0  -5  13 5302.96 244.439  80
   0  -5  13 5731.57 263.333 163
   0  -5  13 4551.11 244.866 133
   0  -5 -13 5229.23 229.428 149
   0  -5  13 5097.34 247.171 131
   0  -5 -13 4964.44 226.330 148
   0  -5  13 5173.67 252.678 136
   0  -5 -13 5049.13 249.746 158
   0  -5  13 4656.26 231.555 165
   0  -5  13 5049.45 247.252  93
   0  -5 -13 5408.16 253.234  88
   0  -5  13 5134.22 217.989  84
   0  -5  13 4988.10 214.157  90
   0  -5 -14 3013.83 178.328 127
   0  -5 -14 2942.45 179.964 101
   0  -5 -14 2621.56 163.195 121
   0  -5 -14 2906.39 173.458 105
   0  -5  14 2676.33 166.074  97
   0  -5  14 2861.60 164.825  80
   0  -5  14 2926.35 165.927  75
   0  -5  14 2882.15 174.046 163
   0  -5  14 2795.67 171.784 133
   0  -5 -14 2795.23 147.237 149
   0  -5 -14 2985.36 169.668 158
   0  -5  14 2738.78 167.733 136
   0  -5 -14 2509.27 139.020 148
   0  -5  14 2831.15 158.435 165
   0  -5 -14 2932.65 171.216  88
   0  -5  14 2643.55 166.176  93
   0  -5  14 2433.96 132.222  84
   0  -5 -15 7846.37 307.829 127
   0  -5  15 7254.43 295.283  97
   0  -5  15 7439.79 291.746  75
   0  -5  15 7278.80 291.307  80
   0  -5  15 7053.48 272.709 165
   0  -5 -15 7343.14 285.797 158
   0  -5  15 7918.57 306.893 163
   0  -5  15 7030.13 288.182 133
   0  -5 -15 7289.95 296.109  88
   0  -5  15 7274.96 296.996  93
   0  -5 -16 1583.76 119.069 127
   0  -5  16 1466.54 107.398  80
   0  -5  16 1464.10 107.974  75
   0  -5 -16 1209.16 96.2733 158
   0  -5  16 1181.06 88.9397 165
   0  -5  16 1302.87 111.627  93
   0  -5 -16 1551.12 117.771  88
   0  -5 -17 21313.9 641.530 127
   0  -5  17 21852.6 634.534  80
   0  -5  17 20788.2 634.438 159
   0  -5  17 21552.0 643.002  93
   0  -5 -17 22181.5 642.004  88
   0  -5 -18 830.584 75.3439 127
   0  -5 -18 811.737 81.0800 101
   0  -5 -18 989.873 79.7469 130
   0  -5  18 850.856 72.4792  80
   0  -5 -18 1088.55 79.9781  88
   0  -5  18 1037.01 81.0300  93
   0  -5  18 886.386 70.9212 159
   0  -5 -18 1010.72 80.6566 152
   0  -5  19 926.149 65.2341  93
   0  -5 -19 855.365 59.4284  88
   0  -5  19 698.920 49.9859 160
   0  -5 -19 800.124 61.8460 152
   0  -5 -19 880.981 67.0473 101
   0  -5  19 848.375 66.5283 100
   0  -4   0 51027.4 1699.04   5
   0  -4   0 49038.9 1680.75   3
   0  -4   0 47412.2 1680.85   2
   0  -4   0 47829.4 1688.03  28
   0  -4  -1 3188.56 318.126   3
   0  -4   1 3431.55 334.050   5
   0  -4   1 3285.59 324.782   2
   0  -4  -1 3150.71 322.504  28
   0  -4   2 11366.6 619.913   5
   0  -4   2 11687.6 624.350   3
   0  -4  -2 10404.0 595.117   3
   0  -4  -2 10482.2 602.073   2
   0  -4  -2 10678.2 615.499   5
   0  -4   2 9666.00 584.276   2
   0  -4   2 10602.0 613.466  28
   0  -4  -2 10087.2 603.184  28
   0  -4   2 11329.9 349.398  84
   0  -4  -3 92175.1 2886.31   2
   0  -4   3 98278.3 2907.10   3
   0  -4  -3 93861.1 2890.18   5
   0  -4   3 91594.7 2881.72   2
   0  -4  -3 96163.4 2892.79   3
   0  -4   3 94072.6 2892.27   5
   0  -4   3 96227.4 2501.82  80
   0  -4  -3 89943.1 2878.99  28
   0  -4   3 90703.7 2883.93  28
   0  -4   3 95527.1 2498.68  84
   0  -4  -4 54779.1 1839.03   3
   0  -4   4 56224.5 1850.77   3
   0  -4  -4 56503.6 1848.21   5
   0  -4  -4 53439.8 1841.09   2
   0  -4   4 57768.5 1858.58   5
   0  -4   4 52466.7 1822.95   2
   0  -4   4 55501.1 1475.07  75
   0  -4  -4 54071.0 1469.49  78
   0  -4  -4 53923.8 1470.53  79
   0  -4   4 56541.1 1478.12  80
   0  -4   4 53763.1 1838.19  28
   0  -4  -4 53451.2 1837.91  28
   0  -4   4 56075.2 1474.20  84
   0  -4  -4 52214.7 1465.54  81
   0  -4   5 23181.7 973.939   5
   0  -4  -5 22882.5 970.916   5
   0  -4   5 22161.8 961.345   3
   0  -4  -5 22640.5 958.256   3
   0  -4   5 22442.7 672.727  87
   0  -4  -5 22156.3 658.954  81
   0  -4   5 22992.1 659.931  84
   0  -4   5 23308.5 665.612  75
   0  -4   5 23316.7 668.258  80
   0  -4   5 23384.2 653.926  68
   0  -4  -5 22402.9 659.990  78
   0  -4  -5 22094.8 660.755  79
   0  -4   5 21397.5 952.086  28
   0  -4   6 19316.1 882.796   5
   0  -4   6 20082.3 893.489   3
   0  -4  -6 19126.8 874.726   5
   0  -4  -6 19744.7 881.955   3
   0  -4  -6 21190.9 626.562 127
   0  -4  -6 19824.7 616.688  95
   0  -4  -6 20762.4 626.853 128
   0  -4  -6 21116.7 618.297 148
   0  -4   6 20980.0 627.995 131
   0  -4   6 21064.8 630.213 147
   0  -4  -6 20787.6 621.604 161
   0  -4  -6 20013.0 617.199 139
   0  -4  -6 19364.0 588.676  83
   0  -4  -6 20181.5 604.933  81
   0  -4   6 20290.2 612.211  87
   0  -4   6 20440.4 612.522  92
   0  -4   6 19637.9 596.711  84
   0  -4   6 20577.7 611.269  93
   0  -4  -6 19369.6 588.512  76
   0  -4   6 20247.9 603.783  75
   0  -4   6 19809.2 598.295  72
   0  -4  -6 19303.7 600.730  78
   0  -4   6 20132.4 607.809  80
   0  -4   6 20178.1 591.077  68
   0  -4  -6 19815.3 604.116  79
   0  -4   6 20765.3 592.927  58
   0  -4   7 15500.2 767.450   3
   0  -4   7 15874.6 777.320   5
   0  -4  -7 16270.2 775.517   5
   0  -4  -7 15899.0 766.957   3
   0  -4  -7 17590.2 545.517 127
   0  -4  -7 16727.9 529.464 105
   0  -4   7 16799.5 533.543  97
   0  -4   7 17774.4 526.413 102
   0  -4  -7 17442.2 534.022 148
   0  -4  -7 17197.7 537.433 166
   0  -4  -7 16671.7 536.881 139
   0  -4   7 17166.6 531.201 167
   0  -4  -7 16221.5 534.027 161
   0  -4   7 16871.9 543.093 131
   0  -4  -7 17278.4 532.724 149
   0  -4  -7 16246.2 509.743  83
   0  -4   7 16727.0 516.457  84
   0  -4  -7 16554.0 529.949  88
   0  -4  -7 15888.1 521.614  81
   0  -4   7 17121.4 532.322  93
   0  -4   7 16680.9 528.566  87
   0  -4   7 16909.0 522.107  72
   0  -4  -7 15980.8 522.499  79
   0  -4   7 16638.4 521.937  80
   0  -4   7 17687.5 528.019  75
   0  -4  -7 16107.8 509.469  76
   0  -4  -7 15959.8 521.762  78
   0  -4   7 17281.0 511.848  68
   0  -4   7 16737.3 519.529  55
   0  -4   7 16961.3 510.077  58
   0  -4   8 21331.9 918.688   3
   0  -4   8 20133.5 898.801   5
   0  -4  -8 21622.6 915.288   5
   0  -4  -8 20581.7 901.771   3
   0  -4   8 22820.4 677.470 163
   0  -4  -8 21567.0 658.157 148
   0  -4   8 21241.5 658.311 167
   0  -4   8 21733.6 677.893 147
   0  -4  -8 20001.0 659.751 161
   0  -4   8 22176.9 673.528 131
   0  -4  -8 21193.2 653.941 149
   0  -4  -8 21747.6 668.660 166
   0  -4  -8 21082.1 660.094 105
   0  -4  -8 20464.1 643.122 109
   0  -4   8 20900.7 659.595  97
   0  -4  -8 21969.4 641.165 122
   0  -4  -8 20894.7 645.994 106
   0  -4  -8 22352.8 676.415 127
   0  -4  -8 21703.0 660.856  88
   0  -4   8 21611.1 642.192  90
   0  -4  -8 21123.6 653.492  81
   0  -4   8 22158.5 661.956  93
   0  -4   8 21597.5 643.178  84
   0  -4  -8 21257.2 641.823  83
   0  -4   8 21066.0 655.181  87
   0  -4  -8 20853.6 624.696  77
   0  -4   8 21327.4 636.534  68
   0  -4   8 22167.2 652.643  72
   0  -4   8 22478.2 657.458  75
   0  -4   8 21156.7 654.625  80
   0  -4  -8 21099.3 654.521  79
   0  -4  -8 21367.5 655.599  78
   0  -4  -8 21348.6 644.789  76
   0  -4   8 22139.4 652.607  55
   0  -4   8 22190.9 639.895  58
   0  -4  -9 8956.99 533.235   5
   0  -4   9 9197.09 540.308   3
   0  -4   9 10219.6 377.053 163
   0  -4  -9 10243.4 369.533 161
   0  -4  -9 9971.00 358.396 149
   0  -4   9 10177.7 368.754 167
   0  -4   9 10617.6 376.636 131
   0  -4  -9 9739.92 358.991 148
   0  -4  -9 10525.0 379.276 166
   0  -4  -9 9866.73 356.174 106
   0  -4  -9 10038.6 378.023 127
   0  -4  -9 9391.65 349.331 109
   0  -4  -9 9812.77 366.569 105
   0  -4  -9 9717.04 373.208 121
   0  -4   9 9856.71 366.260  97
   0  -4   9 10040.2 674.684  50
   0  -4   9 9616.09 345.986  90
   0  -4  -9 10906.2 375.503  88
   0  -4   9 9929.44 350.785  84
   0  -4  -9 9679.89 361.971  81
   0  -4   9 10184.6 361.698  87
   0  -4   9 10117.4 366.329  93
   0  -4  -9 10129.7 353.355  83
   0  -4   9 9747.52 356.656  72
   0  -4   9 10010.4 343.569  68
   0  -4  -9 9898.38 365.595  79
   0  -4  -9 9517.64 349.744  76
   0  -4   9 9842.25 359.132  75
   0  -4  -9 10191.7 364.613  78
   0  -4  -9 9864.63 334.985  77
   0  -4  -9 9030.46 320.202  69
   0  -4   9 10068.1 363.153  80
   0  -4   9 9756.78 356.209  55
   0  -4   9 10312.3 366.531  64
   0  -4   9 10007.9 345.066  58
   0  -4 -10 22249.1 715.708 149
   0  -4 -10 23194.3 719.975 148
   0  -4  10 23676.2 741.775 163
   0  -4 -10 22554.8 724.714 161
   0  -4  10 23593.4 735.897 131
   0  -4  10 24067.6 738.236 167
   0  -4 -10 24057.9 736.684 105
   0  -4 -10 23391.6 719.708 109
   0  -4 -10 23035.9 732.716 121
   0  -4  10 23336.3 730.191  97
   0  -4 -10 23151.0 719.624 106
   0  -4 -10 24737.8 752.652 127
   0  -4  10 24731.3 1189.10  50
   0  -4  10 23901.9 733.904  93
   0  -4 -10 23828.7 738.006  88
   0  -4  10 23854.4 713.560  84
   0  -4 -10 23752.1 717.668  83
   0  -4  10 23777.9 712.441  90
   0  -4 -10 23744.3 729.077  81
   0  -4  10 23046.3 717.581  87
   0  -4 -10 22588.3 694.219  77
   0  -4 -10 23265.2 728.041  78
   0  -4  10 24265.5 730.591  80
   0  -4  10 24474.8 726.213  72
   0  -4  10 24191.6 729.704  75
   0  -4  10 23504.9 705.656  68
   0  -4 -10 23782.9 730.480  79
   0  -4 -10 22220.0 682.430  69
   0  -4 -10 23981.5 717.676  76
   0  -4  10 24971.9 728.811  55
   0  -4  10 24254.6 733.127  64
   0  -4  10 24564.9 709.514  58
   0  -4 -11 26065.9 762.308 148
   0  -4 -11 23711.1 763.421 161
   0  -4 -11 24295.7 755.382 149
   0  -4  11 25758.1 783.558 167
   0  -4  11 25044.3 776.329 131
   0  -4  11 25048.5 781.251 136
   0  -4  11 24407.2 744.669 157
   0  -4  11 25692.6 783.407 133
   0  -4 -11 25431.5 784.763 139
   0  -4  11 25830.9 786.406 163
   0  -4 -11 24946.8 767.860 106
   0  -4 -11 24989.4 763.198 109
   0  -4 -11 26501.4 793.488 127
   0  -4  11 25595.9 774.811  97
   0  -4 -11 24934.6 777.387 105
   0  -4 -11 25597.6 776.522 121
   0  -4  11 25542.7 1121.43  42
   0  -4  11 27849.8 1282.04  50
   0  -4  11 25018.0 747.860  94
   0  -4 -11 25246.5 779.633  88
   0  -4 -11 24477.1 771.196  81
   0  -4  11 25031.2 753.345  84
   0  -4  11 24443.2 750.688  90
   0  -4  11 24287.6 755.908  87
   0  -4  11 25023.6 776.945  93
   0  -4 -11 25287.6 761.428  83
   0  -4 -11 24628.4 738.984  77
   0  -4 -11 24677.8 761.564  76
   0  -4  11 25208.7 748.345  68
   0  -4 -11 23984.7 769.617  79
   0  -4  11 24594.6 769.160  80
   0  -4  11 25237.4 768.307  72
   0  -4 -11 24713.2 770.388  78
   0  -4  11 25105.8 771.656  75
   0  -4 -11 23365.4 722.294  69
   0  -4  11 25635.3 769.222  55
   0  -4  11 25294.7 749.849  58
   0  -4  11 25496.3 778.621  64
   0  -4  12 2814.57 186.381 167
   0  -4 -12 2898.40 186.558 139
   0  -4  12 3309.62 195.889 163
   0  -4  12 3233.78 173.199 157
   0  -4  12 3250.74 193.974 136
   0  -4 -12 2944.79 176.241 161
   0  -4 -12 2760.44 166.907 149
   0  -4  12 3321.94 189.471 131
   0  -4  12 3203.72 187.905 133
   0  -4 -12 2892.97 167.492 148
   0  -4 -12 3267.72 186.761 106
   0  -4 -12 3319.31 193.610 105
   0  -4 -12 3523.93 204.946 127
   0  -4 -12 2777.22 174.289 109
   0  -4 -12 2883.10 178.881 121
   0  -4  12 2966.04 186.672  97
   0  -4  12 3229.22 432.235  50
   0  -4  12 2880.77 170.437  87
   0  -4  12 3033.18 190.134  93
   0  -4 -12 3188.15 191.670  88
   0  -4  12 3318.63 177.624  90
   0  -4 -12 3079.85 179.627  83
   0  -4  12 2821.50 166.667  94
   0  -4 -12 3025.46 186.278  81
   0  -4  12 2976.98 170.764  84
   0  -4 -12 3131.79 189.308  78
   0  -4 -12 3053.69 178.300  76
   0  -4  12 3338.70 190.095  75
   0  -4  12 3361.70 188.240  72
   0  -4 -12 3045.24 153.678  69
   0  -4 -12 2957.05 161.107  77
   0  -4  12 2945.47 165.396  68
   0  -4  12 3314.40 188.587  80
   0  -4  12 2769.27 164.713  58
   0  -4  12 3224.25 185.931  55
   0  -4  12 3212.84 190.413  64
   0  -4 -13 678.851 88.8372 148
   0  -4  13 603.427 87.1953 157
   0  -4  13 637.599 100.902 136
   0  -4  13 642.998 103.407 133
   0  -4  13 589.726 95.4566 131
   0  -4 -13 603.565 95.8304 161
   0  -4  13 717.283 106.130 163
   0  -4 -13 684.774 94.9620 149
   0  -4 -13 671.986 110.822 139
   0  -4  13 674.580 105.624  97
   0  -4 -13 667.472 100.261 109
   0  -4 -13 730.437 104.785 106
   0  -4 -13 706.435 109.254 127
   0  -4 -13 798.920 98.8289 121
   0  -4  13 728.600 253.195  50
   0  -4  13 659.389 94.1716  90
   0  -4 -13 727.850 109.695  88
   0  -4  13 721.725 110.772  93
   0  -4  13 635.113 91.9911  87
   0  -4  13 612.112 91.1699  94
   0  -4  13 502.645 86.7772  84
   0  -4 -13 581.232 100.886  81
   0  -4 -13 656.582 100.700  83
   0  -4  13 601.717 83.3171  68
   0  -4 -13 628.051 81.2898  77
   0  -4 -13 561.005 71.1471  69
   0  -4 -13 751.911 101.034  76
   0  -4  13 671.954 98.2084  72
   0  -4  13 720.820 102.737  80
   0  -4  13 853.980 106.051  75
   0  -4  13 602.237 86.9092  58
   0  -4  13 745.514 105.075  64
   0  -4  13 599.532 97.3231  55
   0  -4  14 3407.02 182.914 165
   0  -4  14 3475.48 201.338 163
   0  -4  14 3176.88 191.061 136
   0  -4  14 3487.82 196.312 133
   0  -4 -14 3507.55 176.614 148
   0  -4 -14 3594.49 209.349 139
   0  -4  14 3223.78 182.798 157
   0  -4 -14 3494.50 179.167 149
   0  -4 -14 3712.71 216.747 101
   0  -4 -14 3725.10 198.432 109
   0  -4 -14 3718.23 203.294 106
   0  -4 -14 3555.42 186.696 121
   0  -4 -14 3494.70 209.163 127
   0  -4  14 3531.82 197.968  97
   0  -4  14 3555.58 447.311  50
   0  -4 -14 3500.28 197.249  83
   0  -4 -14 3387.77 205.708  88
   0  -4  14 3596.02 187.629  90
   0  -4  14 3436.34 196.601  84
   0  -4  14 3787.39 191.664  94
   0  -4  14 3661.52 206.491  80
   0  -4  14 3634.24 183.619  68
   0  -4 -14 3441.91 175.555  77
   0  -4  14 3731.99 199.913  72
   0  -4 -14 3495.54 195.510  76
   0  -4  14 3993.23 208.834  75
   0  -4  14 3869.25 203.096  55
   0  -4  14 3455.73 181.070  58
   0  -4 -15 1191.89 93.9332 148
   0  -4 -15 1162.97 126.513 139
   0  -4  15 1355.55 109.356 165
   0  -4  15 1368.79 126.141 163
   0  -4 -15 1121.22 109.130 158
   0  -4  15 1101.33 111.513 133
   0  -4  15 1186.03 110.213 157
   0  -4  15 1160.71 108.034  94
   0  -4 -15 1201.48 118.342  83
   0  -4  15 1118.83 104.755  84
   0  -4  15 1211.18 110.127  90
   0  -4 -15 1285.78 129.541  88
   0  -4 -15 1241.01 123.049 127
   0  -4 -15 1212.88 128.863 101
   0  -4  15 1149.88 115.420  97
   0  -4 -15 1205.83 122.115 106
   0  -4 -15 1309.58 118.645 109
   0  -4  15 928.503 110.907  75
   0  -4 -15 1425.99 125.380  76
   0  -4  15 1366.78 124.964  72
   0  -4  15 1035.34 98.4602  68
   0  -4  15 1093.69 115.970  80
   0  -4 -15 1083.30 97.4186  77
   0  -4  15 1301.14 121.772  55
   0  -4  15 1220.29 106.832  58
   0  -4  16 14784.0 486.492 157
   0  -4  16 15645.1 501.004 163
   0  -4 -16 14330.0 509.711 139
   0  -4 -16 14770.4 497.609  83
   0  -4  16 14467.5 475.411  90
   0  -4  16 15244.4 485.572  94
   0  -4  16 15111.6 471.906  84
   0  -4 -16 15449.7 516.733  88
   0  -4 -16 14497.4 493.760 109
   0  -4 -16 14840.6 512.141 105
   0  -4 -16 14990.8 503.916 106
   0  -4 -16 15200.2 511.485 127
   0  -4 -16 15466.1 525.796 101
   0  -4  16 15082.4 498.515  97
   0  -4 -16 14795.5 499.020  76
   0  -4  16 15603.9 509.911  80
   0  -4 -16 13985.3 463.629  77
   0  -4  16 14756.8 502.212  75
   0  -4  16 15365.8 500.979  72
   0  -4  16 14204.5 467.938  68
   0  -4  16 15476.2 503.196  55
   0  -4  16 14291.2 469.033  58
   0  -4 -17 182.215 73.5224 139
   0  -4 -17 187.405 65.1605  83
   0  -4 -17 162.559 73.1764  88
   0  -4  17 48.6517 42.5446  90
   0  -4  17 243.892 55.4139  94
   0  -4 -17 158.444 68.8488 105
   0  -4 -17 188.554 70.5842 106
   0  -4 -17 191.354 70.8311 127
   0  -4  17 248.966 70.9783  97
   0  -4 -17 312.011 81.0106 101
   0  -4  17 251.078 72.3613  80
   0  -4  17 187.531 63.6158  72
   0  -4  17 232.507 68.8766  75
   0  -4  17 283.653 69.0904  55
   0  -4  18 10471.9 353.618  75
   0  -4  18 10534.1 352.785  80
   0  -4  18 9745.37 342.531  72
   0  -4  18 10216.6 339.319  97
   0  -4 -18 9991.87 347.618 127
   0  -4 -18 10003.2 349.256 106
   0  -4 -18 10012.7 360.949 101
   0  -4 -18 9915.64 345.517  83
   0  -4 -18 9358.39 350.252  88
   0  -4 -19 11151.8 356.133 101
   0  -4 -19 10829.5 336.994 127
   0  -4  19 10679.1 342.462  75
   0  -4  19 10564.7 342.078  80
   0  -4 -19 10465.9 347.191  88
   0  -4 -20 2098.75 102.067  88
   0  -4  20 2046.23 98.7571  80
   0  -4  20 1977.53 104.948 100
   0  -4 -20 1950.16 101.593 101
   0  -3   0-51.0859 103.214   5
   0  -3   0 51.9971 115.857   2
   0  -3   0 67.9192 105.663   3
   0  -3   0-34.8396 105.585  28
   0  -3   1 136583. 3869.26   2
   0  -3   1 141292. 3878.33   5
   0  -3  -1 140151. 3870.53   3
   0  -3  -1 136054. 3870.05  28
   0  -3   2 30852.0 1071.44   5
   0  -3  -2 27992.3 1053.54   2
   0  -3   2 31258.9 1074.33   3
   0  -3  -2 30888.4 1067.96   3
   0  -3  -2 30605.9 1069.17   5
   0  -3   2 29715.0 1062.02   2
   0  -3   2 30582.4 1075.39  28
   0  -3  -2 28881.2 1062.50  28
   0  -3  -3 55229.4 1723.71   5
   0  -3  -3 53934.1 1718.15   3
   0  -3   3 54477.5 1727.47   5
   0  -3   3 56446.4 1731.66   3
   0  -3   3 53479.8 1720.81   2
   0  -3  -3 54626.2 1729.13   2
   0  -3   3 55052.2 1457.68  58
   0  -3   3 56312.2 1463.86  72
   0  -3  -3 53993.6 1727.08  28
   0  -3   3 53252.0 1725.56  28
   0  -3  -4 23100.3 860.700   5
   0  -3   4 21748.4 850.606   2
   0  -3   4 23434.8 869.966   3
   0  -3  -4 22305.8 863.640   2
   0  -3   4 23366.4 869.157   5
   0  -3  -4 22391.2 853.669   3
   0  -3   4 21908.1 621.712  58
   0  -3   4 22696.2 630.658  55
   0  -3   4 23074.3 633.500  64
   0  -3   4 21687.7 621.492  68
   0  -3   4 22290.0 628.788  72
   0  -3  -4 21396.5 853.067  28
   0  -3   4 22326.3 858.512  28
   0  -3   4 23775.2 875.620  50
   0  -3   4 22659.7 791.168  52
   0  -3  -5 15936.5 677.277   3
   0  -3   5 17073.1 694.688   3
   0  -3   5 13912.7 649.816   2
   0  -3   5 16698.8 685.451   5
   0  -3  -5 16616.7 682.381   5
   0  -3  -5 15733.8 680.919   2
   0  -3   5 16126.9 476.283  64
   0  -3   5 16123.0 473.100  55
   0  -3  -5 15611.8 464.557  54
   0  -3   5 16099.4 467.198  58
   0  -3   5 16328.3 473.269  72
   0  -3  -5 15572.4 476.953  73
   0  -3   5 16342.4 467.703  68
   0  -3   5 16332.3 476.574  75
   0  -3   5 15620.1 673.281  28
   0  -3  -5 15479.8 677.248  28
   0  -3   5 15509.4 665.308  42
   0  -3   5 16555.9 716.683  50
   0  -3   5 16628.0 633.841  52
   0  -3   6 173.075 109.252   3
   0  -3  -6 205.271 113.237   5
   0  -3   6 379.489 120.479   5
   0  -3  -6 270.403 108.010   3
   0  -3  -6 226.250 89.8755  47
   0  -3   6 230.139 93.8273  43
   0  -3   6 257.061 94.5994  52
   0  -3   6 337.358 122.623  42
   0  -3   6 266.520 143.562  50
   0  -3  -6 295.030 54.4318  54
   0  -3   6 323.630 59.8624  55
   0  -3   6 264.801 54.7050  64
   0  -3   6 188.525 50.2483  58
   0  -3   6 326.956 62.2338  67
   0  -3  -6 239.019 44.8910  69
   0  -3  -6 219.744 53.6254  76
   0  -3  -6 212.973 57.4383  73
   0  -3   6 276.612 56.6442  72
   0  -3  -6 179.816 55.4634  79
   0  -3   6 245.252 57.3572  75
   0  -3   6 179.993 50.0577  68
   0  -3  -6 141.020 102.610  28
   0  -3   6 377.221 109.578  28
   0  -3   7 58219.2 1523.14  58
   0  -3  -7 55460.3 1523.68  54
   0  -3   7 58327.0 1530.73  55
   0  -3   7 58688.2 1537.21  64
   0  -3  -7 55883.4 1530.39  81
   0  -3   7 56878.4 1525.78  84
   0  -3  -7 56187.5 1524.35  83
   0  -3   7 61083.9 1918.18  50
   0  -3   7 57117.9 1739.69  52
   0  -3   7 51505.8 1695.32  43
   0  -3  -7 54465.8 1778.29  47
   0  -3   7 56509.9 1827.97  42
   0  -3   7 57624.9 1533.93  80
   0  -3   7 58460.8 1531.73  72
   0  -3   7 56653.4 1521.30  68
   0  -3  -7 56828.9 1525.54  76
   0  -3   7 56787.2 1531.51  75
   0  -3  -7 54722.3 1529.01  78
   0  -3  -7 55030.0 1531.96  79
   0  -3  -7 56717.7 1509.91  69
   0  -3   7 56147.1 1532.25  67
   0  -3  -7 56994.7 1756.42   3
   0  -3  -7 56485.5 1756.50   5
   0  -3   7 55384.9 1749.85   5
   0  -3   7 59067.0 1776.90   3
   0  -3   8 6437.02 244.684  64
   0  -3   8 6212.97 232.753  58
   0  -3   8 6126.32 239.546  55
   0  -3  -8 6301.56 234.584  54
   0  -3   8 6397.78 441.207  42
   0  -3  -8 5937.19 407.772  47
   0  -3   8 5901.88 372.920  52
   0  -3   8 6380.78 478.037  50
   0  -3   8 5533.27 355.302  43
   0  -3  -8 6362.73 244.800  81
   0  -3  -8 6477.03 238.959  83
   0  -3   8 6011.48 235.643  84
   0  -3   8 6376.22 245.498  75
   0  -3   8 6514.46 241.773  72
   0  -3  -8 6344.27 229.810  77
   0  -3  -8 6315.40 239.455  76
   0  -3  -8 6388.32 244.541  79
   0  -3   8 6169.92 232.797  68
   0  -3  -8 6150.02 222.845  69
   0  -3  -8 5916.97 239.376  78
   0  -3   8 6499.33 244.499  80
   0  -3   8 5935.17 237.643  67
   0  -3   8 5691.01 360.484   3
   0  -3  -8 6123.62 362.587   3
   0  -3  -8 6558.69 374.092   5
   0  -3   8 6019.19 362.312   5
   0  -3  -9 4074.91 287.352   5
   0  -3   9 4376.92 298.139   3
   0  -3   9 4764.40 208.829 167
   0  -3   9 4601.89 204.165 163
   0  -3  -9 4355.08 203.132 139
   0  -3   9 4428.89 207.634 147
   0  -3  -9 4501.90 198.248 106
   0  -3  -9 4204.98 198.037 105
   0  -3  -9 4253.19 194.907 109
   0  -3  -9 4420.03 200.017  95
   0  -3   9 4387.64 197.834  97
   0  -3  -9 4024.55 351.741  47
   0  -3   9 4314.07 410.157  50
   0  -3   9 4731.61 402.282  42
   0  -3   9 3608.51 307.034  52
   0  -3   9 4105.43 315.605  43
   0  -3   9 4172.58 188.261  87
   0  -3  -9 4421.16 205.598  88
   0  -3   9 4521.76 203.885  93
   0  -3  -9 4359.29 199.254  81
   0  -3   9 4642.11 197.322  84
   0  -3  -9 4328.51 195.105  83
   0  -3   9 4067.41 188.915  92
   0  -3   9 4719.42 204.391  75
   0  -3  -9 4397.08 193.175  76
   0  -3   9 4445.72 199.961  72
   0  -3  -9 4563.91 182.617  69
   0  -3  -9 4467.23 187.563  77
   0  -3   9 4302.54 199.666  80
   0  -3  -9 4198.48 193.699  73
   0  -3   9 4598.98 193.628  68
   0  -3   9 4396.15 195.500  67
   0  -3  -9 4377.76 192.572  54
   0  -3   9 4374.17 195.749  55
   0  -3   9 4751.82 205.766  64
   0  -3   9 4508.64 192.493  58
   0  -3 -10 560.656 85.6711 139
   0  -3  10 419.485 82.7075 163
   0  -3  10 555.115 81.4855 131
   0  -3  10 521.848 85.1481 167
   0  -3 -10 514.735 76.6170 149
   0  -3 -10 598.726 82.2299 161
   0  -3  10 516.644 89.5691 136
   0  -3 -10 487.377 77.4569 121
   0  -3 -10 438.011 78.1604 109
   0  -3 -10 634.365 87.0032 106
   0  -3  10 520.430 83.8147  97
   0  -3  10 469.663 171.060  42
   0  -3  10 486.593 133.129  43
   0  -3  10 665.413 206.875  50
   0  -3 -10 712.941 187.782  47
   0  -3  10 484.936 73.4831  87
   0  -3  10 584.111 83.3580  94
   0  -3  10 494.722 75.9210  84
   0  -3 -10 667.698 91.9020  88
   0  -3  10 516.882 74.7418  92
   0  -3  10 474.148 82.6906  90
   0  -3 -10 441.747 72.3080  83
   0  -3  10 603.621 81.7959  67
   0  -3 -10 384.315 73.3068  73
   0  -3 -10 505.634 72.1096  69
   0  -3  10 486.139 88.9947  80
   0  -3 -10 564.974 81.2129  76
   0  -3  10 495.666 76.2274  68
   0  -3  10 499.765 81.2063  72
   0  -3 -10 444.186 69.3988  77
   0  -3  10 523.096 82.6245  75
   0  -3  10 539.404 84.0910  55
   0  -3  10 488.474 74.7015  58
   0  -3 -10 582.120 80.2012  54
   0  -3 -11 18234.8 617.596 139
   0  -3  11 19462.0 608.472 131
   0  -3  11 19175.8 607.133 157
   0  -3 -11 19391.0 603.672 161
   0  -3  11 18878.7 613.133 133
   0  -3  11 18958.6 615.867 136
   0  -3  11 19547.7 627.202 167
   0  -3  11 19508.9 618.434 163
   0  -3 -11 19012.0 599.685 149
   0  -3 -11 19094.0 603.503 121
   0  -3 -11 19379.9 616.229 106
   0  -3  11 19540.8 615.103  97
   0  -3 -11 19125.3 613.025 109
   0  -3  11 20006.2 1040.05  50
   0  -3 -11 20740.7 950.143  47
   0  -3  11 18793.4 937.239  42
   0  -3  11 18132.0 817.305  43
   0  -3 -11 20046.4 627.307  88
   0  -3  11 19320.3 609.538  90
   0  -3  11 18662.3 592.083  92
   0  -3  11 19319.8 596.944  87
   0  -3  11 19781.7 609.739  84
   0  -3  11 19699.2 611.614  94
   0  -3 -11 20254.7 615.478  83
   0  -3  11 20278.2 618.828  72
   0  -3  11 19926.6 612.395  67
   0  -3 -11 19950.0 602.612  77
   0  -3  11 20427.3 622.049  75
   0  -3 -11 19341.3 614.131  79
   0  -3 -11 19194.3 592.580  69
   0  -3  11 19673.1 623.375  80
   0  -3  11 19248.4 602.754  68
   0  -3 -11 19994.5 613.544  76
   0  -3 -11 20385.0 613.528  54
   0  -3  11 19886.9 607.624  58
   0  -3  11 20452.9 621.986  55
   0  -3  12 6970.52 295.344 157
   0  -3 -12 7741.54 317.165 139
   0  -3 -12 7655.63 293.348 149
   0  -3 -12 7310.33 292.761 161
   0  -3  12 7409.88 302.634 133
   0  -3  12 7738.41 309.237 163
   0  -3  12 7562.82 297.580 131
   0  -3 -12 7489.81 287.307 148
   0  -3  12 7302.37 303.975 136
   0  -3 -12 7740.71 308.159 109
   0  -3 -12 7488.82 311.839 105
   0  -3 -12 7368.64 304.738 106
   0  -3 -12 7625.16 294.034 121
   0  -3  12 7745.47 306.188  97
   0  -3  12 6829.43 557.212  42
   0  -3  12 8830.05 665.120  50
   0  -3 -12 10970.0 678.233  47
   0  -3  12 7131.42 299.233  94
   0  -3 -12 7677.81 318.052  88
   0  -3 -12 7648.42 304.316  83
   0  -3  12 7509.18 285.571  87
   0  -3  12 7567.06 298.902  84
   0  -3  12 7526.14 304.878  90
   0  -3 -12 7411.11 292.236  77
   0  -3 -12 7193.11 302.041  78
   0  -3  12 7171.26 303.807  72
   0  -3 -12 7267.38 283.615  69
   0  -3  12 7641.46 298.051  68
   0  -3  12 7772.75 310.735  75
   0  -3  12 7136.50 305.059  80
   0  -3 -12 7074.80 302.634  79
   0  -3 -12 7546.07 304.887  76
   0  -3 -12 11192.8 355.072  54
   0  -3  12 7665.21 309.578  55
   0  -3  12 7690.59 298.000  58
   0  -3 -13 6763.21 277.478 134
   0  -3  13 6849.63 290.632 136
   0  -3  13 6519.33 281.391 133
   0  -3  13 6920.20 281.316 162
   0  -3 -13 6669.65 264.958 148
   0  -3 -13 7168.62 303.404 139
   0  -3  13 6463.15 286.380 157
   0  -3 -13 6583.30 272.705 161
   0  -3 -13 6288.74 268.147 149
   0  -3  13 6762.22 286.297 163
   0  -3  13 6537.41 274.544 131
   0  -3  13 6959.88 289.598  97
   0  -3 -13 6775.38 293.525 106
   0  -3 -13 7093.79 300.284 105
   0  -3 -13 7116.57 298.514 109
   0  -3 -13 6932.00 555.087  47
   0  -3  13 7096.82 618.366  50
   0  -3  13 5987.28 540.651  42
   0  -3 -13 6866.49 292.111  83
   0  -3  13 6858.25 267.106  87
   0  -3 -13 7249.80 301.401  81
   0  -3  13 6907.50 291.269  94
   0  -3  13 7134.50 291.470  90
   0  -3  13 7149.05 287.170  84
   0  -3 -13 6926.97 303.559  88
   0  -3 -13 6933.13 280.482  77
   0  -3  13 6942.09 281.925  68
   0  -3  13 6599.75 295.549  75
   0  -3 -13 6702.12 270.023  69
   0  -3  13 6567.01 296.254  80
   0  -3 -13 6873.26 290.244  76
   0  -3 -13 6535.83 291.534  78
   0  -3  13 7182.08 298.974  72
   0  -3 -13 6745.32 294.653  79
   0  -3  13 6643.78 290.107  55
   0  -3 -13 6943.26 289.834  54
   0  -3  13 7034.36 285.668  58
   0  -3 -14 1852.95 154.820 139
   0  -3 -14 1539.76 123.329 149
   0  -3  14 1914.77 142.471 162
   0  -3  14 1980.75 140.598 133
   0  -3 -14 1805.34 121.099 148
   0  -3 -14 1649.33 123.632 161
   0  -3 -14 1538.10 127.951 134
   0  -3  14 1797.30 135.302 136
   0  -3  14 1931.86 148.005 157
   0  -3  14 1686.30 137.280 163
   0  -3 -14 1795.61 145.601 109
   0  -3 -14 1561.00 139.204 106
   0  -3 -14 2128.78 153.892 105
   0  -3  14 1879.78 143.632  97
   0  -3  14 1979.59 305.844  42
   0  -3  14 1489.48 314.518  50
   0  -3 -14 1314.26 266.328  47
   0  -3  14 1836.73 146.182  94
   0  -3 -14 2154.98 150.407  83
   0  -3  14 1872.10 135.936  84
   0  -3  14 1920.28 142.923  90
   0  -3 -14 1741.93 145.588  81
   0  -3 -14 1745.20 140.676  79
   0  -3  14 1828.18 148.301  72
   0  -3 -14 1945.67 131.774  69
   0  -3  14 1635.78 131.318  68
   0  -3 -14 1588.15 136.418  78
   0  -3  14 1850.93 145.162  80
   0  -3  14 1698.34 142.370  75
   0  -3 -14 1962.77 141.426  77
   0  -3 -14 1918.96 145.820  76
   0  -3  14 2002.85 150.578  55
   0  -3 -14 1831.36 140.112  54
   0  -3  14 1713.28 146.053  64
   0  -3  14 1900.41 140.120  58
   0  -3 -15 4549.72 239.334 139
   0  -3  15 4713.85 232.646 157
   0  -3  15 4207.34 214.143 162
   0  -3  15 4443.05 218.889 163
   0  -3  15 4438.14 239.935 167
   0  -3 -15 4685.81 220.360 134
   0  -3 -15 4604.70 234.695 105
   0  -3 -15 4946.81 239.090 109
   0  -3  15 4523.00 222.942  97
   0  -3 -15 4608.88 233.519 106
   0  -3  15 4059.24 501.974  50
   0  -3 -15 4032.69 439.576  47
   0  -3  15 3868.53 437.013  42
   0  -3  15 4314.59 227.861  94
   0  -3 -15 4548.71 231.161  83
   0  -3  15 4244.46 215.040  84
   0  -3  15 4671.55 228.102  90
   0  -3 -15 4388.80 230.682  81
   0  -3 -15 4443.98 230.773  79
   0  -3 -15 4221.24 225.862  78
   0  -3  15 4567.41 233.553  80
   0  -3  15 4388.55 215.191  68
   0  -3  15 4486.91 231.542  72
   0  -3 -15 4149.11 225.242  76
   0  -3 -15 4455.42 216.289  77
   0  -3 -15 4248.38 205.582  69
   0  -3  15 4757.54 237.865  75
   0  -3  15 4630.26 234.866  64
   0  -3  15 4427.00 230.461  55
   0  -3  15 4792.32 221.755  58
   0  -3  16 3128.92 180.921 162
   0  -3  16 3569.09 183.303 163
   0  -3 -16 3547.34 184.364 134
   0  -3  16 3435.73 195.650 157
   0  -3 -16 3579.78 204.488 139
   0  -3 -16 3529.09 199.291 127
   0  -3  16 3321.06 185.285  97
   0  -3 -16 3304.71 198.008 106
   0  -3 -16 3522.01 198.808 109
   0  -3 -16 2865.20 186.000 105
   0  -3  16 2844.98 369.424  42
   0  -3  16 4162.48 493.097  50
   0  -3 -16 3041.02 369.472  47
   0  -3  16 3487.54 182.886  84
   0  -3  16 3363.54 186.634  90
   0  -3 -16 3474.41 197.655  83
   0  -3 -16 3440.04 197.493  81
   0  -3  16 3471.48 196.693  94
   0  -3 -16 3286.94 171.164  69
   0  -3  16 3317.68 198.710  80
   0  -3 -16 3203.93 177.899  77
   0  -3 -16 3285.12 192.091  76
   0  -3  16 3487.97 200.962  75
   0  -3  16 3506.40 182.813  68
   0  -3  16 3414.89 197.025  72
   0  -3 -16 3258.35 192.088  78
   0  -3  16 3176.48 191.789  64
   0  -3  16 3142.32 179.035  58
   0  -3  16 3735.93 201.470  55
   0  -3  17 3907.22 197.867 162
   0  -3  17 4109.04 190.479 163
   0  -3  17 3919.71 208.910 157
   0  -3 -17 4154.64 216.962 139
   0  -3 -17 3871.88 192.019 134
   0  -3  17 3992.42 198.456  97
   0  -3 -17 4133.89 217.494 106
   0  -3 -17 3980.92 211.938 127
   0  -3 -17 4099.81 214.007 105
   0  -3 -17 4211.29 219.753 101
   0  -3 -17 4026.31 210.953 109
   0  -3 -17 3504.93 384.276  47
   0  -3  17 3878.65 465.004  50
   0  -3  17 3920.89 213.945  93
   0  -3  17 3999.59 191.327  84
   0  -3  17 4255.42 204.425  90
   0  -3  17 4067.90 209.569  94
   0  -3 -17 3959.82 209.825  83
   0  -3 -17 3936.38 211.200  81
   0  -3 -17 4014.61 197.019  77
   0  -3  17 4179.19 196.708  68
   0  -3  17 4212.63 212.972  75
   0  -3 -17 3892.36 185.940  69
   0  -3  17 4275.59 212.846  72
   0  -3 -17 4152.85 213.870  76
   0  -3 -17 4093.29 211.546  78
   0  -3  17 3901.42 211.344  80
   0  -3  17 4214.42 213.804  55
   0  -3  17 4150.67 213.458  64
   0  -3  17 3987.15 194.863  58
   0  -3  18 2176.31 136.652 162
   0  -3 -18 1987.76 127.123 134
   0  -3  18 2243.74 148.491 157
   0  -3 -18 2428.08 154.644 139
   0  -3 -18 2489.25 156.369 101
   0  -3 -18 2589.21 155.273 109
   0  -3 -18 2527.11 157.893 106
   0  -3 -18 2457.32 149.573 127
   0  -3  18 2342.30 138.374  97
   0  -3 -18 2268.48 151.219 105
   0  -3  18 3022.87 397.663  50
   0  -3  18 2364.58 155.859  93
   0  -3  18 2211.81 129.116  84
   0  -3  18 2208.13 138.309  90
   0  -3 -18 2672.48 158.525  83
   0  -3  18 2468.23 150.242  94
   0  -3  18 2522.98 157.062  75
   0  -3  18 2468.47 155.068  80
   0  -3 -18 2430.87 137.622  77
   0  -3  18 2360.83 149.837  72
   0  -3 -18 2084.56 124.569  69
   0  -3  18 2340.59 134.275  68
   0  -3  18 2468.87 152.955  55
   0  -3  18 2239.36 135.593  58
   0  -3  18 2403.83 152.917  64
   0  -3  19 3423.27 152.365 157
   0  -3 -19 3284.48 151.019 139
   0  -3 -19 3413.01 156.477 106
   0  -3 -19 3464.65 154.823 101
   0  -3 -19 3780.65 159.136 109
   0  -3 -19 3577.62 145.331 127
   0  -3 -19 3444.65 152.940 105
   0  -3  19 3416.24 129.832  97
   0  -3  19 3998.04 405.723  50
   0  -3  19 3642.89 138.111  90
   0  -3  19 3586.28 152.962  94
   0  -3  19 3276.63 153.452  93
   0  -3 -19 3357.80 152.535  83
   0  -3  19 3418.96 150.925  72
   0  -3  19 3758.27 159.388  75
   0  -3  19 3620.15 157.652  80
   0  -3 -19 3455.31 133.384  77
   0  -3  19 3745.69 156.876  55
   0  -3  20 6675.22 247.465  72
   0  -3  20 7201.96 253.934  75
   0  -3  20 7178.24 254.288  80
   0  -3  20 6654.21 243.617  94
   0  -3 -20 6507.90 248.827  83
   0  -3  20 6831.52 253.114  93
   0  -3 -20 6519.19 231.549 127
   0  -3 -20 6577.67 245.556 101
   0  -3 -20 6726.93 252.475 106
   0  -3 -20 6776.70 248.295 109
   0  -3  21 1196.10 79.0742  75
   0  -3  21 1221.35 80.3385  80
   0  -3 -21 1045.61 70.3548 101
   0  -3  21 1250.62 81.0172  93
   0  -3  21 1018.74 67.8109  94
   0  -2   0 33839.9 1079.51  28
   0  -2   0 36254.4 1088.05   4
   0  -2   0 32723.5 1069.10   2
   0  -2   0 34969.8 1079.17   5
   0  -2   0 34728.6 1076.77   3
   0  -2  -1 302.558 102.337  28
   0  -2  -1 213.376 104.347   4
   0  -2   1 200.490 100.496   5
   0  -2   1 181.992 99.1215   2
   0  -2  -1 325.700 104.353   3
   0  -2   2 10225.2 437.595  28
   0  -2  -2 10253.8 441.660  28
   0  -2   2 10269.7 437.137   2
   0  -2   2 10519.0 439.353   5
   0  -2  -2 10031.2 435.392   5
   0  -2  -2 10330.0 441.389   2
   0  -2   2 11104.1 448.246   3
   0  -2  -2 10291.1 436.595   3
   0  -2   2 10810.5 421.176  42
   0  -2  -3 43714.0 1366.09  28
   0  -2   3 45099.2 1368.30  28
   0  -2   3 48133.7 1379.95   3
   0  -2   3 44894.6 1366.99   2
   0  -2   3 45405.4 1369.70   5
   0  -2  -3 44115.9 1367.62   2
   0  -2  -3 46829.4 1372.30   5
   0  -2  -3 46725.0 1372.49   3
   0  -2   3 47080.6 1390.58  50
   0  -2   3 46157.7 1360.98  42
   0  -2   4 8425.10 376.473  28
   0  -2  -4 8310.96 377.330  28
   0  -2   4 7571.06 375.897  29
   0  -2  -4 8429.16 374.128   3
   0  -2  -4 8136.02 375.645   5
   0  -2   4 8736.17 382.915   2
   0  -2  -4 8010.13 280.866  20
   0  -2  -4 7833.13 374.464   2
   0  -2   4 8347.67 377.988   5
   0  -2   4 9157.65 389.274   3
   0  -2   4 8514.34 391.646  42
   0  -2  -4 8019.93 365.951  47
   0  -2   4 8742.19 416.796  50
   0  -2   4 8117.61 343.441  43
   0  -2  -5 52756.0 1552.57   5
   0  -2  -5 51901.0 1558.82   2
   0  -2   5 55202.6 1563.87   3
   0  -2   5 53658.4 1556.14   5
   0  -2   5 50087.5 1545.30   2
   0  -2  -5 54040.3 1479.28  20
   0  -2  -5 54270.2 1555.82   3
   0  -2   5 51970.4 1409.66  64
   0  -2   5 52994.1 1405.98  55
   0  -2   5 52680.2 1402.62  58
   0  -2  -5 52931.0 1402.76  54
   0  -2   5 52971.4 1406.18  67
   0  -2  -5 53383.1 1535.14  22
   0  -2   5 52428.8 1552.81  28
   0  -2   5 55799.8 1627.49  29
   0  -2  -5 51732.9 1556.19  28
   0  -2   5 55101.9 1630.91  25
   0  -2  -5 55857.1 1593.88  47
   0  -2   5 53060.0 1546.23  43
   0  -2   5 56360.8 1623.15  42
   0  -2   5 55774.0 1659.27  50
   0  -2  -5 51645.5 1505.64  41
   0  -2   6 57245.5 1691.90   5
   0  -2  -6 56824.1 1689.11   3
   0  -2   6 57921.5 1695.67   3
   0  -2  -6 60037.7 1699.60   5
   0  -2  -6 60511.3 1671.62  20
   0  -2  -6 58239.0 1555.33  54
   0  -2  -6 58306.9 1560.66  62
   0  -2   6 58616.9 1554.32  58
   0  -2   6 59282.2 1559.99  55
   0  -2   6 58538.0 1557.93  67
   0  -2   6 58804.3 1555.59  68
   0  -2   6 59857.1 1562.28  72
   0  -2   6 56694.7 1690.99  28
   0  -2  -6 57303.4 1716.61  22
   0  -2   6 62282.4 1816.44  25
   0  -2  -6 56768.4 1696.24  28
   0  -2  -6 58785.7 1784.06  33
   0  -2   6 60087.3 1813.92  29
   0  -2   6 61163.3 1807.13  42
   0  -2  -6 59079.5 1769.33  47
   0  -2   6 60280.0 1733.07  43
   0  -2  -6 58187.3 1684.23  41
   0  -2   6 61872.0 1856.81  50
   0  -2   6 57072.0 1727.77  52
   0  -2   7 49482.3 1493.08   5
   0  -2  -7 50530.5 1495.54   5
   0  -2   7 52692.4 1502.47   3
   0  -2  -7 51428.0 1496.53   3
   0  -2  -7 50807.6 1519.40  20
   0  -2   7 52188.3 1375.36  58
   0  -2  -7 50516.4 1378.28  62
   0  -2   7 52047.8 1380.87  55
   0  -2  -7 50831.9 1356.20  60
   0  -2  -7 51928.5 1375.89  54
   0  -2   7 52851.1 1383.34  72
   0  -2  -7 51409.2 1368.63  69
   0  -2   7 51849.7 1376.25  68
   0  -2   7 50491.7 1376.17  67
   0  -2  -7 50560.8 1378.30  73
   0  -2   7 51431.1 1691.98  30
   0  -2  -7 49186.1 1566.28  22
   0  -2   7 52967.6 1666.19  25
   0  -2   7 52535.6 1672.18  29
   0  -2  -7 49978.8 1630.54  33
   0  -2   7 50578.1 1577.21  52
   0  -2   7 51571.8 1640.91  42
   0  -2  -7 51972.5 1629.64  47
   0  -2   7 52602.9 1702.94  50
   0  -2   7 54305.9 1590.49  43
   0  -2  -7 49416.6 1524.73  41
   0  -2  -8 23320.5 779.342   5
   0  -2   8 23491.7 774.583   3
   0  -2  -8 27668.4 886.600  20
   0  -2   8 21220.9 761.828   5
   0  -2   8 24604.8 1009.50  50
   0  -2  -8 26924.3 978.586  47
   0  -2  -8 26455.9 878.315  41
   0  -2   8 25325.1 977.843  42
   0  -2   8 25387.3 913.700  43
   0  -2   8 23886.4 896.094  52
   0  -2  -8 23187.1 664.762  61
   0  -2  -8 22929.4 669.752  60
   0  -2   8 24455.8 697.806  55
   0  -2  -8 26800.7 703.542  54
   0  -2  -8 24991.5 695.789  62
   0  -2   8 24515.9 692.346  58
   0  -2   8 24324.3 699.472  80
   0  -2  -8 24708.7 694.870  76
   0  -2   8 23877.1 691.345  68
   0  -2  -8 24154.0 686.176  69
   0  -2   8 23781.9 691.955  67
   0  -2   8 24159.6 698.320  72
   0  -2  -8 24438.0 696.599  78
   0  -2   8 24328.9 698.692  75
   0  -2  -8 24470.7 698.644  79
   0  -2  -8 24557.1 696.707  73
   0  -2   8 23087.3 986.712  30
   0  -2  -8 26643.3 984.904  33
   0  -2   8 25615.6 1003.84  29
   0  -2  -8 28057.5 945.716  22
   0  -2   8 25590.4 987.651  25
   0  -2  -9 38692.2 1236.33  20
   0  -2   9 37139.7 1022.12  58
   0  -2  -9 35397.2 990.864  61
   0  -2   9 36688.0 1029.13  64
   0  -2  -9 38492.8 1024.04  62
   0  -2   9 38025.9 1031.41  55
   0  -2  -9 34944.7 998.344  60
   0  -2  -9 37393.3 1223.23  41
   0  -2   9 37231.5 1397.92  50
   0  -2   9 37294.6 1354.60  42
   0  -2   9 36763.6 1268.92  52
   0  -2  -9 37726.9 1338.61  47
   0  -2   9 39018.4 1294.43  43
   0  -2   9 35430.1 1023.46  84
   0  -2  -9 35807.6 1022.70  83
   0  -2  -9 37226.6 1026.03  81
   0  -2   9 38068.4 1031.00  72
   0  -2   9 36012.7 1023.99  68
   0  -2  -9 36722.2 1022.09  73
   0  -2  -9 36918.8 1024.34  79
   0  -2  -9 36559.0 1017.78  77
   0  -2  -9 36970.5 1015.91  69
   0  -2   9 37202.9 1020.78  67
   0  -2   9 37152.6 1031.62  75
   0  -2  -9 36403.5 1023.48  78
   0  -2  -9 37064.1 1023.96  76
   0  -2   9 37272.0 1031.70  80
   0  -2  -9 37158.0 1344.45  33
   0  -2   9 39227.2 1378.65  25
   0  -2   9 37271.4 1381.02  29
   0  -2  -9 35482.2 1269.48  22
   0  -2 -10 965.540 160.065  20
   0  -2  10 1384.42 108.792  64
   0  -2  10 1296.17 106.163  55
   0  -2  10 1436.57 105.526  58
   0  -2 -10 1482.90 91.3933  60
   0  -2 -10 1654.66 87.9016  61
   0  -2  10 1656.22 120.503 112
   0  -2 -10 1572.25 109.388 106
   0  -2 -10 1649.24 268.276  44
   0  -2  10 1143.26 187.456  52
   0  -2 -10 1343.65 188.044  41
   0  -2 -10 1397.38 230.602  47
   0  -2  10 1360.49 210.442  43
   0  -2  10 898.350 233.823  50
   0  -2  10 1318.33 231.831  42
   0  -2 -10 1387.70 104.560  81
   0  -2 -10 1344.26 104.631  83
   0  -2  10 1505.16 113.484  84
   0  -2 -10 1430.16 102.073  73
   0  -2 -10 1433.17 106.751  76
   0  -2 -10 1409.63 100.998  77
   0  -2 -10 1382.76 100.145  69
   0  -2  10 1514.61 109.900  72
   0  -2 -10 1271.78 102.401  78
   0  -2 -10 1546.11 109.413  79
   0  -2  10 1379.21 111.117  80
   0  -2  10 1333.03 101.075  67
   0  -2  10 1353.84 106.670  68
   0  -2 -10 1228.28 228.663  33
   0  -2 -10 1353.34 205.096  22
   0  -2  10 1505.57 258.716  24
   0  -2  10 1396.56 250.366  29
   0  -2  10 1460.99 233.695  25
   0  -2  11 11928.1 742.833  24
   0  -2  11 13107.8 736.975  25
   0  -2 -11 13381.2 736.519  33
   0  -2  11 12934.4 756.820  29
   0  -2 -11 12324.3 665.405  22
   0  -2 -11 12669.4 620.792  20
   0  -2  11 12257.6 431.049 167
   0  -2 -11 12539.2 424.319 106
   0  -2  11 12043.3 414.559  97
   0  -2  11 12509.5 429.325 112
   0  -2 -11 12759.8 425.000 109
   0  -2  11 12903.9 422.442  96
   0  -2  11 12272.7 713.089  42
   0  -2 -11 11650.4 598.020  41
   0  -2 -11 12585.9 707.507  47
   0  -2  11 12362.1 659.093  43
   0  -2  11 12512.9 650.793  52
   0  -2 -11 12683.4 737.800  44
   0  -2 -11 12574.6 421.102  81
   0  -2 -11 12917.4 424.444  83
   0  -2  11 12848.2 424.679  84
   0  -2  11 12552.7 427.440  94
   0  -2  11 11878.6 420.640  90
   0  -2 -11 12456.7 410.529  69
   0  -2  11 12636.9 413.923  67
   0  -2 -11 12680.0 417.934  77
   0  -2  11 12670.9 421.136  68
   0  -2  11 13199.7 429.384  72
   0  -2 -11 12965.8 422.534  78
   0  -2 -11 13003.5 419.793  73
   0  -2 -11 13094.4 425.169  79
   0  -2 -11 12101.5 392.401  60
   0  -2  11 12618.0 425.991  64
   0  -2 -11 12904.7 389.456  61
   0  -2  11 12752.8 427.198  55
   0  -2  11 12177.2 416.376  58
   0  -2  12 40214.0 1567.27  25
   0  -2  12 37563.7 1574.06  29
   0  -2 -12 36792.7 1455.80  22
   0  -2  12 39061.9 1613.59  24
   0  -2 -12 38524.8 1541.78  33
   0  -2 -12 36735.1 1378.44  20
   0  -2 -12 39904.7 1123.00 139
   0  -2  12 39737.6 1112.06 136
   0  -2  12 39341.2 1129.02 167
   0  -2  12 37763.1 1101.48 163
   0  -2 -12 38785.4 1095.69 149
   0  -2  12 38465.1 1120.92 112
   0  -2  12 37527.3 1101.90  97
   0  -2 -12 38415.3 1092.99 113
   0  -2  12 39336.7 1112.89  96
   0  -2 -12 39550.5 1120.20 109
   0  -2  12 39405.0 1544.44  42
   0  -2  12 38082.4 1411.87  52
   0  -2 -12 37313.8 1361.13  41
   0  -2 -12 38614.6 1570.37  44
   0  -2 -12 42953.4 1560.46  47
   0  -2  12 39931.7 1462.52  43
   0  -2  12 37701.0 1115.57  90
   0  -2 -12 39002.5 1113.86  83
   0  -2  12 37714.1 1119.83  93
   0  -2  12 38133.9 1110.98  84
   0  -2  12 38596.4 1123.57  94
   0  -2 -12 39231.4 1113.62  81
   0  -2 -12 39894.1 1108.19  77
   0  -2  12 39554.1 1120.48  72
   0  -2  12 39673.0 1103.31  67
   0  -2 -12 39561.1 1104.05  69
   0  -2  12 39657.7 1114.30  68
   0  -2 -12 39300.8 1111.47  79
   0  -2 -12 38335.1 1104.94  73
   0  -2 -12 39476.7 1112.53  78
   0  -2 -12 39367.5 1071.75  61
   0  -2  12 39224.8 1121.44  64
   0  -2 -12 39596.1 1081.93  60
   0  -2  12 38855.9 1118.20  55
   0  -2  12 40435.9 1114.77  58
   0  -2 -13 4561.17 459.784  33
   0  -2  13 5395.99 519.475  24
   0  -2  13 5048.25 495.249  25
   0  -2  13 4547.18 487.542  29
   0  -2 -13 4294.46 384.649  20
   0  -2  13 5489.13 255.070 167
   0  -2  13 5371.68 230.302 163
   0  -2 -13 5243.61 225.889 149
   0  -2 -13 5799.95 255.530 139
   0  -2  13 5495.59 237.826 136
   0  -2 -13 5261.68 246.126 109
   0  -2  13 5382.97 251.780 112
   0  -2  13 5229.60 233.124  97
   0  -2 -13 5247.73 224.019 113
   0  -2  13 6114.30 249.179  96
   0  -2  13 4642.30 473.923  42
   0  -2  13 5402.71 446.657  43
   0  -2  13 5074.12 420.724  52
   0  -2 -13 4863.20 387.630  41
   0  -2 -13 5676.01 500.803  47
   0  -2 -13 5088.74 507.194  44
   0  -2  13 5115.92 246.468  93
   0  -2 -13 5287.13 241.044  81
   0  -2  13 5571.88 248.626  90
   0  -2  13 5651.13 244.545  84
   0  -2  13 5559.77 253.426  94
   0  -2 -13 5346.11 232.773  69
   0  -2 -13 5493.29 241.444  78
   0  -2  13 5268.24 247.534  72
   0  -2  13 5332.88 237.960  68
   0  -2 -13 5333.88 242.019  79
   0  -2  13 5121.60 228.724  67
   0  -2 -13 5310.14 236.219  77
   0  -2  13 5183.03 247.811  55
   0  -2 -13 4978.70 201.787  61
   0  -2  13 5300.00 244.955  64
   0  -2 -13 5053.55 210.640  60
   0  -2  13 5378.56 241.598  58
   0  -2  14 52322.7 2004.35  29
   0  -2 -14 48313.0 1915.87  33
   0  -2  14 51024.0 1942.53  25
   0  -2 -14 48109.0 1747.32  20
   0  -2  14 48615.0 1429.46 157
   0  -2 -14 46967.3 1390.62 149
   0  -2 -14 50944.7 1429.10 139
   0  -2  14 51560.3 1442.21 167
   0  -2  14 49919.7 1398.48 163
   0  -2  14 49724.1 1415.95  96
   0  -2  14 49181.1 1407.24  97
   0  -2 -14 50925.6 1430.15 109
   0  -2 -14 51536.4 1429.98 105
   0  -2 -14 51020.4 1920.25  47
   0  -2  14 52413.9 1954.86  42
   0  -2 -14 52424.1 2002.24  44
   0  -2  14 48966.9 1795.15  43
   0  -2  14 49665.0 1431.55  93
   0  -2 -14 51964.6 1436.21  88
   0  -2  14 50269.9 1427.02  90
   0  -2  14 50721.8 1438.74  94
   0  -2 -14 50234.6 1421.06  81
   0  -2  14 50216.4 1419.95  84
   0  -2  14 51271.6 1421.71  68
   0  -2 -14 50676.9 1420.34  78
   0  -2  14 51792.5 1432.38  72
   0  -2 -14 51164.0 1417.17  77
   0  -2 -14 51400.3 1411.18  69
   0  -2 -14 51362.7 1419.86  79
   0  -2  14 50857.7 1403.72  67
   0  -2 -14 50147.5 1419.29  54
   0  -2  14 51564.7 1432.44  64
   0  -2  14 49698.6 1416.88  58
   0  -2 -14 48403.0 1379.09  60
   0  -2  15 19614.2 1062.32  25
   0  -2  15 16743.6 1030.95  29
   0  -2  15 19337.0 638.653 157
   0  -2 -15 19421.4 638.324 139
   0  -2  15 20151.3 649.170 167
   0  -2  15 19626.8 614.596  97
   0  -2 -15 19537.0 631.721 105
   0  -2  15 19211.9 621.366  96
   0  -2 -15 19163.8 632.903 109
   0  -2  15 18886.7 1028.41  42
   0  -2 -15 18045.7 1058.26  44
   0  -2 -15 18188.9 1001.13  47
   0  -2  15 17434.2 906.941  43
   0  -2  15 19891.3 626.642  84
   0  -2 -15 19027.3 635.947  88
   0  -2  15 19219.1 636.737  93
   0  -2 -15 19003.8 625.758  81
   0  -2  15 19688.7 645.427  94
   0  -2  15 19315.1 630.615  90
   0  -2 -15 19798.6 623.111  77
   0  -2  15 19308.1 626.028  68
   0  -2  15 18840.7 632.569  72
   0  -2 -15 19491.2 627.749  78
   0  -2 -15 18882.1 626.749  76
   0  -2 -15 18603.0 614.180  69
   0  -2 -15 19376.5 624.802  79
   0  -2  15 18961.3 606.015  67
   0  -2 -15 19768.5 628.018  54
   0  -2  15 19291.2 623.050  58
   0  -2  15 20291.5 640.511  64
   0  -2 -15 18782.3 585.246  60
   0  -2  16 4542.42 508.964  29
   0  -2  16 3611.26 431.380  25
   0  -2 -16 4407.98 230.224 139
   0  -2  16 4262.70 233.848 157
   0  -2  16 4060.56 229.929 167
   0  -2 -16 4068.74 217.026 105
   0  -2 -16 4364.32 229.327 109
   0  -2  16 3900.93 200.374  97
   0  -2 -16 3775.34 456.235  44
   0  -2 -16 4286.67 466.709  47
   0  -2  16 3910.36 442.204  42
   0  -2  16 4168.67 230.394  94
   0  -2 -16 4014.60 225.591  88
   0  -2  16 4356.40 222.553  90
   0  -2  16 4151.47 215.546  84
   0  -2  16 4118.53 226.417  93
   0  -2 -16 3967.15 216.361  81
   0  -2  16 4514.00 220.260  68
   0  -2  16 4255.32 228.037  72
   0  -2 -16 4397.16 217.400  77
   0  -2 -16 4156.22 209.398  69
   0  -2 -16 4369.40 219.908  78
   0  -2 -16 4248.51 224.195  76
   0  -2 -16 4326.66 219.371  79
   0  -2 -16 4232.11 186.988  60
   0  -2  16 4441.33 228.991  64
   0  -2 -16 4266.69 220.491  54
   0  -2  16 4252.66 217.161  58
   0  -2  17 9165.29 725.207  29
   0  -2  17 9578.95 376.299 162
   0  -2 -17 10006.9 377.081 139
   0  -2  17 9626.34 380.364 157
   0  -2 -17 9636.67 373.697 134
   0  -2 -17 9667.14 370.942 105
   0  -2  17 9564.38 349.860  97
   0  -2 -17 9906.42 379.770 109
   0  -2 -17 9173.50 675.989  47
   0  -2  17 8256.81 649.289  42
   0  -2 -17 8915.30 704.968  44
   0  -2  17 9439.03 382.452  94
   0  -2 -17 9532.65 369.171  81
   0  -2 -17 9782.38 381.708  88
   0  -2  17 9689.33 361.787  84
   0  -2  17 9823.86 372.789  90
   0  -2  17 9360.81 376.378  93
   0  -2 -17 9193.93 370.221  76
   0  -2 -17 9621.21 364.433  77
   0  -2  17 9781.48 363.885  68
   0  -2 -17 9324.67 355.663  69
   0  -2 -17 9851.23 368.032  78
   0  -2  17 9241.25 374.004  72
   0  -2 -17 9773.61 366.288  79
   0  -2 -17 9373.35 367.279  54
   0  -2  17 9736.58 374.153  64
   0  -2  17 9475.09 361.829  58
   0  -2 -18 4380.51 224.178 139
   0  -2 -18 4594.66 225.669 134
   0  -2  18 4562.27 231.446 157
   0  -2  18 4865.00 232.269 162
   0  -2 -18 4535.86 220.560 105
   0  -2 -18 4501.99 227.681 109
   0  -2  18 4309.67 199.013  97
   0  -2 -18 4421.69 227.392 106
   0  -2 -18 4500.40 220.393 101
   0  -2  18 4663.85 450.440  42
   0  -2 -18 4196.25 443.904  47
   0  -2  18 4528.71 221.964  90
   0  -2 -18 4598.85 233.433  88
   0  -2 -18 4334.70 217.053  81
   0  -2  18 4989.22 241.819  94
   0  -2  18 4516.03 212.418  84
   0  -2  18 4396.64 226.502  93
   0  -2  18 4622.41 229.234  72
   0  -2 -18 4392.00 214.660  77
   0  -2 -18 4488.11 224.587  76
   0  -2 -18 4489.27 214.582  78
   0  -2  18 4849.51 218.540  68
   0  -2 -18 4359.18 208.033  69
   0  -2  18 4435.05 215.105  58
   0  -2  18 4450.30 222.758  64
   0  -2  19 315.639 79.9386 157
   0  -2 -19 249.261 71.8350 134
   0  -2 -19 265.150 75.4531 139
   0  -2  19 152.543 68.7408 162
   0  -2 -19 181.490 72.4339 109
   0  -2 -19 215.367 60.9634 127
   0  -2 -19 123.248 67.4123 106
   0  -2 -19 252.898 67.3159 105
   0  -2 -19 168.794 63.2571 101
   0  -2  19 207.642 54.7230  97
   0  -2 -19 286.716 149.003  47
   0  -2 -19 223.824 69.6529  88
   0  -2  19 215.430 77.2811  94
   0  -2  19 140.977 56.8228  84
   0  -2 -19 203.545 74.6732  83
   0  -2  19 223.799 82.2880  93
   0  -2  19 311.450 72.0057  90
   0  -2 -19 233.354 68.7704  81
   0  -2 -19 324.001 70.2901  77
   0  -2 -19 321.677 70.9220  69
   0  -2 -19 206.140 69.5451  76
   0  -2  19 231.180 70.3256  72
   0  -2  19 254.837 62.7991  68
   0  -2  19 231.816 69.4710  64
   0  -2  19 173.987 59.8652  58
   0  -2  20 1832.28 128.348 157
   0  -2 -20 1779.86 117.236 134
   0  -2  20 1821.55 120.704 162
   0  -2 -20 1776.85 118.583 139
   0  -2  20 1759.35 125.169  93
   0  -2  20 1853.67 127.656  94
   0  -2 -20 1951.66 126.025  83
   0  -2  20 1668.50 113.163  90
   0  -2 -20 1623.65 121.612  88
   0  -2 -20 1779.04 111.851 101
   0  -2 -20 1712.53 112.720 105
   0  -2 -20 1676.43 119.694 106
   0  -2 -20 1736.98 107.762 127
   0  -2 -20 1932.17 127.460 109
   0  -2 -20 1604.80 111.681  77
   0  -2  20 1992.00 127.160  72
   0  -2 -20 1651.32 117.199  76
   0  -2 -20 1690.77 108.884  69
   0  -2  20 1684.01 107.076  68
   0  -2  20 1773.44 110.325  58
   0  -2  20 1854.25 124.196  55
   0  -2  20 1668.68 115.190  64
   0  -2 -21 6761.98 249.925  83
   0  -2  21 7337.35 254.541  93
   0  -2  21 7114.07 255.393  94
   0  -2 -21 7025.04 253.231  88
   0  -2  21 6742.57 234.813  90
   0  -2 -21 7005.88 239.300 139
   0  -2 -21 6726.46 241.306 134
   0  -2  21 6761.82 243.670 162
   0  -2 -21 7073.65 238.761  77
   0  -2  21 7232.19 253.099  72
   0  -2 -21 6937.60 251.099 109
   0  -2 -21 6629.94 250.271 106
   0  -2 -21 6485.52 225.314 101
   0  -2 -22 6790.26 226.484  88
   0  -2 -22 6785.46 226.111  83
   0  -2  22 6655.34 224.308  93
   0  -2  22 6836.00 225.486  94
   0  -1   0-35.3013 57.0754   5
   0  -1   0 10.2519 59.5669   2
   0  -1   0 25.1840 59.1730   3
   0  -1   0 20.4035 58.8381   4
   0  -1   0 25.7970 57.4797  28
   0  -1   1 149932. 4029.51   2
   0  -1  -1 157312. 4035.76   4
   0  -1  -1 153348. 4030.69   3
   0  -1   1 159298. 4034.33   5
   0  -1  -1 150122. 4031.63  28
   0  -1  -2 43907.1 1241.83   2
   0  -1  -2 43842.1 1238.41   3
   0  -1  -2 45366.0 1241.72   5
   0  -1   2 44457.9 1240.17   2
   0  -1   2 47523.6 1248.66   5
   0  -1   2 45158.3 1242.17   3
   0  -1  -2 44970.6 1242.32   4
   0  -1   2 46730.9 1247.52   4
   0  -1   2 44658.6 1243.75  28
   0  -1  -2 43724.5 1209.56  22
   0  -1   2 44665.6 1253.61  25
   0  -1   2 44953.6 1250.31  29
   0  -1  -2 46576.7 1247.68  28
   0  -1  -2 42080.0 1210.13  32
   0  -1  -2 44671.0 1244.72  33
   0  -1  -3 18956.3 562.491   5
   0  -1   3 18520.8 561.374   3
   0  -1   3 16954.3 552.978   2
   0  -1  -3 17918.8 560.390   2
   0  -1  -3 18691.0 560.070   3
   0  -1   3 18069.5 558.653   5
   0  -1  -3 18657.7 562.763  28
   0  -1   3 18025.4 613.624  30
   0  -1  -3 18396.8 567.876  22
   0  -1   3 18380.7 603.481  25
   0  -1   3 18493.3 600.660  29
   0  -1   3 17955.0 559.524  28
   0  -1  -3 17632.3 585.152  33
   0  -1  -3 18060.6 538.146  32
   0  -1   4 33267.8 1103.01   2
   0  -1   4 35456.6 1108.87   5
   0  -1  -4 43700.5 1126.81   5
   0  -1  -4 48594.0 1143.15   2
   0  -1   4 36084.5 1108.76   3
   0  -1  -4 42186.3 1190.19  16
   0  -1  -4 42149.3 1125.50   3
   0  -1  -4 44931.5 1122.20  32
   0  -1  -4 47372.4 1138.69  28
   0  -1  -4 47888.4 1219.60  33
   0  -1   4 35193.4 1108.25  28
   0  -1  -4 48475.0 1195.94  22
   0  -1   4 35316.5 1197.46  24
   0  -1   4 36347.0 1200.28  30
   0  -1   4 35380.0 1183.30  25
   0  -1   4 36324.5 1179.16  42
   0  -1   5 18095.1 557.607   5
   0  -1   5 18991.1 561.759   3
   0  -1  -5 18733.2 561.274   5
   0  -1  -5 17964.6 556.711   3
   0  -1  -5 16605.1 631.221  16
   0  -1   5 19121.5 557.412  35
   0  -1  -5 17759.6 571.667  32
   0  -1   5 19119.4 691.896  24
   0  -1   5 18299.7 688.312  30
   0  -1   5 19175.2 680.672  25
   0  -1  -5 18847.2 647.163  22
   0  -1  -5 18141.0 658.333  33
   0  -1   5 18515.3 667.786  42
   0  -1  -5 18474.1 670.773  44
   0  -1  -5 19079.4 629.068  41
   0  -1  -5 18700.5 660.528  47
   0  -1   5 20074.1 654.619  43
   0  -1   6 11272.3 347.101  58
   0  -1  -6 12351.0 515.127  33
   0  -1   6 11363.4 530.046  30
   0  -1   6 12891.1 548.390  24
   0  -1   6 12526.0 407.998  35
   0  -1  -6 11834.1 413.768  32
   0  -1   6 12388.2 528.904  25
   0  -1  -6 12331.6 501.698  22
   0  -1  -6 11369.7 370.287   5
   0  -1   6 12060.2 374.434   3
   0  -1  -6 11185.5 368.437   3
   0  -1  -6 12723.2 489.577  20
   0  -1   6 11248.0 369.347   5
   0  -1  -6 12176.9 511.909  47
   0  -1   6 12139.8 500.052  43
   0  -1   6 11100.5 506.557  42
   0  -1  -6 11950.6 522.586  44
   0  -1  -6 11763.8 469.129  41
   0  -1  -7 18717.2 662.834  20
   0  -1   7 15957.2 460.219  59
   0  -1  -7 16730.9 473.329  54
   0  -1   7 16332.5 475.079  58
   0  -1  -7 15954.0 462.394  60
   0  -1  -7 16751.7 471.179  62
   0  -1   7 16395.9 478.163  64
   0  -1   7 16278.6 468.189  67
   0  -1   7 16410.5 477.358  68
   0  -1  -7 15834.3 470.242  69
   0  -1  -7 17015.8 664.294  22
   0  -1   7 16004.6 703.120  24
   0  -1   7 16553.6 549.397  35
   0  -1   7 17433.1 700.710  25
   0  -1   7 17287.7 705.807  30
   0  -1  -7 16227.6 551.450  32
   0  -1  -7 16222.3 668.825  33
   0  -1   7 16613.0 685.931  42
   0  -1  -7 16354.7 675.415  44
   0  -1   7 16216.8 642.267  52
   0  -1  -7 17434.4 640.393  41
   0  -1  -7 16428.3 670.453  47
   0  -1   7 18211.3 675.579  43
   0  -1  -7 16053.0 593.763  45
   0  -1  -8 14702.5 602.337  20
   0  -1   8 14517.0 615.237  52
   0  -1  -8 13268.7 616.191  47
   0  -1   8 12959.2 498.045  40
   0  -1   8 15135.5 627.763  43
   0  -1  -8 12220.0 524.130  45
   0  -1   8 14017.1 644.941  42
   0  -1  -8 13356.7 628.497  44
   0  -1  -8 14503.2 582.738  41
   0  -1   8 12894.0 404.547  58
   0  -1  -8 13787.9 402.081  54
   0  -1  -8 13447.0 398.237  62
   0  -1   8 13012.5 404.441  64
   0  -1  -8 13257.8 392.672  60
   0  -1  -8 13095.1 386.823  61
   0  -1   8 12877.2 384.901  59
   0  -1  -8 13272.8 398.538  69
   0  -1   8 13531.6 396.443  67
   0  -1   8 13317.0 403.478  68
   0  -1  -8 14436.6 615.744  22
   0  -1   8 13058.0 631.460  30
   0  -1   8 13122.9 486.034  35
   0  -1   8 13700.4 632.571  25
   0  -1  -8 13015.8 483.362  32
   0  -1  -8 12179.2 414.064  37
   0  -1   8 14061.2 655.003  24
   0  -1  -8 13863.9 629.344  33
   0  -1  -9 9765.80 487.465  20
   0  -1   9 8268.98 468.895  52
   0  -1  -9 9059.17 506.837  47
   0  -1   9 9091.06 496.054  43
   0  -1  -9 9007.06 466.181  41
   0  -1   9 8594.81 514.627  42
   0  -1  -9 7650.19 407.666  45
   0  -1   9 7257.72 366.407  40
   0  -1  -9 8747.89 509.656  44
   0  -1   9 8464.33 288.573  64
   0  -1   9 8373.42 265.985  59
   0  -1  -9 8204.70 271.085  61
   0  -1  -9 8473.24 267.286  66
   0  -1  -9 8409.08 273.820  60
   0  -1  -9 8523.13 284.379  54
   0  -1   9 8534.23 289.960  58
   0  -1  -9 8484.75 276.896  62
   0  -1  -9 8460.09 286.668  83
   0  -1  -9 8358.19 285.234  76
   0  -1  -9 8279.35 284.204  69
   0  -1   9 8583.47 288.388  68
   0  -1  -9 8472.78 279.808  73
   0  -1   9 8514.34 278.436  67
   0  -1   9 8879.68 521.258  30
   0  -1  -9 8675.36 485.480  22
   0  -1   9 8661.29 514.924  25
   0  -1  -9 8400.37 362.195  32
   0  -1   9 8034.22 364.847  35
   0  -1   9 7826.22 507.958  24
   0  -1  -9 8862.58 500.458  33
   0  -1 -10 1334.61 202.766  20
   0  -1 -10 2778.58 109.300  66
   0  -1 -10 1621.13 100.581  62
   0  -1 -10 1813.76 98.2793  61
   0  -1 -10 1858.99 104.015  60
   0  -1  10 1701.39 111.843  64
   0  -1 -10 1755.35 107.039  54
   0  -1  10 1654.16 109.530  58
   0  -1 -10 1381.13 206.124  41
   0  -1 -10 1629.73 192.977  45
   0  -1  10 1584.10 235.121  43
   0  -1  10 1622.22 232.225  52
   0  -1 -10 2051.67 263.492  47
   0  -1 -10 1634.33 249.325  44
   0  -1  10 1870.33 262.494  42
   0  -1  10 1503.96 109.028  84
   0  -1 -10 1601.92 106.914  83
   0  -1 -10 1689.60 107.972  81
   0  -1 -10 1824.61 108.601  79
   0  -1 -10 1580.38 106.325  69
   0  -1 -10 1544.68 99.2823  73
   0  -1 -10 1780.33 108.613  78
   0  -1 -10 1633.77 106.918  76
   0  -1 -10 1660.98 107.010  77
   0  -1  10 1843.62 117.525  68
   0  -1  10 1608.85 114.583  75
   0  -1  10 1700.70 103.289  67
   0  -1 -10 1159.08 204.743  22
   0  -1 -10 1765.79 240.153  33
   0  -1 -10 1540.38 146.032  32
   0  -1  10 1147.41 224.761  30
   0  -1  10 1317.38 239.264  24
   0  -1  10 1542.04 157.990  35
   0  -1  10 1398.24 234.858  25
   0  -1 -11 19404.2 850.589  20
   0  -1 -11 18664.3 565.441  54
   0  -1 -11 18913.0 549.454  61
   0  -1  11 18781.1 574.197  64
   0  -1  11 19138.0 571.766  58
   0  -1 -11 18646.8 542.869  66
   0  -1 -11 18988.6 555.232  60
   0  -1 -11 18370.5 569.924 106
   0  -1  11 18986.3 577.845 112
   0  -1  11 17796.9 577.169  94
   0  -1 -11 17611.7 752.848  45
   0  -1 -11 18556.6 812.139  41
   0  -1 -11 18481.6 882.616  47
   0  -1  11 19138.2 912.690  42
   0  -1  11 18110.3 837.760  52
   0  -1  11 19687.6 943.820  50
   0  -1  11 19877.3 883.118  43
   0  -1 -11 19296.0 898.828  44
   0  -1  11 17630.9 566.151  84
   0  -1 -11 18143.5 566.591  83
   0  -1 -11 19149.4 566.492  81
   0  -1  11 17724.6 573.655  93
   0  -1 -11 17940.9 569.828  88
   0  -1 -11 18149.6 550.249  82
   0  -1  11 17784.5 572.179  80
   0  -1 -11 18692.7 566.346  77
   0  -1 -11 19099.1 564.176  79
   0  -1 -11 18670.0 563.158  78
   0  -1 -11 19073.9 566.600  69
   0  -1  11 18951.7 574.870  68
   0  -1 -11 18751.7 556.259  73
   0  -1  11 18441.8 553.698  67
   0  -1 -11 18477.4 566.233  76
   0  -1  11 18669.3 576.894  75
   0  -1  11 18867.4 899.555  25
   0  -1 -11 18360.5 858.414  22
   0  -1  11 20492.1 955.368  24
   0  -1  11 19050.6 910.116  30
   0  -1 -11 19943.5 896.620  33
   0  -1 -12 2492.58 325.565  33
   0  -1 -12 2543.34 320.381  22
   0  -1  12 2930.75 362.562  24
   0  -1  12 2415.18 330.756  30
   0  -1  12 2433.69 323.341  25
   0  -1 -12 2761.95 315.125  20
   0  -1 -12 3114.49 161.004 142
   0  -1  12 2988.16 165.285 167
   0  -1  12 2985.72 166.501 112
   0  -1 -12 3059.57 156.265 113
   0  -1  12 3068.10 154.186  97
   0  -1 -12 3061.90 163.828 106
   0  -1  12 3116.70 164.583  96
   0  -1  12 3008.18 172.466  94
   0  -1 -12 2683.59 145.687  98
   0  -1  12 2573.79 330.959  42
   0  -1  12 2452.14 353.384  50
   0  -1  12 2915.25 330.458  52
   0  -1 -12 2880.34 347.263  47
   0  -1 -12 3247.69 366.167  44
   0  -1  12 2566.94 334.961  43
   0  -1 -12 2671.82 300.939  41
   0  -1 -12 2853.33 272.881  45
   0  -1  12 2856.40 164.589  93
   0  -1 -12 3074.20 158.148  81
   0  -1  12 2686.74 161.390  90
   0  -1 -12 3153.95 163.022  83
   0  -1 -12 3032.16 148.590  82
   0  -1  12 2924.00 166.442  84
   0  -1 -12 3123.12 168.021  88
   0  -1  12 3092.20 168.546  80
   0  -1 -12 3058.87 159.528  77
   0  -1  12 3050.65 165.793  68
   0  -1  12 3049.30 166.048  75
   0  -1 -12 2858.24 148.378  73
   0  -1 -12 2930.84 159.147  76
   0  -1 -12 2939.17 156.864  69
   0  -1  12 2978.94 147.357  67
   0  -1 -12 2951.63 154.955  78
   0  -1 -12 2965.69 154.621  79
   0  -1  12 3087.64 166.896  64
   0  -1 -12 3134.36 160.045  54
   0  -1 -12 2837.43 145.147  60
   0  -1 -12 3009.85 143.417  61
   0  -1 -12 3001.97 138.530  66
   0  -1  12 3033.40 166.006  58
   0  -1 -13 26934.8 1194.72  22
   0  -1  13 27280.9 1246.31  25
   0  -1  13 27081.0 1236.10  30
   0  -1 -13 26738.3 1219.50  33
   0  -1  13 28316.3 1281.64  24
   0  -1 -13 28209.8 1183.21  20
   0  -1  13 28728.5 816.876 156
   0  -1  13 28070.2 835.108 167
   0  -1  13 27092.3 824.664  96
   0  -1 -13 26311.7 795.228 107
   0  -1 -13 27346.5 812.641 113
   0  -1 -13 27200.2 803.213  98
   0  -1 -13 27536.3 825.868 106
   0  -1  13 27303.3 830.132 112
   0  -1  13 27099.4 806.656  97
   0  -1  13 27755.1 1288.68  50
   0  -1 -13 29719.5 1264.39  47
   0  -1  13 28257.3 1206.84  43
   0  -1  13 29550.7 1281.20  42
   0  -1  13 27563.1 1160.14  52
   0  -1 -13 26182.1 1047.31  45
   0  -1 -13 28388.3 1145.78  41
   0  -1 -13 28147.6 1262.20  44
   0  -1 -13 26741.8 815.358  81
   0  -1  13 26828.6 830.069  90
   0  -1 -13 28656.7 831.102  88
   0  -1  13 27574.3 828.728  93
   0  -1  13 27277.7 823.755  84
   0  -1 -13 28077.3 825.688  83
   0  -1 -13 27047.9 798.753  82
   0  -1 -13 28377.9 816.965  78
   0  -1 -13 28210.0 819.495  69
   0  -1 -13 27565.0 820.654  76
   0  -1 -13 27437.7 812.098  79
   0  -1  13 27161.9 824.886  68
   0  -1 -13 28933.9 825.537  77
   0  -1  13 27679.5 830.311  80
   0  -1  13 27053.8 798.550  67
   0  -1  13 28318.4 833.770  75
   0  -1 -13 27895.1 818.988  54
   0  -1  13 27973.1 825.429  58
   0  -1 -13 26773.1 785.285  66
   0  -1 -13 27500.2 795.332  61
   0  -1  13 28983.3 830.996  64
   0  -1 -13 28229.6 804.745  60
   0  -1 -14 9877.73 685.762  22
   0  -1  14 10877.8 737.607  25
   0  -1 -14 10857.5 732.291  33
   0  -1  14 10848.6 765.359  24
   0  -1 -14 10974.0 680.738  20
   0  -1  14 10699.1 402.392 167
   0  -1  14 11804.8 391.904 156
   0  -1  14 11132.2 403.183  96
   0  -1 -14 10650.0 398.772 106
   0  -1 -14 10735.3 372.699 107
   0  -1  14 10681.3 378.831  97
   0  -1 -14 11170.0 389.983 113
   0  -1 -14 10954.4 380.702  98
   0  -1  14 10988.1 407.619 112
   0  -1  14 10556.8 662.199  52
   0  -1 -14 10905.3 726.917  47
   0  -1 -14 10697.3 641.724  41
   0  -1  14 12194.2 775.204  42
   0  -1  14 10116.4 753.293  50
   0  -1 -14 10539.8 729.548  44
   0  -1  14 11501.8 713.028  43
   0  -1 -14 10547.9 372.927  82
   0  -1 -14 11335.7 405.690  88
   0  -1  14 10893.0 407.691  93
   0  -1 -14 11191.2 393.737  81
   0  -1 -14 11024.2 398.375  83
   0  -1  14 10755.1 404.736  90
   0  -1  14 10913.0 401.135  84
   0  -1  14 10873.8 372.706  67
   0  -1  14 10971.2 404.928  75
   0  -1 -14 11074.7 393.702  69
   0  -1 -14 10898.2 387.274  78
   0  -1  14 10792.5 399.235  68
   0  -1 -14 10678.3 393.916  76
   0  -1 -14 10895.7 388.117  79
   0  -1  14 11167.6 409.577  80
   0  -1 -14 10715.6 393.077  77
   0  -1 -14 10446.3 358.878  66
   0  -1 -14 11127.4 371.423  61
   0  -1 -14 11179.9 395.295  54
   0  -1  14 12072.1 408.499  64
   0  -1  14 11071.8 401.806  58
   0  -1 -14 10543.3 375.991  60
   0  -1 -15 17295.0 965.955  22
   0  -1  15 16775.2 979.078  25
   0  -1  15 18815.3 1070.47  24
   0  -1 -15 18045.4 998.460  33
   0  -1 -15 17221.0 926.610  20
   0  -1  15 17306.2 587.584 167
   0  -1  15 17363.9 565.059 156
   0  -1  15 17245.1 596.979 157
   0  -1 -15 18355.2 574.768 113
   0  -1 -15 16976.6 549.916 107
   0  -1  15 17771.9 582.518  96
   0  -1  15 17130.7 557.277  97
   0  -1 -15 17618.2 584.976 106
   0  -1  15 16621.7 556.626 108
   0  -1 -15 17211.5 574.772 105
   0  -1  15 17667.6 592.091 112
   0  -1  15 16032.5 869.966  52
   0  -1 -15 17050.9 867.430  41
   0  -1 -15 18707.5 1021.98  44
   0  -1  15 17561.6 1032.66  50
   0  -1  15 18449.8 1021.74  42
   0  -1  15 18050.3 949.309  43
   0  -1 -15 19860.9 1030.14  47
   0  -1  15 17504.9 591.733  93
   0  -1 -15 17481.0 573.602  81
   0  -1 -15 18356.6 587.695  83
   0  -1 -15 17974.8 557.471  82
   0  -1  15 18102.2 594.555  90
   0  -1 -15 17934.6 589.292  88
   0  -1  15 18113.5 586.424  84
   0  -1  15 17646.8 584.913  68
   0  -1 -15 17897.8 573.979  78
   0  -1  15 18145.8 595.487  75
   0  -1 -15 17878.5 570.977  79
   0  -1 -15 17534.4 581.406  76
   0  -1 -15 18342.5 584.856  77
   0  -1 -15 18358.0 580.473  69
   0  -1  15 17675.4 594.160  80
   0  -1  15 17874.6 552.500  67
   0  -1  15 17804.6 585.572  58
   0  -1  15 18571.1 590.694  64
   0  -1 -15 17006.5 536.963  66
   0  -1 -15 18363.9 563.155  60
   0  -1 -15 17078.2 546.887  61
   0  -1 -15 17934.1 578.857  54
   0  -1  16 12386.3 876.340  24
   0  -1  16 13496.8 869.596  25
   0  -1 -16 12702.7 841.880  33
   0  -1 -16 13806.4 812.506  20
   0  -1  16 13632.2 457.027 156
   0  -1  16 13857.8 492.124 157
   0  -1  16 13524.8 482.923 167
   0  -1 -16 14209.9 478.643 139
   0  -1 -16 12874.5 437.959 107
   0  -1 -16 13482.0 461.010 113
   0  -1  16 12854.8 468.489  96
   0  -1  16 13919.9 488.417 112
   0  -1  16 13461.8 448.995 108
   0  -1  16 13792.5 451.012  97
   0  -1 -16 13213.1 476.228 106
   0  -1 -16 13481.9 468.334 105
   0  -1 -16 12114.8 727.725  41
   0  -1  16 12805.5 879.801  50
   0  -1  16 11639.9 729.841  52
   0  -1 -16 12521.6 853.262  44
   0  -1 -16 13109.5 848.078  47
   0  -1  16 13066.5 865.225  42
   0  -1  16 13649.1 812.572  43
   0  -1  16 13382.6 472.792  84
   0  -1  16 13477.6 483.421  93
   0  -1 -16 13152.7 472.996  83
   0  -1 -16 13638.9 482.949  88
   0  -1  16 13028.1 482.547  90
   0  -1 -16 13675.7 466.502  81
   0  -1 -16 13557.2 446.078  82
   0  -1 -16 13764.0 460.144  79
   0  -1  16 13229.0 437.548  67
   0  -1 -16 13664.0 475.451  76
   0  -1  16 13272.1 482.620  80
   0  -1 -16 13965.7 476.520  77
   0  -1  16 14316.4 489.467  75
   0  -1  16 13399.1 475.807  68
   0  -1 -16 13681.2 469.147  69
   0  -1 -16 12850.9 457.094  78
   0  -1 -16 12739.1 423.622  66
   0  -1 -16 13134.9 467.174  54
   0  -1  16 13956.0 479.675  64
   0  -1  16 13325.3 481.635  55
   0  -1 -16 13141.8 446.249  60
   0  -1  16 13156.4 475.384  58
   0  -1 -16 12781.2 435.868  61
   0  -1  17 24311.1 1289.09  24
   0  -1  17 22899.1 1218.71  25
   0  -1 -17 25593.8 1261.08  33
   0  -1 -17 22515.1 1135.58  20
   0  -1  17 26398.4 794.816 167
   0  -1 -17 25926.8 788.337 139
   0  -1  17 25687.1 805.966 157
   0  -1  17 25627.4 757.524 156
   0  -1  17 24078.0 745.154 108
   0  -1 -17 24074.4 739.258 107
   0  -1  17 25207.3 779.335  96
   0  -1 -17 25003.4 766.834 113
   0  -1 -17 25097.5 787.379 106
   0  -1  17 25575.3 794.233 112
   0  -1 -17 25740.2 774.701 105
   0  -1  17 25558.0 751.036  97
   0  -1  17 25617.7 1185.00  43
   0  -1 -17 26008.3 1287.45  44
   0  -1  17 26336.1 1273.37  42
   0  -1  17 25925.9 1313.56  50
   0  -1 -17 25429.4 1249.92  47
   0  -1  17 24383.8 791.319  90
   0  -1  17 25892.8 796.209  93
   0  -1 -17 25865.6 789.379  83
   0  -1 -17 24787.0 747.016  82
   0  -1  17 25702.9 782.760  84
   0  -1 -17 24336.4 768.180  81
   0  -1 -17 25425.0 794.209  88
   0  -1  17 25013.5 793.734  80
   0  -1 -17 26347.8 771.879  78
   0  -1 -17 25492.2 783.149  77
   0  -1 -17 24612.6 778.503  76
   0  -1 -17 25891.9 779.790  69
   0  -1  17 25657.5 787.290  68
   0  -1  17 25715.2 793.615  75
   0  -1 -17 25640.6 765.112  79
   0  -1 -17 23680.9 736.542  61
   0  -1  17 25193.8 795.140  55
   0  -1  17 25784.5 788.283  58
   0  -1 -17 24673.0 777.123  54
   0  -1 -17 24475.6 752.291  60
   0  -1  17 26345.3 789.681  64
   0  -1 -18 9515.15 713.057  33
   0  -1  18 9410.15 376.142 157
   0  -1 -18 9831.66 363.127 139
   0  -1  18 9168.75 331.294 156
   0  -1 -18 9358.89 366.835 106
   0  -1  18 9094.01 325.918  97
   0  -1  18 9166.81 354.737  96
   0  -1 -18 9896.61 352.667 101
   0  -1 -18 9312.76 349.720 105
   0  -1  18 9988.70 759.771  50
   0  -1 -18 8566.68 680.749  44
   0  -1  18 9012.54 624.136  43
   0  -1  18 9392.34 702.302  42
   0  -1 -18 7875.21 648.145  47
   0  -1 -18 9135.68 326.555  82
   0  -1 -18 9656.79 370.851  88
   0  -1  18 9966.87 376.418  90
   0  -1  18 9668.63 362.285  84
   0  -1 -18 8863.51 345.662  81
   0  -1  18 9343.25 367.927  93
   0  -1 -18 9574.79 366.560  83
   0  -1 -18 9654.04 363.835  76
   0  -1 -18 9586.81 357.625  69
   0  -1  18 9962.65 376.612  80
   0  -1 -18 9541.68 362.167  77
   0  -1  18 10019.8 367.284  68
   0  -1 -18 9099.83 344.112  78
   0  -1  18 9392.24 370.242  75
   0  -1 -18 8780.05 329.608  60
   0  -1  18 9728.75 365.722  64
   0  -1  18 9281.11 369.704  55
   0  -1 -18 9275.95 356.850  54
   0  -1  18 9473.99 362.837  58
   0  -1 -19 7372.28 301.404 134
   0  -1 -19 7000.87 278.995 139
   0  -1  19 6517.79 291.434 157
   0  -1  19 6660.70 293.926 162
   0  -1 -19 6838.95 268.056 105
   0  -1 -19 6977.34 288.887 106
   0  -1  19 7118.03 276.671  96
   0  -1 -19 6745.95 261.472 101
   0  -1  19 6891.78 605.357  50
   0  -1 -19 5154.51 505.563  47
   0  -1 -19 5971.48 553.701  44
   0  -1  19 6292.93 533.802  42
   0  -1 -19 6711.12 287.613  88
   0  -1  19 7333.83 281.606  84
   0  -1  19 6785.84 284.255  90
   0  -1 -19 6454.61 264.509  81
   0  -1  19 6764.15 287.231  93
   0  -1 -19 6775.73 283.763  83
   0  -1 -19 6690.31 274.797  69
   0  -1 -19 6806.84 282.293  76
   0  -1 -19 6507.13 278.459  77
   0  -1  19 6615.69 286.893  75
   0  -1  19 6849.97 278.874  68
   0  -1  19 6807.81 288.275  80
   0  -1  19 7083.55 282.616  64
   0  -1 -19 5876.95 244.777  60
   0  -1  19 6976.43 282.065  58
   0  -1  19 7361.67 295.421  55
   0  -1  20 4944.27 227.718 162
   0  -1  20 5013.18 225.985 157
   0  -1 -20 5078.41 226.503 134
   0  -1 -20 4587.51 202.303 139
   0  -1 -20 4567.54 192.949 105
   0  -1 -20 4726.85 192.345 127
   0  -1 -20 4504.44 212.304 106
   0  -1 -20 4154.30 432.218  47
   0  -1  20 4570.26 468.545  50
   0  -1 -20 4376.11 209.568  83
   0  -1 -20 4796.57 217.312  88
   0  -1  20 4800.32 203.495  84
   0  -1  20 4885.21 216.890  90
   0  -1  20 4487.70 213.386  93
   0  -1 -20 4532.53 208.442  77
   0  -1  20 4871.72 218.871  80
   0  -1  20 4592.95 215.363  75
   0  -1  20 4814.71 208.875  68
   0  -1 -20 4472.61 203.472  69
   0  -1 -20 4916.56 212.942  76
   0  -1  20 4632.75 208.943  64
   0  -1  20 4924.02 218.406  55
   0  -1  20 4698.51 207.898  58
   0  -1 -21 1636.80 108.081 106
   0  -1 -21 1495.68 108.612 109
   0  -1 -21 1722.76 114.183 134
   0  -1  21 1707.90 113.689 162
   0  -1 -21 1622.72 96.1928 139
   0  -1  21 1761.61 109.888  90
   0  -1 -21 1499.82 103.910  83
   0  -1 -21 1597.32 109.046  88
   0  -1  21 1752.56 111.022  93
   0  -1  21 1638.91 110.140  75
   0  -1  21 1664.78 102.777  68
   0  -1 -21 1623.13 103.351  77
   0  -1 -21 1422.64 98.1199  69
   0  -1 -21 1413.45 100.132  76
   0  -1  21 1739.00 114.203  80
   0  -1  21 1590.98 104.002  64
   0  -1  21 1739.81 111.318  55
   0  -1  22 1092.90 74.6785  90
   0  -1  22 1080.88 78.4531  93
   0  -1 -22 935.165 75.8341  88
   0  -1 -22 1017.72 75.2572  83
   0  -1 -22 1023.48 72.1050  77
   0  -1  22 1126.83 79.8012  75
   0  -1  22 1103.81 79.7900  80
   0  -1 -22 1079.66 76.4724 106
   0  -1 -22 978.995 78.8139 109
   0  -1  22 1120.28 81.7570 162
   0  -1 -22 1018.06 76.5164 134
   0   0   1 68013.3 1816.04  21
   0   0   1 71682.4 1819.81  30
   0   0  -1 74872.4 1822.84  22
   0   0   1 68512.7 1821.89  24
   0   0  -1 65752.7 1809.91  31
   0   0  -1 71863.3 1818.06  26
   0   0   1 69059.8 1821.58  25
   0   0   2 46699.3 1246.58  29
   0   0   2 44824.2 1232.98  21
   0   0  -2 47695.2 1241.05  26
   0   0  -2 46079.4 1244.30  22
   0   0   2 45388.9 1240.68  30
   0   0  -2 42835.2 1223.37  31
   0   0   2 44155.7 1245.73  24
   0   0  -2 46254.2 1195.12  18
   0   0   2 45961.1 1196.42  19
   0   0   3 13914.4 459.399  29
   0   0  -3 12699.6 425.531  31
   0   0   3 13393.0 446.318  30
   0   0   3 12937.3 436.653  21
   0   0   3 13195.8 457.577  24
   0   0  -3 13888.9 444.989  26
   0   0  -3 13279.2 412.153  16
   0   0  -3 13482.5 384.783  18
   0   0  -4 2085.81 146.880  31
   0   0  -4 2331.42 163.828  26
   0   0  -4 2341.04 140.919  32
   0   0   4 2205.97 174.552  24
   0   0   4 2448.30 177.470  30
   0   0   4 2275.68 177.603  29
   0   0   4 2260.02 167.006  21
   0   0  -4 2076.53 104.494  18
   0   0  -4 2175.07 129.937  16
   0   0  -4 2173.03 172.523  44
   0   0  -4 2292.22 162.531  41
   0   0  -5 7216.30 290.957  32
   0   0   5 6786.44 342.311  29
   0   0  -5 6538.98 312.521  26
   0   0   5 6450.90 320.300  30
   0   0  -5 5781.12 288.667  31
   0   0   5 6303.23 333.628  24
   0   0  -5 6282.30 264.534  16
   0   0   5 6355.88 309.301  21
   0   0  -5 6603.01 232.510  18
   0   0  -5 6678.75 316.007  41
   0   0  -5 7011.60 336.226  44
   0   0   5 6698.72 325.101  43
   0   0   6 12835.2 540.854  24
   0   0  -6 13669.6 474.783  32
   0   0  -6 12427.5 503.320  26
   0   0   6 11968.0 528.861  29
   0   0   6 12690.2 521.220  30
   0   0  -6 12023.4 478.102  31
   0   0  -6 12276.2 445.095  16
   0   0  -6 12020.9 389.520  18
   0   0   6 12298.9 505.131  21
   0   0  -6 12467.7 523.344  44
   0   0  -6 12751.1 511.649  41
   0   0   6 11791.1 532.029  50
   0   0   6 12741.7 529.654  43
   0   0   6 13024.2 544.912  42
   0   0  -7 32756.5 1052.84  16
   0   0   7 37772.9 1161.40  21
   0   0   7 34523.3 958.520  55
   0   0  -7 35436.1 951.752  60
   0   0  -7 36321.0 950.783  61
   0   0  -7 34398.4 950.981  54
   0   0   7 34358.2 959.616  72
   0   0   7 34620.4 958.094  68
   0   0   7 37410.0 1117.61  35
   0   0   7 35969.4 1200.86  29
   0   0  -7 38478.9 1101.76  32
   0   0   7 34677.4 1190.25  24
   0   0  -7 36232.0 1157.49  26
   0   0   7 36530.0 1199.24  25
   0   0   7 36776.5 1183.04  30
   0   0   7 35751.8 1197.99  42
   0   0  -7 37743.7 1189.33  44
   0   0   7 35441.1 1202.30  50
   0   0  -7 36169.8 1164.80  41
   0   0  -7 36284.3 1138.86  45
   0   0   7 35365.6 1175.86  43
   0   0  -8 92306.5 2595.32  20
   0   0  -8 80809.5 2423.42  16
   0   0   8 89158.1 2544.37  21
   0   0  -8 87468.8 2300.04  54
   0   0   8 86115.2 2308.17  55
   0   0   8 87775.7 2305.45  64
   0   0  -8 86988.0 2299.93  60
   0   0  -8 88233.1 2299.31  61
   0   0   8 87268.3 2310.42  72
   0   0   8 88154.8 2308.77  68
   0   0  -8 86661.4 2379.89  23
   0   0   8 88067.1 2611.01  24
   0   0   8 92227.5 2504.02  35
   0   0   8 87218.5 2568.98  30
   0   0  -8 91840.1 2473.50  32
   0   0  -8 87677.8 2549.09  26
   0   0   8 88926.9 2615.27  29
   0   0   8 90412.9 2626.07  25
   0   0   8 91065.6 2595.57  43
   0   0  -8 89800.2 2536.46  45
   0   0  -8 91181.4 2568.04  41
   0   0   8 88895.5 2620.65  50
   0   0   8 89340.1 2626.61  42
   0   0  -8 87256.3 2573.16  44
   0   0  -9 5894.28 329.766  16
   0   0  -9 8005.55 460.426  20
   0   0   9 7782.67 439.850  21
   0   0   9 7506.22 475.033  42
   0   0   9 7992.14 469.169  43
   0   0  -9 7048.44 412.285  45
   0   0  -9 7155.05 431.888  41
   0   0   9 6691.40 459.792  50
   0   0  -9 7869.50 463.119  44
   0   0  -9 7534.60 250.733  54
   0   0  -9 7304.44 235.349  62
   0   0  -9 7492.24 250.473  61
   0   0  -9 7274.54 249.132  60
   0   0   9 7140.98 256.192  64
   0   0   9 7260.60 260.031  58
   0   0   9 7158.42 257.728  55
   0   0  -9 7358.99 251.404  76
   0   0   9 7358.66 241.323  67
   0   0   9 7487.81 261.330  72
   0   0   9 7191.85 258.090  68
   0   0   9 7262.46 258.215  75
   0   0  -9 7121.29 245.891  66
   0   0  -9 7851.14 442.827  26
   0   0   9 7921.03 405.732  35
   0   0   9 7547.30 451.649  30
   0   0  -9 7913.67 382.366  32
   0   0   9 8320.74 491.081  24
   0   0   9 7287.98 467.336  29
   0   0   9 7669.52 471.711  25
   0   0  -9 7652.78 308.625  23
   0   0  10 3936.11 325.388  21
   0   0 -10 4094.13 348.059  20
   0   0 -10 3388.15 192.084  17
   0   0  10 4340.81 376.879  42
   0   0 -10 4391.03 368.868  44
   0   0  10 4434.60 388.979  50
   0   0  10 3949.18 347.251  43
   0   0 -10 4062.53 333.390  41
   0   0 -10 3849.64 314.587  45
   0   0  10 4159.73 362.094  52
   0   0  10 4012.62 180.876  55
   0   0  10 4174.77 178.110  64
   0   0 -10 4228.91 173.250  54
   0   0  10 4162.88 181.539  58
   0   0 -10 4161.55 156.444  62
   0   0 -10 4186.05 173.637  60
   0   0 -10 4033.43 170.395  61
   0   0 -10 4256.85 169.386  81
   0   0 -10 4039.98 174.565  83
   0   0  10 4272.49 184.011  80
   0   0  10 4110.90 183.760  75
   0   0  10 4111.99 183.365  68
   0   0  10 4145.96 162.923  67
   0   0  10 4074.52 180.084  72
   0   0 -10 4197.76 175.702  76
   0   0 -10 4132.76 167.518  66
   0   0 -10 4116.62 280.046  32
   0   0  10 4139.86 372.476  25
   0   0  10 4064.61 366.793  29
   0   0 -10 3843.01 205.109  23
   0   0  10 4604.28 317.804  35
   0   0  10 4321.31 378.887  24
   0   0  10 4155.23 350.208  30
   0   0 -10 3838.06 328.453  26
   0   0  11 139.157 113.261  21
   0   0 -11 106.072 123.979  20
   0   0  11 122.391 63.1361  55
   0   0 -11 66.5091 47.6892  61
   0   0  11 210.516 68.1863  58
   0   0 -11 95.2827 50.2389  60
   0   0  11 115.267 57.1129  64
   0   0 -11 152.277 55.9426  54
   0   0 -11 119.882 46.8789  66
   0   0  11 30.4596 139.124  50
   0   0 -11 122.485 117.108  41
   0   0  11 89.3113 125.896  42
   0   0  11 78.8020 128.265  52
   0   0 -11 80.7296 122.919  44
   0   0 -11 154.090 102.930  45
   0   0  11 238.174 118.354  40
   0   0  11 81.4027 132.495  43
   0   0 -11 142.547 51.9229  82
   0   0 -11 120.786 54.2709  83
   0   0 -11 141.940 55.7417  81
   0   0  11 155.381 64.2304  84
   0   0 -11 93.0618 50.2909  78
   0   0  11 166.570 59.8043  68
   0   0  11 144.050 64.3080  80
   0   0 -11 82.5818 46.9607  79
   0   0  11 96.0654 42.2122  67
   0   0  11 137.616 64.3172  72
   0   0  11 173.014 62.5911  75
   0   0 -11 138.289 45.1547  73
   0   0 -11 112.475 54.9929  76
   0   0  11 203.616 147.827  25
   0   0  11 168.233 103.753  35
   0   0  11 29.6935 138.816  24
   0   0 -11 91.9484 79.4078  32
   0   0  11 29.4905 140.964  29
   0   0  11 52.4446 130.684  30
   0   0  12 268.309 170.881  24
   0   0 -12 500.485 111.019  32
   0   0  12 426.263 179.409  25
   0   0  12 535.677 197.776  29
   0   0  12 352.899 168.818  30
   0   0  12 285.754 126.018  35
   0   0 -12 508.817 174.368  20
   0   0 -12 439.337 73.1576 142
   0   0  12 638.396 82.9141 167
   0   0 -12 578.638 75.8098  98
   0   0  12 457.049 81.7023 112
   0   0 -12 551.572 82.2015 109
   0   0 -12 456.634 75.6344 106
   0   0  12 306.183 161.942  43
   0   0  12 146.651 165.816  52
   0   0 -12 685.853 166.030  45
   0   0 -12 384.717 152.987  41
   0   0 -12 304.845 172.304  44
   0   0  12 240.728 171.810  50
   0   0  12 737.946 211.774  42
   0   0  12 529.883 133.240  40
   0   0  12 486.417 81.4607  94
   0   0 -12 477.711 81.4107  88
   0   0  12 512.151 85.8110  84
   0   0 -12 606.949 78.5420  83
   0   0 -12 561.401 72.5834  81
   0   0  12 360.788 80.0850  93
   0   0 -12 484.163 71.7097  82
   0   0 -12 595.597 69.7497  79
   0   0  12 472.251 78.5642  68
   0   0  12 474.424 64.3841  67
   0   0  12 533.047 84.2291  80
   0   0 -12 472.396 59.8050  73
   0   0 -12 569.131 72.2900  78
   0   0  12 492.413 82.0783  75
   0   0 -12 587.744 75.2811  76
   0   0  12 419.918 78.7820  72
   0   0 -12 580.739 71.6578  66
   0   0 -12 401.161 66.4643  61
   0   0  12 457.847 83.3681  58
   0   0 -12 502.278 71.0561  60
   0   0  12 570.028 80.3102  64
   0   0 -12 480.585 68.7174  54
   0   0  12 533.588 81.8446  55
   0   0  13 1235.08 267.811  24
   0   0  13 1164.44 273.936  29
   0   0  13 1169.53 185.267  35
   0   0  13 1300.52 250.434  30
   0   0  13 1278.23 266.420  25
   0   0 -13 1402.89 252.855  20
   0   0 -13 755.897 92.7532 142
   0   0  13 911.367 97.2438 167
   0   0 -13 1104.30 108.961 109
   0   0 -13 1164.72 106.350 106
   0   0  13 1122.25 94.6942  97
   0   0 -13 1140.08 100.775  98
   0   0  13 1015.35 112.308  94
   0   0  13 1187.05 111.903 112
   0   0 -13 1025.33 100.835 113
   0   0 -13 1005.27 209.991  41
   0   0  13 852.487 216.730  43
   0   0 -13 1465.63 275.263  44
   0   0 -13 1342.55 231.871  45
   0   0  13 1342.84 284.917  50
   0   0  13 806.794 222.244  52
   0   0  13 1045.15 259.219  42
   0   0  13 1106.36 113.104  93
   0   0  13 1051.44 113.192  80
   0   0 -13 900.843 96.2745  82
   0   0 -13 1148.22 102.326  83
   0   0 -13 955.946 91.3537  81
   0   0  13 1136.08 112.892  84
   0   0 -13 1294.18 111.227  88
   0   0 -13 1156.27 93.4921  79
   0   0  13 917.444 108.552  72
   0   0 -13 1139.64 101.190  76
   0   0 -13 1039.93 92.2422  78
   0   0  13 1286.42 116.230  68
   0   0  13 1179.74 111.257  75
   0   0  13 1247.99 90.0396  67
   0   0  13 1228.86 114.694  55
   0   0 -13 1094.03 99.1047  54
   0   0 -13 1154.74 100.348  60
   0   0 -13 1132.53 84.3407  56
   0   0 -13 1067.43 94.7329  61
   0   0  13 1368.24 114.719  64
   0   0 -13 1109.39 94.8523  66
   0   0  13 1120.23 108.089  58
   0   0  14 160.201 154.600  25
   0   0 -14 37.9068 125.320  22
   0   0  14 105.911 136.286  30
   0   0  14 329.071 183.334  24
   0   0  14 41.5221 154.846  29
   0   0 -14 109.999 136.747  20
   0   0 -14 164.988 68.4279 142
   0   0  14 96.6889 68.0549 167
   0   0  14 126.105 75.2595 112
   0   0 -14 149.858 74.1167 109
   0   0 -14 81.7758 61.1335 107
   0   0 -14 124.505 66.6706 106
   0   0  14 133.166 59.1700  97
   0   0 -14 112.505 57.9045  98
   0   0 -14 103.071 63.9538 113
   0   0 -14 132.618 127.994  41
   0   0  14 34.8422 129.947  52
   0   0  14 204.173 177.394  42
   0   0  14 74.6820 148.871  43
   0   0 -14 172.923 131.645  45
   0   0  14 168.447 173.048  50
   0   0 -14 37.5630 163.186  44
   0   0 -14 140.922 61.6417  83
   0   0  14 72.7846 74.7431  90
   0   0 -14 116.902 59.2020  82
   0   0 -14 44.8792 58.9861  81
   0   0  14 222.653 82.9748  93
   0   0  14 128.035 79.4910  94
   0   0  14 225.119 70.3919  84
   0   0 -14 200.832 77.2884  88
   0   0  14 152.622 48.6996  67
   0   0 -14 98.9917 60.8075  76
   0   0  14 118.115 77.1646  68
   0   0  14 69.9312 62.4132  75
   0   0  14 551.061 90.2140  80
   0   0 -14 97.0425 54.8837  78
   0   0  14 84.4530 70.5544  72
   0   0 -14 135.474 67.5004  69
   0   0 -14 155.741 56.7620  79
   0   0 -14 85.4935 55.6854  66
   0   0  14 97.9502 70.4592  64
   0   0 -14 141.379 50.1731  56
   0   0  14 105.438 73.2007  55
   0   0 -14 118.564 56.3549  61
   0   0 -14 142.358 58.0046  60
   0   0  14 124.251 68.8619  58
   0   0 -14 179.981 65.8412  54
   0   0  15 2493.62 382.411  25
   0   0  15 1841.81 351.147  29
   0   0  15 2055.19 316.433  30
   0   0 -15 1887.07 329.171  33
   0   0  15 2302.59 388.645  24
   0   0 -15 2253.51 346.068  22
   0   0 -15 2167.43 330.874  20
   0   0  15 2184.09 159.913 157
   0   0  15 2073.16 145.540 167
   0   0 -15 2120.56 144.340 142
   0   0 -15 2025.63 135.354 107
   0   0 -15 2074.03 138.705  98
   0   0 -15 2139.37 150.831 106
   0   0 -15 2214.38 149.211 113
   0   0 -15 2224.35 158.174 109
   0   0  15 2201.85 158.362 112
   0   0  15 2238.37 135.338  97
   0   0  15 1585.40 330.183  50
   0   0  15 2625.66 393.953  42
   0   0 -15 2114.75 315.106  41
   0   0  15 2276.32 355.806  43
   0   0 -15 2452.83 370.051  47
   0   0 -15 2479.62 366.518  44
   0   0 -15 2134.25 281.678  45
   0   0  15 2162.86 329.385  52
   0   0  15 2154.13 160.504  90
   0   0 -15 2351.65 160.396  88
   0   0 -15 2404.36 148.049  82
   0   0  15 2301.32 165.861  94
   0   0  15 2162.10 159.303  93
   0   0 -15 2141.95 149.162  83
   0   0  15 2226.42 163.332  84
   0   0 -15 2056.43 138.953  81
   0   0  15 2134.44 159.306  72
   0   0 -15 2053.88 133.473  79
   0   0 -15 2236.09 137.693  78
   0   0  15 2260.55 156.797  75
   0   0 -15 2114.25 149.140  69
   0   0 -15 2422.04 156.210  76
   0   0  15 2344.27 168.685  80
   0   0  15 2272.84 159.754  68
   0   0 -15 2170.30 136.584  61
   0   0  15 2450.20 155.330  64
   0   0 -15 2134.47 134.370  66
   0   0 -15 1885.38 136.839  60
   0   0  15 2207.46 156.802  55
   0   0  15 2157.24 159.538  58
   0   0 -15 2280.32 145.347  54
   0   0 -15 2005.04 115.505  56
   0   0  16 10688.4 788.589  25
   0   0  16 10666.6 784.518  24
   0   0 -16 9444.60 725.094  22
   0   0 -16 11179.5 784.742  33
   0   0  16 10778.9 803.432  29
   0   0 -16 8819.71 698.835  20
   0   0  16 11093.4 417.365 157
   0   0  16 11085.7 398.677 167
   0   0  16 11172.3 402.205 156
   0   0 -16 11212.2 389.982 107
   0   0 -16 11198.8 385.496 105
   0   0 -16 10393.1 393.078 113
   0   0 -16 11148.3 405.539 106
   0   0  16 10139.9 402.783 112
   0   0 -16 10147.3 382.449  98
   0   0 -16 11251.4 412.268 109
   0   0  16 10582.9 403.773  96
   0   0 -16 9719.75 674.704  41
   0   0  16 10345.3 780.580  42
   0   0  16 8788.81 662.352  52
   0   0 -16 10365.5 641.437  45
   0   0  16 11095.6 762.001  43
   0   0 -16 8993.32 711.789  47
   0   0  16 10994.7 822.968  50
   0   0 -16 11366.7 783.367  44
   0   0 -16 10225.2 401.231  88
   0   0 -16 10179.1 394.921  83
   0   0  16 10932.9 410.791  93
   0   0 -16 10509.9 386.057  82
   0   0  16 10509.8 417.609  90
   0   0  16 10828.6 410.647  84
   0   0 -16 11049.6 384.824  81
   0   0  16 10865.4 419.568  94
   0   0  16 10694.5 411.426  75
   0   0 -16 10529.2 375.583  78
   0   0 -16 10700.6 395.383  76
   0   0  16 10214.6 404.529  80
   0   0  16 11231.9 414.301  68
   0   0  16 11116.8 414.235  72
   0   0 -16 10695.5 372.714  79
   0   0 -16 11201.3 404.961  69
   0   0  16 11528.7 406.311  64
   0   0 -16 10392.7 389.964  54
   0   0  16 10884.5 409.944  58
   0   0 -16 10746.1 376.087  66
   0   0 -16 10992.7 385.190  61
   0   0 -16 10349.0 387.068  60
   0   0  16 11277.3 417.597  55
   0   0  17 2353.46 394.342  29
   0   0 -17 2953.59 414.977  33
   0   0  17 2760.47 388.246  25
   0   0  17 2391.28 385.231  24
   0   0 -17 2237.77 358.590  22
   0   0 -17 2534.87 362.232  20
   0   0  17 2704.70 181.944 157
   0   0  17 2689.23 164.582 167
   0   0  17 2658.22 165.109 156
   0   0  17 2654.24 176.205  96
   0   0 -17 2414.12 150.988  98
   0   0 -17 2739.47 156.470 105
   0   0 -17 2940.81 175.749 106
   0   0 -17 2720.01 175.346 109
   0   0 -17 2875.99 171.467 113
   0   0  17 2697.74 176.609 112
   0   0 -17 2698.26 156.661 107
   0   0 -17 1933.21 301.439  41
   0   0 -17 2991.74 408.326  44
   0   0  17 2284.55 383.875  42
   0   0 -17 2433.40 387.433  47
   0   0  17 2392.66 407.142  50
   0   0  17 2382.13 336.128  52
   0   0  17 2145.03 352.547  43
   0   0  17 2356.40 174.697  90
   0   0  17 2539.31 173.293  93
   0   0 -17 2453.83 166.980  88
   0   0 -17 2253.90 161.755  83
   0   0 -17 2561.80 151.544  81
   0   0 -17 2526.64 156.980  82
   0   0  17 2800.62 185.485  94
   0   0  17 2386.72 172.794  84
   0   0  17 2556.11 177.149  80
   0   0  17 2834.57 180.777  75
   0   0 -17 2558.66 168.314  69
   0   0  17 2670.48 177.794  68
   0   0 -17 2502.92 147.842  78
   0   0 -17 2201.01 138.521  79
   0   0  17 2622.15 177.452  72
   0   0 -17 2805.65 172.766  76
   0   0 -17 2535.43 157.481  54
   0   0 -17 2455.13 144.969  66
   0   0  17 2476.43 169.639  58
   0   0 -17 2723.74 155.685  61
   0   0  17 2633.20 175.635  55
   0   0 -17 2648.48 159.174  60
   0   0  17 2624.96 166.651  64
   0   0 -18 42.9856 160.272  33
   0   0  18 46.7828 154.616  29
   0   0 -18 59.4431 68.7227 139
   0   0  18 65.7126 62.8180 156
   0   0  18 128.270 77.4611 157
   0   0 -18 5.85428 56.8715 107
   0   0  18 88.2197 70.6562  96
   0   0 -18 28.6617 70.3321 106
   0   0  18 97.0133 73.9987 112
   0   0 -18 98.4381 68.7522 109
   0   0 -18 55.5640 56.7477 105
   0   0 -18 27.6321 65.6763 113
   0   0  18-6.00260 60.4209 108
   0   0 -18 33.4175 115.358  41
   0   0  18 98.3041 126.467  52
   0   0 -18 128.955 186.708  47
   0   0  18-39.0059 140.145  43
   0   0  18-184.906 189.926  50
   0   0 -18 42.1748 168.106  44
   0   0  18 262.833 190.272  42
   0   0  18 58.1903 73.2117  84
   0   0 -18 56.2765 70.4567  83
   0   0 -18 50.2967 55.7007  81
   0   0  18 60.1606 76.0600  93
   0   0 -18 58.6935 74.5649  88
   0   0 -18 30.1727 59.8427  82
   0   0  18 78.8021 76.9463  90
   0   0  18 32.9649 79.6280  94
   0   0 -18 7.17615 59.4110  69
   0   0 -18 101.187 70.1895  76
   0   0  18-7.53004 66.7026  68
   0   0 -18 46.4188 52.4259  78
   0   0  18 69.4616 71.7438  72
   0   0  18 106.629 76.2821  75
   0   0  18 69.2940 77.4937  80
   0   0 -18 37.7909 56.4988  60
   0   0  18 30.0196 75.1662  58
   0   0 -18 56.8240 46.6289  66
   0   0  18 61.5144 71.0656  55
   0   0 -18 23.1465 55.3202  61
   0   0 -18 25.9785 54.9272  54
   0   0  18 55.0347 64.6813  64
   0   0 -19 3193.77 168.165 139
   0   0  19 3062.28 164.172 156
   0   0  19 2937.53 183.216 157
   0   0 -19 2956.19 179.549 109
   0   0 -19 3058.21 169.071 113
   0   0  19 3281.97 177.589  96
   0   0 -19 3141.87 174.797 106
   0   0 -19 2848.42 152.226 107
   0   0 -19 3060.90 151.516 105
   0   0  19 1887.15 132.233 108
   0   0  19 3285.65 380.616  43
   0   0 -19 3216.76 403.117  47
   0   0  19 2719.61 397.878  50
   0   0 -19 2721.97 373.534  44
   0   0  19 2980.77 389.570  42
   0   0  19 3027.56 186.084  94
   0   0 -19 3084.11 160.431  82
   0   0 -19 2827.32 148.870  81
   0   0  19 3117.35 180.264  93
   0   0  19 2810.73 173.245  84
   0   0 -19 3003.41 171.627  83
   0   0 -19 3348.88 185.640  88
   0   0  19 3256.46 187.560  90
   0   0  19 3212.00 185.356  80
   0   0 -19 3240.48 174.735  76
   0   0  19 3268.38 183.127  75
   0   0 -19 3316.14 178.293  69
   0   0  19 3219.49 179.889  68
   0   0  19 3525.77 191.929  72
   0   0 -19 2867.57 159.099  60
   0   0 -19 2926.12 154.326  61
   0   0  19 3235.98 172.449  64
   0   0  19 3143.25 180.580  58
   0   0  19 3245.69 182.537  55
   0   0  20 114.673 67.2504 157
   0   0 -20 113.263 53.9079 139
   0   0 -20 115.675 65.4088 109
   0   0 -20 107.353 59.3939 106
   0   0  20 82.6193 57.1174  96
   0   0 -20 67.5126 138.721  44
   0   0  20 110.551 155.818  50
   0   0 -20-103.846 146.372  47
   0   0 -20 127.942 62.2929  83
   0   0  20 142.222 71.1237  90
   0   0 -20 107.076 47.4292  82
   0   0  20 121.800 63.6940  84
   0   0  20 39.2754 69.7089  94
   0   0  20 47.2033 64.4776  93
   0   0 -20 75.5350 65.5737  88
   0   0 -20 126.797 61.6615  69
   0   0 -20 167.987 62.6266  76
   0   0  20 135.360 64.3727  72
   0   0  20 228.797 68.9968  75
   0   0  20 153.571 60.6718  68
   0   0  20 60.9444 64.6258  80
   0   0 -20 103.428 52.6711  60
   0   0  20 192.947 60.4510  64
   0   0  20 177.098 69.9786  55
   0   0  20 206.207 71.0009  58
   0   0 -21 2464.78 118.609 139
   0   0 -21 2657.19 137.039 106
   0   0 -21 2363.91 137.619 109
   0   0  21 2182.02 294.347  50
   0   0 -21 2591.97 138.901  88
   0   0  21 2584.86 142.904  90
   0   0  21 2675.71 145.981  94
   0   0  21 2703.80 143.045  93
   0   0 -21 2470.30 132.089  83
   0   0  21 2429.59 131.762  84
   0   0  21 2637.48 138.307  68
   0   0 -21 2566.82 137.583  69
   0   0 -21 2357.47 128.086  76
   0   0  21 2642.15 140.198  75
   0   0  21 2618.56 140.236  80
   0   0  21 2504.19 140.719  72
   0   0  21 2341.07 135.610  55
   0   0  21 2490.03 128.208  64
   0   0  21 2449.30 138.085  58
   0   0 -22 806.884 69.7953  77
   0   0  22 773.257 71.7006  80
   0   0  22 757.719 69.4405  75
   0   0 -22 748.496 70.8114 109
   0   0 -22 805.307 65.8275 106
   0   0 -22 704.754 65.1301  83
   0   0 -22 772.611 67.3596  88
   0   0  22 820.133 76.6154  94
   0   0  22 777.658 68.0951  93
   0   0  22 832.046 72.3644  90
   0   0 -23 1361.15 70.7434 109
   0   0  23 1404.66 73.0124  94
   0   1   0 42.9970 22.5107  20
   0   1  -1 149232. 3888.79  22
   0   1   1 151518. 3931.83  16
   0   1  -2 46673.7 1264.80  22
   0   1  -2 45333.0 1246.87  31
   0   1  -2 46203.1 1241.85  26
   0   1   2 45177.3 1238.74  17
   0   1   3 15427.9 461.349  27
   0   1  -3 16326.4 539.195  33
   0   1   3 15484.3 521.121  29
   0   1   3 15926.9 495.446  30
   0   1  -3 14771.8 484.115  26
   0   1  -3 15597.2 524.166  22
   0   1   3 15294.7 503.995  21
   0   1  -3 15966.1 492.714  31
   0   1   3 15898.4 533.314  24
   0   1   3 15877.3 467.076  17
   0   1   4 43962.6 1182.55  21
   0   1  -4 37781.4 1190.79  22
   0   1   4 37398.9 1100.10  27
   0   1  -4 36877.7 1138.38  31
   0   1   4 48027.5 1191.92  30
   0   1  -4 38096.8 1206.67  33
   0   1   4 48563.6 1229.75  29
   0   1  -4 34891.8 1140.22  26
   0   1   4 44208.1 1237.21  25
   0   1   4 44021.3 1235.19  24
   0   1   4 51642.9 1234.52  16
   0   1  -4 38966.7 1208.71  44
   0   1  -4 35913.1 1192.61  47
   0   1   5 19061.6 687.072  25
   0   1  -5 18653.5 663.511  22
   0   1   5 18525.4 658.615  29
   0   1  -5 19254.4 675.509  33
   0   1  -5 19804.9 619.222  26
   0   1   5 18643.9 621.885  30
   0   1   5 18520.8 665.870  24
   0   1   5 17616.2 537.614  27
   0   1  -5 17766.8 595.266  31
   0   1   5 18697.5 625.047  21
   0   1  -5 19089.5 608.068  19
   0   1   5 16789.0 498.702  18
   0   1  -5 18164.7 658.399  44
   0   1  -5 19927.0 681.948  47
   0   1   6 12973.1 429.314  27
   0   1  -6 13811.9 518.049  26
   0   1   6 13252.3 524.969  30
   0   1  -6 14424.5 581.999  33
   0   1  -6 13109.0 494.938  31
   0   1   6 13729.7 529.640  21
   0   1   6 13119.0 562.290  29
   0   1  -6 14427.0 579.006  22
   0   1   6 13787.2 577.545  24
   0   1  -6 14005.9 498.005  19
   0   1  -6 13970.3 499.851  18
   0   1   6 14006.4 580.526  50
   0   1  -6 13502.1 576.591  47
   0   1  -6 13543.5 569.811  44
   0   1  -7 18997.7 641.531  19
   0   1  -7 19490.9 651.053  18
   0   1  -7 19222.6 753.434  20
   0   1  -7 19102.3 590.036  16
   0   1   7 16531.8 534.995  19
   0   1   7 18616.8 534.241  55
   0   1  -7 19003.6 521.687  54
   0   1  -7 18693.3 532.416  69
   0   1  -7 19425.0 688.743  26
   0   1   7 19137.6 757.364  24
   0   1   7 18937.2 698.073  21
   0   1  -7 20152.8 754.867  22
   0   1   7 19663.3 711.156  30
   0   1  -7 19169.9 748.708  33
   0   1   7 19591.1 754.483  29
   0   1  -7 18862.9 657.569  31
   0   1  -7 19712.1 757.425  47
   0   1  -7 17967.4 731.802  44
   0   1   7 17879.1 745.061  50
   0   1  -8 12573.9 453.567  16
   0   1  -8 14189.8 519.652  18
   0   1  -8 14082.4 636.599  20
   0   1  -8 13409.0 393.780  54
   0   1   8 13323.4 409.303  55
   0   1   8 13220.0 403.305  64
   0   1  -8 13443.2 405.076  69
   0   1   8 12953.0 408.066  72
   0   1  -8 12910.0 529.351  31
   0   1   8 12943.0 581.634  30
   0   1  -8 14648.8 648.264  22
   0   1   8 14063.4 647.873  24
   0   1  -8 14008.9 572.024  26
   0   1   8 12515.5 563.322  21
   0   1   8 14057.9 640.257  29
   0   1  -8 14093.6 633.483  33
   0   1  -8 14525.8 640.840  44
   0   1  -8 13241.8 628.398  47
   0   1   8 12895.5 631.924  50
   0   1  -9 8326.35 369.247  18
   0   1  -9 8147.52 498.240  20
   0   1   9 8385.86 451.081  21
   0   1  -9 8160.74 481.273  44
   0   1  -9 8029.57 489.349  47
   0   1   9 7892.09 499.346  50
   0   1  -9 8801.98 498.231  41
   0   1   9 7950.90 279.428  55
   0   1   9 7751.93 271.414  64
   0   1  -9 7914.22 261.788  54
   0   1  -9 8281.03 273.456  61
   0   1  -9 8122.21 275.637  77
   0   1  -9 8056.15 266.236  76
   0   1  -9 8090.50 275.500  69
   0   1   9 7981.70 254.173  67
   0   1   9 7589.03 275.222  75
   0   1   9 7962.18 279.808  72
   0   1  -9 7598.33 398.500  31
   0   1   9 7071.81 474.383  29
   0   1   9 8513.29 461.317  30
   0   1   9 7614.05 492.074  24
   0   1  -9 8999.74 508.998  33
   0   1  -9 8035.57 480.617  22
   0   1  -9 8555.91 443.280  26
   0   1  -9 8562.54 454.510  32
   0   1 -10 1237.17 136.095  18
   0   1  10 1684.51 216.489  21
   0   1 -10 1422.94 88.3801  54
   0   1  10 1558.25 108.700  55
   0   1 -10 1325.85 94.2231  61
   0   1  10 1440.23 99.8207  64
   0   1  10 1799.71 259.693  43
   0   1 -10 1528.60 232.569  47
   0   1 -10 1301.79 217.639  44
   0   1 -10 1108.09 205.383  41
   0   1 -10 1168.96 206.128  45
   0   1  10 1034.08 232.773  50
   0   1 -10 1367.42 98.0631  83
   0   1  10 1526.33 107.541  80
   0   1  10 1339.49 81.8497  67
   0   1 -10 1353.12 92.6186  76
   0   1  10 1399.85 102.812  72
   0   1  10 1327.38 100.625  75
   0   1 -10 1380.83 99.2838  77
   0   1 -10 1468.71 101.537  69
   0   1 -10 1192.90 202.741  22
   0   1 -10 1152.08 223.210  33
   0   1  10 1577.41 255.184  24
   0   1 -10 1274.40 198.427  32
   0   1  10 1380.44 211.382  30
   0   1  10 1196.05 227.129  29
   0   1 -10 1416.44 193.301  26
   0   1  10 1109.80 199.491  35
   0   1  11 19325.1 821.741  21
   0   1 -11 18330.6 557.590  60
   0   1 -11 18568.6 545.882  54
   0   1  11 17875.2 553.763  64
   0   1  11 18483.7 567.832  55
   0   1 -11 18621.2 557.156  61
   0   1 -11 18285.9 559.921 109
   0   1  11 16763.6 561.308  94
   0   1  11 19037.3 917.878  50
   0   1 -11 19711.7 889.939  41
   0   1 -11 17611.8 873.887  47
   0   1 -11 19506.8 895.333  44
   0   1  11 18039.5 886.256  43
   0   1 -11 18026.2 856.229  45
   0   1 -11 18828.0 554.773  83
   0   1  11 18032.2 566.897  80
   0   1 -11 17733.0 534.807  81
   0   1 -11 18788.7 549.928  76
   0   1  11 17971.3 529.448  67
   0   1 -11 18415.6 559.350  77
   0   1  11 18665.9 570.411  72
   0   1 -11 18629.8 559.356  69
   0   1  11 17779.8 563.627  75
   0   1  11 18755.4 908.754  24
   0   1  11 19792.4 855.493  35
   0   1 -11 17918.5 791.480  26
   0   1  11 19181.7 906.961  29
   0   1 -11 18519.4 793.658  32
   0   1  11 17436.1 820.389  30
   0   1 -11 17949.3 717.506  23
   0   1  11 17987.4 902.690  25
   0   1 -11 17362.1 858.742  22
   0   1 -11 18490.3 893.288  33
   0   1  12 2806.05 316.227  30
   0   1 -12 2406.40 229.767  23
   0   1  12 3116.00 389.345  25
   0   1 -12 3201.08 358.952  33
   0   1 -12 3140.33 298.639  32
   0   1  12 3223.10 375.501  24
   0   1  12 3165.63 330.667  35
   0   1  12 3242.62 367.101  29
   0   1 -12 3248.27 352.944  22
   0   1  12 3238.83 319.599  21
   0   1 -12 3168.33 158.746 142
   0   1 -12 3591.74 169.561 106
   0   1  12 3397.93 172.559 112
   0   1 -12 3112.95 165.495 109
   0   1  12 3218.33 173.798  94
   0   1 -12 3114.02 362.049  47
   0   1 -12 3457.99 368.076  41
   0   1  12 3448.05 395.754  42
   0   1 -12 3122.37 341.033  45
   0   1  12 3169.54 376.382  50
   0   1  12 3165.16 372.850  43
   0   1 -12 3856.88 383.408  44
   0   1 -12 3024.84 147.247  81
   0   1 -12 3154.32 160.425  83
   0   1 -12 3365.79 170.300  88
   0   1  12 3186.12 172.903  80
   0   1 -12 3313.97 162.495  76
   0   1  12 3014.46 169.291  75
   0   1 -12 3389.98 168.898  69
   0   1 -12 3307.04 166.007  66
   0   1  12 3363.46 178.602  72
   0   1 -12 3023.73 164.536  77
   0   1 -12 3174.55 160.264  61
   0   1 -12 3405.71 168.198  60
   0   1  12 3292.65 166.635  64
   0   1 -12 3113.00 155.327  54
   0   1  12 3328.15 174.637  55
   0   1  13 28463.5 1149.67  35
   0   1  13 27698.2 1259.68  24
   0   1  13 27401.3 1256.66  25
   0   1 -13 28761.0 1239.94  33
   0   1  13 26032.9 1129.58  30
   0   1 -13 24775.0 1172.65  22
   0   1 -13 26946.9 1050.82  32
   0   1  13 24723.5 1203.88  29
   0   1  13 26177.8 1084.43  21
   0   1 -13 26010.4 776.785 142
   0   1 -13 25840.8 790.702 109
   0   1  13 26541.4 796.348 112
   0   1 -13 26583.4 784.072 106
   0   1  13 25690.1 797.817  94
   0   1  13 27763.2 1242.14  43
   0   1 -13 25527.8 1188.98  44
   0   1  13 27479.7 1272.29  50
   0   1  13 26553.0 1258.67  42
   0   1 -13 26481.4 1203.40  47
   0   1 -13 27176.4 1161.37  45
   0   1 -13 26888.5 1196.17  41
   0   1  13 26371.5 797.512  80
   0   1 -13 26245.7 779.331  83
   0   1  13 26599.9 799.693  93
   0   1 -13 25938.9 760.219  81
   0   1 -13 26135.3 789.001  88
   0   1 -13 26276.2 777.565  76
   0   1  13 27188.0 802.786  72
   0   1  13 26908.4 798.811  75
   0   1 -13 25557.4 781.605  66
   0   1 -13 25674.9 787.338  69
   0   1 -13 26720.6 791.607  77
   0   1 -13 27313.6 789.098  60
   0   1 -13 26132.9 772.371  54
   0   1 -13 26410.5 783.384  61
   0   1  13 26957.0 799.245  55
   0   1  13 28280.2 1243.37  52
   0   1  13 26456.4 786.057  64
   0   1  14 9534.25 630.222  30
   0   1 -14 9493.22 683.622  33
   0   1  14 10407.6 749.587  25
   0   1  14 8801.71 691.741  24
   0   1 -14 9546.46 687.800  22
   0   1  14 9928.21 728.576  29
   0   1  14 10656.5 643.048  35
   0   1 -14 10064.2 361.311 142
   0   1  14 9546.06 370.971 157
   0   1 -14 10300.8 370.701  98
   0   1  14 10233.7 378.285 112
   0   1  14 10142.7 385.749  94
   0   1 -14 9722.13 372.002 109
   0   1 -14 9984.52 365.233 106
   0   1  14 10045.0 739.683  50
   0   1  14 9948.44 708.286  52
   0   1 -14 10051.4 705.690  47
   0   1 -14 8986.75 632.035  45
   0   1 -14 10715.8 695.285  41
   0   1 -14 8666.99 652.353  44
   0   1  14 9762.32 609.131  40
   0   1  14 10801.8 760.276  42
   0   1  14 9909.22 727.293  43
   0   1 -14 10182.9 370.670  82
   0   1 -14 10050.5 370.440  88
   0   1 -14 10194.3 365.198  83
   0   1 -14 10163.0 345.191  81
   0   1  14 10216.7 383.194  80
   0   1  14 9808.03 381.988  84
   0   1  14 10386.9 384.052  93
   0   1 -14 9550.99 357.260  76
   0   1 -14 10024.8 373.158  77
   0   1  14 10346.4 381.290  75
   0   1  14 10353.8 383.875  72
   0   1 -14 10409.5 376.344  69
   0   1 -14 9958.22 354.223  54
   0   1  14 10140.3 366.673  64
   0   1 -14 9905.50 361.508  66
   0   1  14 10207.3 381.007  55
   0   1 -14 10493.3 372.286  60
   0   1 -14 10178.0 365.651  61
   0   1 -15 17326.0 984.782  22
   0   1  15 16996.1 891.638  30
   0   1  15 17651.5 880.485  35
   0   1  15 16861.1 997.838  24
   0   1  15 15872.4 976.218  29
   0   1  15 17020.4 1004.88  25
   0   1 -15 17102.2 983.193  20
   0   1  15 16646.1 573.931 157
   0   1 -15 16904.0 554.000 142
   0   1  15 17407.9 576.654 112
   0   1  15 16841.3 581.099  94
   0   1 -15 16994.2 571.973 109
   0   1 -15 17194.5 562.215 106
   0   1 -15 17035.0 563.501  98
   0   1 -15 17737.0 576.247 113
   0   1 -15 15550.6 935.005  44
   0   1 -15 16444.5 896.054  45
   0   1  15 16643.7 1007.73  42
   0   1  15 16790.2 970.804  52
   0   1 -15 17658.6 990.436  47
   0   1  15 17264.9 1022.56  50
   0   1 -15 17379.9 964.499  41
   0   1  15 18792.6 1026.66  43
   0   1 -15 17386.1 542.116  86
   0   1 -15 16952.7 562.539  82
   0   1 -15 17782.9 564.617  83
   0   1 -15 17446.8 570.906  88
   0   1  15 17396.3 584.165  80
   0   1  15 17901.6 584.807  84
   0   1  15 17732.3 581.335  93
   0   1  15 17807.6 581.671  72
   0   1 -15 16970.7 554.530  76
   0   1  15 17164.5 577.017  75
   0   1 -15 17612.3 571.963  77
   0   1 -15 16995.3 567.133  69
   0   1 -15 17858.1 566.568  61
   0   1 -15 17656.5 552.337  54
   0   1 -15 16950.8 563.529  60
   0   1 -15 16791.9 554.701  66
   0   1  15 16928.2 561.184  64
   0   1 -15 17090.3 539.245  56
   0   1  15 17751.0 582.987  55
   0   1  16 12534.0 868.903  29
   0   1  16 12068.5 855.839  24
   0   1  16 11755.4 843.966  25
   0   1 -16 10997.4 798.965  22
   0   1 -16 12702.7 856.097  20
   0   1  16 12919.1 461.435 157
   0   1 -16 12136.5 432.434 142
   0   1 -16 13125.8 448.347  98
   0   1 -16 13317.6 461.636 109
   0   1  16 12795.0 457.322 112
   0   1 -16 12955.3 456.660 113
   0   1 -16 12693.8 447.342 106
   0   1 -16 12497.9 447.199 107
   0   1  16 12385.6 855.261  50
   0   1 -16 12046.2 794.571  41
   0   1  16 12131.9 811.768  52
   0   1  16 12443.1 876.755  42
   0   1 -16 12570.1 831.926  44
   0   1  16 12585.0 852.071  43
   0   1 -16 13085.0 847.063  47
   0   1 -16 13515.7 792.521  45
   0   1 -16 12785.3 451.419  88
   0   1  16 12653.0 466.410  94
   0   1  16 12731.3 462.944  93
   0   1  16 12190.8 463.945  84
   0   1 -16 12670.3 418.466  86
   0   1 -16 13227.3 449.445  83
   0   1 -16 13235.1 452.676  82
   0   1 -16 12801.7 455.135  77
   0   1  16 12519.2 462.206  72
   0   1  16 12508.7 460.224  80
   0   1  16 12821.6 462.430  75
   0   1 -16 12385.2 451.270  69
   0   1 -16 12800.0 440.488  76
   0   1  16 12339.6 442.074  64
   0   1 -16 12528.6 441.845  61
   0   1 -16 13220.6 436.331  54
   0   1 -16 12219.2 434.288  66
   0   1 -16 12465.4 419.446  56
   0   1 -16 12639.6 447.961  60
   0   1  16 12353.7 459.499  55
   0   1  17 24180.3 1284.65  25
   0   1  17 25266.0 1309.82  29
   0   1 -17 24471.0 1252.70  22
   0   1  17 24173.4 1290.35  24
   0   1 -17 23691.4 1246.66  20
   0   1  17 25692.4 791.061 157
   0   1 -17 25679.8 776.007 106
   0   1 -17 24889.2 771.564  98
   0   1  17 25499.9 785.581 112
   0   1 -17 25552.8 785.977 113
   0   1 -17 25223.5 772.518 107
   0   1 -17 24826.7 786.356 109
   0   1  17 25473.7 1315.80  42
   0   1  17 25933.9 1287.02  43
   0   1  17 25479.4 1290.83  50
   0   1 -17 24976.9 1264.24  47
   0   1  17 23907.9 1207.60  52
   0   1 -17 24334.9 1143.17  45
   0   1 -17 26539.8 1269.75  44
   0   1 -17 22790.9 1163.30  41
   0   1 -17 24134.8 731.518  86
   0   1  17 26480.3 799.095  84
   0   1  17 25623.6 791.755  93
   0   1 -17 25275.8 773.936  82
   0   1  17 24812.7 793.070  94
   0   1 -17 25438.1 780.803  88
   0   1 -17 25537.6 772.653  83
   0   1  17 25568.2 797.337  68
   0   1 -17 25484.3 787.242  77
   0   1 -17 24307.5 779.259  69
   0   1  17 25665.0 793.984  80
   0   1  17 25109.2 790.909  72
   0   1  17 25660.7 792.249  75
   0   1 -17 25041.8 764.007  76
   0   1  17 25583.2 771.371  64
   0   1 -17 24269.1 735.516  56
   0   1 -17 24999.1 775.321  60
   0   1  17 25660.9 793.346  55
   0   1 -17 25761.0 760.734  54
   0   1 -17 25657.2 771.767  61
   0   1 -17 24866.6 762.292  66
   0   1  18 8452.49 338.202 157
   0   1  18 8759.45 342.097 156
   0   1 -18 8699.72 328.616 106
   0   1 -18 8426.40 324.089  98
   0   1  18 8251.20 339.047  96
   0   1 -18 7957.32 329.567 113
   0   1 -18 8407.98 325.948 107
   0   1 -18 8125.97 334.628 109
   0   1  18 8364.60 332.028 112
   0   1  18 8100.52 687.823  42
   0   1 -18 7725.66 630.787  44
   0   1  18 7013.37 593.832  52
   0   1 -18 8293.80 581.294  45
   0   1  18 8814.07 697.589  50
   0   1  18 7332.74 632.740  43
   0   1 -18 7733.17 607.983  41
   0   1  18 8795.83 342.293  93
   0   1  18 8965.33 352.343  94
   0   1  18 8092.32 337.481  84
   0   1 -18 8574.60 328.716  82
   0   1 -18 7948.59 326.078  88
   0   1 -18 8227.23 322.983  83
   0   1  18 8442.49 338.534  75
   0   1  18 8195.08 340.137  72
   0   1  18 8432.50 346.300  68
   0   1  18 8709.49 344.340  80
   0   1 -18 8229.87 334.619  77
   0   1 -18 8382.29 316.907  76
   0   1 -18 8145.61 323.216  60
   0   1  18 8533.93 340.199  55
   0   1 -18 8601.80 323.760  61
   0   1 -18 8451.67 312.128  54
   0   1 -18 7825.39 309.578  66
   0   1  18 8538.45 322.125  64
   0   1  18 8012.69 337.265  58
   0   1  19 7984.02 329.073 162
   0   1  19 7797.88 314.299 157
   0   1 -19 7963.08 292.206 139
   0   1  19 8097.86 312.382 156
   0   1 -19 8042.50 314.288 109
   0   1  19 8013.90 317.414  96
   0   1 -19 8300.19 303.817 107
   0   1 -19 8162.92 314.537 113
   0   1 -19 7994.19 300.610  98
   0   1 -19 7647.47 301.172 106
   0   1  19 8032.82 312.245 112
   0   1 -19 7845.76 580.133  41
   0   1  19 6737.28 537.513  52
   0   1  19 8104.66 647.072  42
   0   1  19 7233.29 619.081  50
   0   1 -19 7039.53 593.416  44
   0   1  19 7067.32 594.207  43
   0   1 -19 7764.89 301.046  82
   0   1  19 7934.92 314.850  93
   0   1 -19 8150.84 304.245  83
   0   1 -19 7979.17 309.480  88
   0   1  19 7787.32 320.621  94
   0   1  19 8364.21 323.018  84
   0   1  19 7526.29 310.758  75
   0   1 -19 8293.56 317.129  77
   0   1  19 7829.94 318.064  68
   0   1 -19 7619.54 292.954  76
   0   1  19 7974.13 318.086  80
   0   1  19 7733.14 315.148  72
   0   1  19 8275.09 320.576  55
   0   1 -19 7289.00 292.710  61
   0   1  19 7585.61 294.324  64
   0   1  19 8193.20 324.197  58
   0   1 -19 7968.81 292.434  66
   0   1 -19 7561.12 300.056  60
   0   1  20 4362.00 179.015 157
   0   1 -20 4111.21 150.775 139
   0   1 -20 4594.72 196.397 134
   0   1  20 4508.17 176.413 156
   0   1  20 4516.83 198.408 162
   0   1 -20 4448.01 185.687 109
   0   1 -20 4112.59 163.221 107
   0   1 -20 4550.06 182.026 113
   0   1  20 4785.47 190.360  96
   0   1 -20 4101.30 167.066 106
   0   1  20 4214.51 425.649  50
   0   1 -20 4316.69 167.504  83
   0   1  20 4149.12 177.895  93
   0   1 -20 4308.37 167.211  82
   0   1 -20 4284.50 173.906  88
   0   1  20 4438.62 182.356  84
   0   1  20 4361.40 187.646  94
   0   1  20 4503.91 187.417  68
   0   1  20 4173.95 180.509  72
   0   1  20 4283.84 180.242  75
   0   1 -20 4282.31 161.489  76
   0   1  20 4264.39 182.598  80
   0   1 -20 4601.98 187.153  77
   0   1 -20 4107.77 153.349  66
   0   1  20 4018.47 158.361  64
   0   1  20 4289.64 181.033  55
   0   1 -20 3964.28 158.079  61
   0   1  20 4124.82 180.540  58
   0   1 -20 4154.62 167.009  60
   0   1  21 2212.37 130.090 162
   0   1 -21 1909.41 123.757 134
   0   1  21 1739.39 103.810 156
   0   1  21 1932.95 115.479  93
   0   1  21 1942.51 122.501  90
   0   1  21 1789.91 118.699  94
   0   1 -21 1663.02 101.548  82
   0   1  21 1844.71 114.976  84
   0   1 -21 1785.88 109.830  88
   0   1 -21 1818.02 105.297  83
   0   1  21 1845.35 111.341  96
   0   1 -21 1787.22 114.858 109
   0   1 -21 1646.89 101.820 106
   0   1  21 1875.39 116.626  72
   0   1  21 1864.95 117.182  68
   0   1  21 2066.80 119.672  80
   0   1 -21 1974.11 119.435  77
   0   1  21 1910.96 114.665  75
   0   1  21 1863.67 117.223  55
   0   1  21 1932.96 121.873  58
   0   1  22 873.578 74.4276  90
   0   1  22 816.969 70.2096  93
   0   1  22 914.738 73.5559  94
   0   1 -22 792.767 62.5263  88
   0   1 -22 787.150 56.1342 106
   0   1 -22 840.765 68.5484 109
   0   1 -22 820.719 70.4367  77
   0   1  22 785.197 68.7063  80
   0   1  22 758.077 65.5738  75
   0   1  22 817.552 74.4024 162
   0   1 -22 887.685 76.2719 134
   0   1 -23 1995.61 88.8587 134
   0   1  23 2133.90 89.6695 162
   0   2   0 32874.4 881.595  20
   0   2   0 32790.8 887.641  22
   0   2  -1 725.740 79.8477  20
   0   2  -1 572.815 65.7016  22
   0   2   2 12309.2 490.858  16
   0   2  -2 12701.5 438.618  20
   0   2  -2 12269.4 422.640  22
   0   2   3 46120.9 1313.51  17
   0   2   3 45655.8 1397.88  16
   0   2  -3 45817.0 1335.18  20
   0   2  -3 44507.5 1234.02  34
   0   2  -3 46349.6 1309.91  31
   0   2  -3 46114.4 1289.51  26
   0   2  -3 45925.1 1317.33  22
   0   2  -4 10844.4 450.191  20
   0   2   4 10651.7 399.834  17
   0   2   4 11050.3 411.977  30
   0   2   4 11108.5 471.978  24
   0   2  -4 10468.1 393.082  26
   0   2   4 10248.0 333.125  23
   0   2   4 11142.8 442.236  21
   0   2   4 10188.5 380.234  27
   0   2   4 10833.2 450.767  29
   0   2  -4 10693.6 406.073  31
   0   2  -4 10081.1 427.662  22
   0   2  -5 52344.3 1549.84  20
   0   2   5 48334.3 1419.57  17
   0   2  -5 49898.4 1445.12  26
   0   2   5 49997.6 1467.49  30
   0   2   5 51498.9 1533.93  29
   0   2  -5 51527.8 1459.66  31
   0   2   5 49027.9 1491.78  21
   0   2   5 47778.0 1401.55  27
   0   2  -5 49702.7 1518.15  22
   0   2   5 54058.7 1569.66  24
   0   2  -5 53452.4 1578.32  33
   0   2  -5 54993.6 1580.51  44
   0   2  -6 61537.5 1825.76  20
   0   2   6 63034.3 1839.65  16
   0   2   6 61407.1 1814.96  29
   0   2  -6 57752.4 1702.61  31
   0   2   6 61980.8 1840.55  24
   0   2   6 59552.3 1759.62  21
   0   2  -6 63328.7 1857.54  33
   0   2   6 56360.5 1725.57  30
   0   2  -6 57253.1 1702.21  26
   0   2  -6 59075.5 1793.30  22
   0   2   6 63428.9 1870.95  25
   0   2   6 56469.3 1627.96  27
   0   2  -6 63443.5 1845.96  44
   0   2  -6 61746.4 1837.18  47
   0   2   7 45243.7 1174.15  64
   0   2  -7 45970.5 1160.31  54
   0   2  -7 46590.5 1331.76  31
   0   2   7 48581.3 1469.07  29
   0   2   7 50735.2 1529.23  25
   0   2   7 42507.1 1212.09  27
   0   2   7 46308.6 1376.64  30
   0   2  -7 52068.7 1521.03  33
   0   2   7 49533.4 1497.64  24
   0   2  -7 47379.8 1343.68  26
   0   2  -7 47927.3 1452.35  22
   0   2   7 47826.9 1402.12  21
   0   2  -7 47126.8 1403.58  19
   0   2  -7 50705.7 1496.94  20
   0   2  -7 50360.2 1498.10  47
   0   2  -7 50463.1 1502.58  44
   0   2  -8 23906.2 969.271  20
   0   2  -8 24847.4 905.116  18
   0   2  -8 25593.7 902.869  19
   0   2  -8 23921.7 678.549  54
   0   2   8 23270.1 691.017  64
   0   2  -8 24931.6 701.232  69
   0   2   8 26373.4 1008.01  24
   0   2   8 26653.1 929.901  21
   0   2  -8 24927.6 959.447  22
   0   2  -8 24559.8 857.850  26
   0   2   8 27374.5 1007.68  29
   0   2  -8 24360.3 837.631  31
   0   2  -8 25919.8 1005.47  33
   0   2   8 26756.3 915.179  30
   0   2   8 26891.7 1053.80  25
   0   2  -8 24653.1 977.600  44
   0   2  -8 24659.1 985.467  47
   0   2  -8 25750.6 1011.98  41
   0   2   8 26188.3 1009.84  50
   0   2  -9 37081.4 1230.28  19
   0   2  -9 37887.3 1368.34  20
   0   2  -9 37492.4 1242.57  18
   0   2   9 35241.2 1350.80  50
   0   2  -9 39483.4 1379.63  47
   0   2  -9 38910.4 1383.99  41
   0   2  -9 36939.3 1348.30  44
   0   2   9 39271.6 1401.42  43
   0   2   9 35491.6 1007.69  64
   0   2  -9 36826.0 993.766  54
   0   2   9 35892.8 1019.83  55
   0   2  -9 37455.8 1018.31  69
   0   2  -9 36675.9 998.123  76
   0   2  -9 35262.6 1164.86  31
   0   2  -9 39406.6 1380.83  33
   0   2   9 35011.2 1247.22  21
   0   2  -9 36342.9 1323.03  22
   0   2  -9 35117.7 1195.74  26
   0   2   9 37424.8 1356.91  29
   0   2   9 36108.3 1241.99  30
   0   2   9 37546.5 1372.12  24
   0   2 -10 1594.64 195.586  18
   0   2  10 1384.71 202.123  21
   0   2 -10 1421.20 240.204  20
   0   2 -10 1393.56 179.153  19
   0   2  10 1372.19 107.788  55
   0   2 -10 1488.26 90.2980  54
   0   2 -10 1620.56 110.197  60
   0   2  10 1376.50 98.6736  64
   0   2 -10 1429.24 244.784  44
   0   2  10 1724.23 283.525  43
   0   2  10 1570.38 278.942  42
   0   2  10 1396.47 238.493  50
   0   2 -10 1508.31 248.666  47
   0   2 -10 1523.79 97.1261  83
   0   2 -10 1385.31 103.335  69
   0   2  10 1410.96 109.414  72
   0   2 -10 1502.33 92.5845  76
   0   2 -10 1636.90 107.788  77
   0   2  10 1195.82 237.305  24
   0   2 -10 1533.24 237.122  22
   0   2  10 1610.76 208.989  30
   0   2 -10 1323.18 165.346  31
   0   2  10 1525.69 254.613  29
   0   2 -10 1298.02 173.756  26
   0   2 -10 1608.70 255.877  33
   0   2 -11 14198.7 771.789  20
   0   2  11 12871.7 656.000  21
   0   2 -11 12905.0 608.330  18
   0   2  11 13581.8 435.942  64
   0   2 -11 13754.2 419.880  54
   0   2 -11 14302.5 450.089  60
   0   2  11 13029.9 447.405  55
   0   2  11 12975.7 443.543  94
   0   2 -11 13382.7 430.272 106
   0   2  11 14481.9 828.607  42
   0   2  11 13687.6 771.561  50
   0   2 -11 14522.2 783.447  45
   0   2 -11 14673.4 789.270  47
   0   2 -11 14498.3 765.349  44
   0   2 -11 13583.9 427.994  83
   0   2 -11 13183.1 421.183  76
   0   2  11 13385.9 451.847  72
   0   2 -11 13456.8 443.526  69
   0   2 -11 13748.1 447.284  77
   0   2  11 13334.1 448.389  75
   0   2  11 14140.6 772.092  29
   0   2 -11 16009.9 772.543  32
   0   2 -11 14351.7 642.024  26
   0   2  11 13332.9 666.181  30
   0   2  11 14952.6 806.343  24
   0   2 -11 14134.1 777.127  33
   0   2  11 15714.4 792.142  35
   0   2 -11 13736.6 742.743  22
   0   2 -12 41064.2 1482.59  32
   0   2  12 42114.6 1553.84  35
   0   2  12 37748.5 1558.97  24
   0   2 -12 38154.3 1505.50  22
   0   2  12 39933.8 1405.83  30
   0   2 -12 38978.4 1551.07  33
   0   2 -12 36903.5 1370.49  23
   0   2  12 39506.2 1551.30  29
   0   2  12 35875.0 1363.53  21
   0   2 -12 36685.8 1520.78  20
   0   2 -12 38485.1 1077.42 142
   0   2  12 38236.5 1082.09 157
   0   2 -12 37276.0 1087.12 109
   0   2 -12 36431.4 1069.89 106
   0   2  12 36434.6 1088.69  94
   0   2  12 39251.0 1581.63  50
   0   2 -12 39193.8 1530.18  45
   0   2 -12 35910.1 1510.44  47
   0   2 -12 41653.4 1551.54  44
   0   2  12 38041.8 1097.21  80
   0   2 -12 38455.5 1071.11  83
   0   2 -12 38896.6 1084.68  88
   0   2  12 37942.7 1094.94  75
   0   2  12 37951.0 1097.45  72
   0   2 -12 39182.9 1089.81  77
   0   2 -12 38095.3 1064.66  76
   0   2 -12 38669.2 1091.53  69
   0   2  12 38718.6 1095.31  55
   0   2 -12 38746.7 1093.89  60
   0   2  12 39299.2 1106.58  58
   0   2  12 37395.7 1076.37  64
   0   2 -12 38555.8 1059.28  54
   0   2  13 6049.18 533.029  29
   0   2 -13 4651.66 380.792  23
   0   2  13 4593.41 479.816  24
   0   2  13 4667.29 466.700  35
   0   2 -13 5520.43 492.486  22
   0   2 -13 5057.29 487.883  33
   0   2 -13 5100.97 442.510  32
   0   2 -13 4437.55 466.413  20
   0   2 -13 5351.62 227.434 142
   0   2  13 5267.33 232.317 157
   0   2 -13 5365.41 239.292 109
   0   2  13 5160.91 236.687 112
   0   2 -13 5240.62 224.195 106
   0   2  13 5342.56 242.834  94
   0   2 -13 4987.18 482.102  44
   0   2 -13 5529.67 503.623  45
   0   2  13 4820.04 497.984  50
   0   2 -13 5266.45 489.081  41
   0   2 -13 5357.43 500.173  47
   0   2 -13 5218.55 222.038  83
   0   2  13 5439.67 247.115  80
   0   2 -13 5614.40 239.433  88
   0   2 -13 4903.43 231.403  69
   0   2  13 5302.44 242.138  72
   0   2  13 5594.65 249.183  75
   0   2 -13 5342.98 239.160  77
   0   2 -13 5235.13 236.447  66
   0   2  13 5117.32 245.960  68
   0   2 -13 5125.27 214.768  76
   0   2  13 5297.54 245.730  55
   0   2  13 5254.41 248.437  58
   0   2 -13 4979.99 208.431  54
   0   2  13 5534.85 230.973  64
   0   2  14 48076.9 1805.93  35
   0   2  14 48359.9 1884.07  29
   0   2  14 45976.9 1864.76  24
   0   2 -14 45503.2 1809.74  22
   0   2 -14 51191.9 1894.39  33
   0   2 -14 48932.7 1715.62  32
   0   2  14 47354.2 1916.55  25
   0   2 -14 45113.4 1831.48  20
   0   2  14 44816.0 1301.24 157
   0   2 -14 45426.6 1290.41 142
   0   2 -14 46050.0 1309.21 109
   0   2 -14 46040.8 1293.05 106
   0   2  14 45229.0 1316.15  94
   0   2  14 45298.3 1311.05 112
   0   2 -14 46749.9 1851.06  41
   0   2 -14 47116.8 1820.52  44
   0   2 -14 48172.1 1823.14  45
   0   2 -14 45215.6 1827.48  47
   0   2  14 44752.2 1840.92  50
   0   2  14 47229.2 1322.16  80
   0   2 -14 46099.0 1304.38  88
   0   2 -14 45465.2 1288.50  83
   0   2 -14 45988.1 1311.15  69
   0   2  14 46287.8 1318.75  72
   0   2  14 46738.5 1317.82  75
   0   2 -14 46333.2 1283.14  76
   0   2  14 45594.9 1323.66  68
   0   2 -14 46701.3 1311.64  66
   0   2 -14 46961.1 1312.35  77
   0   2  14 46629.8 1329.62  58
   0   2  14 47541.2 1300.11  64
   0   2 -14 45345.1 1274.69  54
   0   2 -14 44574.3 1307.72  61
   0   2  14 47075.6 1321.02  55
   0   2  15 20143.5 1030.22  35
   0   2  15 19253.8 1089.75  29
   0   2 -15 18803.0 1046.39  22
   0   2 -15 19898.4 1087.08  33
   0   2  15 19093.6 1109.82  25
   0   2  15 18224.9 1064.67  24
   0   2 -15 19490.5 1070.29  20
   0   2 -15 18895.7 604.744 142
   0   2  15 20157.4 627.637 157
   0   2 -15 19452.1 628.782 109
   0   2 -15 19302.5 612.563 106
   0   2  15 20235.2 634.679 112
   0   2 -15 19122.7 1057.70  47
   0   2  15 20087.1 1115.85  43
   0   2 -15 18406.3 1014.07  45
   0   2 -15 18208.1 1020.22  44
   0   2  15 20241.1 1098.77  50
   0   2  15 19404.9 1095.60  52
   0   2 -15 18631.1 1041.40  41
   0   2  15 20139.1 641.232  93
   0   2 -15 19180.8 608.594  83
   0   2  15 19946.9 640.679  94
   0   2 -15 19688.8 632.945  82
   0   2  15 19716.8 639.990  80
   0   2 -15 19779.8 627.318  88
   0   2  15 20017.0 640.295  72
   0   2 -15 18966.5 633.221  69
   0   2  15 19403.9 646.178  68
   0   2  15 19731.6 637.281  75
   0   2 -15 19261.9 600.628  76
   0   2 -15 19087.6 628.943  77
   0   2 -15 19426.1 628.836  61
   0   2 -15 18666.1 591.284  54
   0   2  15 19466.1 646.175  58
   0   2  15 20054.8 641.442  55
   0   2 -15 19472.4 627.956  66
   0   2  15 19658.2 615.307  64
   0   2 -16 3230.64 361.190  37
   0   2 -16 4155.74 482.409  33
   0   2  16 4155.95 445.158  35
   0   2 -16 3958.65 463.046  22
   0   2  16 4191.15 503.679  29
   0   2  16 4407.33 497.206  24
   0   2  16 4410.58 524.456  25
   0   2 -16 4180.04 482.548  20
   0   2  16 4258.43 212.890 157
   0   2 -16 4254.68 200.560 142
   0   2  16 4469.39 221.259 112
   0   2 -16 4385.11 219.034 109
   0   2 -16 4175.71 203.125 106
   0   2 -16 4158.37 219.281  98
   0   2 -16 3081.63 422.962  47
   0   2  16 3719.04 401.048  40
   0   2  16 4146.94 508.249  42
   0   2  16 4772.08 519.517  50
   0   2  16 4242.06 506.294  43
   0   2 -16 3949.62 459.292  41
   0   2  16 4255.41 503.619  52
   0   2 -16 3246.68 424.940  45
   0   2 -16 3899.69 445.948  44
   0   2  16 4050.26 224.419  94
   0   2 -16 4350.40 216.250  88
   0   2  16 4225.61 230.526  84
   0   2  16 4527.96 230.292  80
   0   2 -16 4017.83 215.766  82
   0   2  16 3937.93 218.911  93
   0   2 -16 3977.91 197.779  83
   0   2  16 4457.43 229.684  72
   0   2  16 4138.61 228.789  68
   0   2 -16 4202.60 217.607  77
   0   2 -16 4378.98 197.539  76
   0   2 -16 3886.71 211.068  69
   0   2  16 4491.58 225.185  75
   0   2 -16 4313.96 215.691  66
   0   2  16 4349.65 224.137  55
   0   2 -16 4287.47 190.952  54
   0   2 -16 3981.41 201.351  56
   0   2  16 4185.00 204.700  64
   0   2 -16 4143.01 214.349  61
   0   2  16 4540.38 234.941  58
   0   2  17 9487.41 757.717  25
   0   2 -17 8296.61 682.034  22
   0   2 -17 9444.59 735.232  33
   0   2  17 10193.6 771.503  29
   0   2  17 8475.57 697.869  24
   0   2 -17 9048.46 727.683  20
   0   2  17 10676.9 376.648 157
   0   2 -17 9778.90 351.487 142
   0   2 -17 9801.48 359.940 106
   0   2 -17 10848.8 386.186  98
   0   2 -17 10122.6 377.944 109
   0   2  17 10204.8 377.526 112
   0   2 -17 10053.2 704.251  45
   0   2  17 9222.11 720.754  50
   0   2  17 10339.0 778.603  43
   0   2 -17 10365.9 728.505  44
   0   2  17 8969.42 747.544  42
   0   2 -17 9371.34 717.728  47
   0   2  17 9978.59 744.559  52
   0   2 -17 9555.26 701.214  41
   0   2  17 9509.06 378.680  93
   0   2  17 10229.4 394.271  84
   0   2 -17 9893.04 353.782  86
   0   2 -17 10005.8 371.947  88
   0   2 -17 9956.32 357.988  83
   0   2 -17 10267.3 380.019  82
   0   2  17 9987.93 385.526  94
   0   2 -17 9867.92 377.131  77
   0   2 -17 10152.1 350.587  76
   0   2  17 10297.1 386.623  72
   0   2 -17 9614.96 375.657  69
   0   2  17 9935.33 382.610  80
   0   2  17 9629.19 377.471  75
   0   2 -17 10290.0 380.066  60
   0   2 -17 9614.19 353.313  56
   0   2  17 9606.28 356.398  64
   0   2  17 10390.3 385.443  55
   0   2 -17 9732.19 368.948  66
   0   2 -17 10245.3 377.862  61
   0   2 -18 4192.00 466.859  33
   0   2  18 4614.29 213.864 157
   0   2  18 4540.96 216.439 112
   0   2 -18 4906.77 210.477 106
   0   2 -18 4228.01 214.436 109
   0   2 -18 4147.80 216.672 107
   0   2 -18 4700.43 219.233  98
   0   2  18 4007.02 470.790  43
   0   2 -18 3071.92 410.204  47
   0   2  18 4408.72 518.227  42
   0   2 -18 4633.90 470.477  44
   0   2  18 3983.08 464.377  52
   0   2 -18 4256.82 456.228  41
   0   2  18 3968.54 456.603  50
   0   2 -18 4037.93 424.958  45
   0   2  18 4617.45 237.260  90
   0   2 -18 4519.21 194.249  86
   0   2  18 4607.42 232.987  84
   0   2 -18 4336.63 200.496  83
   0   2  18 4492.73 225.804  94
   0   2  18 4646.88 225.065  93
   0   2 -18 4726.42 216.927  88
   0   2 -18 4880.98 226.930  82
   0   2  18 4666.32 227.910  72
   0   2 -18 4776.38 224.795  69
   0   2 -18 4693.91 224.909  77
   0   2  18 4885.56 228.813  80
   0   2  18 4489.25 221.771  75
   0   2 -18 4668.94 223.892  60
   0   2  18 4525.47 224.094  55
   0   2  18 4575.41 203.677  64
   0   2 -18 4036.70 204.502  66
   0   2 -18 4575.97 215.735  61
   0   2 -18 4395.15 197.442  56
   0   2  19 325.651 81.5017 156
   0   2  19 222.447 73.1684 162
   0   2 -19 234.137 73.8296 134
   0   2 -19 244.783 61.5810 106
   0   2  19 289.781 70.8274 112
   0   2 -19 181.595 67.8406  98
   0   2  19 232.138 75.8403  96
   0   2 -19 310.109 71.8527 107
   0   2 -19 111.801 62.8416 109
   0   2  19 201.245 156.858  52
   0   2  19 38.0410 141.937  43
   0   2 -19 169.615 135.321  41
   0   2  19 319.221 173.402  42
   0   2 -19 294.850 149.911  45
   0   2  19 328.907 185.765  50
   0   2 -19 197.995 135.687  44
   0   2 -19 73.5924 159.916  47
   0   2 -19 206.711 62.7973  82
   0   2  19 224.187 80.2833  90
   0   2  19 194.607 73.6187  84
   0   2 -19 154.215 52.6028  83
   0   2  19 237.719 74.4019  93
   0   2  19 230.023 74.5379  94
   0   2 -19 221.229 66.9462  88
   0   2 -19 233.076 67.4517  69
   0   2  19 274.897 68.8912  75
   0   2  19 236.601 68.1835  72
   0   2 -19 255.386 70.3509  77
   0   2  19 195.361 70.1057  80
   0   2 -19 200.271 45.8694  56
   0   2  19 165.756 66.9552  55
   0   2 -19 184.807 59.7773  61
   0   2 -19 207.844 60.4465  66
   0   2 -19 173.619 63.9293  60
   0   2 -20 1823.90 122.612 134
   0   2  20 1575.60 120.148 162
   0   2  20 1713.10 121.344 156
   0   2 -20 1586.83 99.2551 106
   0   2 -20 1641.46 108.323  98
   0   2 -20 1749.54 115.526 109
   0   2 -20 1826.00 122.523 113
   0   2  20 1609.86 119.386  96
   0   2 -20 1709.48 114.304 107
   0   2  20 1718.01 111.062 112
   0   2  20 1726.90 272.049  50
   0   2 -20 1751.72 268.261  47
   0   2  20 2002.98 124.946  94
   0   2  20 1500.41 120.894  90
   0   2  20 1970.52 127.905  84
   0   2 -20 1662.21 114.041  82
   0   2  20 1792.84 116.878  93
   0   2 -20 1786.48 109.624  88
   0   2  20 1903.31 120.091  80
   0   2 -20 1798.44 119.122  69
   0   2  20 1830.44 119.263  75
   0   2  20 1729.90 117.064  72
   0   2 -20 1802.04 118.973  77
   0   2 -20 1851.02 117.748  60
   0   2 -20 1775.87 113.342  61
   0   2  20 1888.17 120.954  55
   0   2 -20 1831.38 111.401  66
   0   2  21 7358.49 247.061  94
   0   2 -21 7079.08 234.652  88
   0   2  21 6704.64 248.236  84
   0   2  21 7031.65 243.837  93
   0   2 -21 6764.85 242.142  82
   0   2  21 7226.28 249.088 156
   0   2 -21 7269.30 256.051 134
   0   2  21 6741.24 251.886 162
   0   2  21 7327.00 248.521  80
   0   2 -21 7398.16 252.672  77
   0   2 -21 7215.37 252.410  69
   0   2  21 6662.38 242.251  75
   0   2  21 7024.08 251.599  96
   0   2 -21 6518.48 247.379 113
   0   2 -21 6552.20 238.260 107
   0   2 -21 6916.74 244.683 109
   0   2  22 5918.23 169.235  93
   0   2  22 6055.38 180.243 162
   0   2 -22 5709.95 179.926 134
   0   2 -22 5672.60 169.463 109
   0   2  22 5703.98 174.534  96
   0   3   0-42.6329 78.8506  16
   0   3  -1 131654. 3427.54  20
   0   3  -1 138198. 3604.28  16
   0   3   1 141717. 3648.06  16
   0   3  -2 25700.0 797.658  22
   0   3   2 27971.7 969.082  16
   0   3  -2 27221.6 825.040  20
   0   3  -3 53999.4 1548.07  26
   0   3  -3 53280.0 1510.52  34
   0   3  -3 56025.2 1599.64  31
   0   3  -3 51908.9 1530.87  22
   0   3   3 54246.8 1699.65  16
   0   3  -3 52806.7 1562.01  20
   0   3   3 53982.6 1616.06  17
   0   3  -4 21475.3 755.227  22
   0   3  -4 21504.3 730.173  26
   0   3   4 22049.3 816.080  21
   0   3   4 22605.7 763.302  30
   0   3   4 22618.3 815.284  29
   0   3  -4 22399.8 771.684  31
   0   3   4 22781.6 770.185  27
   0   3   4 23828.5 894.300  16
   0   3   4 22302.3 783.139  17
   0   3  -4 21775.2 787.464  20
   0   3   5 11976.2 418.294  23
   0   3  -5 13008.4 517.698  31
   0   3   5 13476.0 615.842  24
   0   3  -5 12608.1 533.781  22
   0   3   5 12922.8 566.056  21
   0   3   5 13356.3 521.184  30
   0   3  -5 13878.8 626.487  33
   0   3   5 11951.1 487.528  27
   0   3  -5 12604.4 483.402  26
   0   3   5 13496.5 585.408  29
   0   3   5 13174.1 520.124  17
   0   3  -5 12867.8 566.399  20
   0   3  -6 575.508 149.880  47
   0   3  -6 527.233 173.795  44
   0   3  -6 521.762 101.269  26
   0   3  -6 678.867 176.094  33
   0   3  -6 568.903 114.385  31
   0   3   6 455.010 88.7713  27
   0   3  -6 560.087 121.111  22
   0   3   6 539.151 167.115  24
   0   3   6 653.384 114.946  30
   0   3   6 386.816 129.160  29
   0   3  -6 472.791 130.075  20
   0   3   6 557.002 130.243  21
   0   3   6 427.995 94.1586  17
   0   3  -7 55669.6 1821.36  47
   0   3  -7 60035.3 1870.17  44
   0   3   7 55990.2 1744.78  21
   0   3  -7 52210.2 1615.60  26
   0   3  -7 54128.5 1651.84  31
   0   3  -7 52691.3 1742.72  22
   0   3   7 54455.4 1678.61  30
   0   3   7 56654.5 1804.18  29
   0   3  -7 59915.5 1871.09  33
   0   3   7 58036.5 1851.27  24
   0   3   7 58721.3 1891.38  25
   0   3  -7 55542.4 1797.98  20
   0   3  -8 6132.28 417.852  19
   0   3  -8 5682.49 423.119  20
   0   3   8 5918.91 220.407  64
   0   3  -8 6128.89 456.785  44
   0   3  -8 5811.00 435.295  47
   0   3  -8 5192.83 437.922  41
   0   3  -8 6476.59 231.476  69
   0   3  -8 5915.82 403.059  22
   0   3   8 6066.82 446.608  24
   0   3   8 5479.08 416.043  29
   0   3   8 5767.33 353.805  30
   0   3  -8 6232.45 452.970  33
   0   3   8 5768.27 385.488  21
   0   3   8 6588.25 495.999  25
   0   3  -9 3654.15 339.971  18
   0   3  -9 4178.14 351.383  19
   0   3  -9 3574.18 353.811  20
   0   3   9 3619.59 165.941  64
   0   3   9 4142.57 397.227  50
   0   3  -9 4892.51 418.490  41
   0   3  -9 3511.45 358.041  47
   0   3  -9 3686.64 365.280  44
   0   3  -9 4144.02 181.483  69
   0   3   9 3894.27 369.096  29
   0   3  -9 4237.80 360.313  22
   0   3   9 3959.52 326.762  21
   0   3   9 4176.26 396.987  24
   0   3  -9 4136.92 404.147  33
   0   3   9 3608.88 292.914  30
   0   3   9 4047.04 404.389  25
   0   3 -10 685.438 161.206  19
   0   3  10 815.565 171.605  21
   0   3 -10 827.159 212.444  20
   0   3 -10 717.648 162.763  18
   0   3  10 755.578 92.6645  55
   0   3 -10 836.429 88.1334  60
   0   3  10 805.818 80.6210  64
   0   3 -10 903.477 213.767  47
   0   3 -10 1106.88 250.928  44
   0   3  10 834.407 220.149  50
   0   3  10 795.705 229.546  43
   0   3 -10 941.964 225.766  41
   0   3 -10 803.055 87.7724  69
   0   3  10 755.163 212.974  24
   0   3 -10 488.508 178.871  33
   0   3 -10 639.966 172.084  22
   0   3  10 577.947 182.963  29
   0   3  10 1004.29 243.230  25
   0   3 -11 19959.7 963.117  22
   0   3  11 20834.9 1062.41  25
   0   3  11 18419.3 850.034  21
   0   3 -11 20417.8 1015.14  33
   0   3  11 22841.7 1070.67  35
   0   3  11 19126.7 970.356  29
   0   3  11 18820.5 995.828  24
   0   3 -11 19407.6 603.428 142
   0   3 -11 18608.7 879.595  18
   0   3 -11 18765.6 864.404  19
   0   3 -11 19889.1 986.429  20
   0   3  11 20637.6 1069.40  42
   0   3 -11 18883.3 974.976  44
   0   3 -11 18845.9 973.663  47
   0   3 -11 22695.4 1073.50  41
   0   3  11 21009.5 1062.92  43
   0   3  11 19186.3 991.589  50
   0   3 -11 19858.4 612.876  77
   0   3  11 19265.7 620.294  72
   0   3 -11 20833.9 619.613  69
   0   3  11 19468.1 600.314  64
   0   3  11 19029.4 615.174  55
   0   3 -11 20769.9 625.616  60
   0   3 -11 21426.1 629.728  61
   0   3 -12 8295.95 637.066  33
   0   3  12 12119.0 795.119  35
   0   3  12 11568.6 744.535  24
   0   3 -12 7927.76 612.289  32
   0   3  12 10173.0 738.127  29
   0   3 -12 8347.26 602.242  22
   0   3  12 10435.4 759.284  25
   0   3 -12 7574.65 557.066  23
   0   3 -12 8078.38 615.268  20
   0   3 -12 8531.39 313.057 142
   0   3  12 7727.05 313.486  94
   0   3 -12 7979.63 313.941 109
   0   3 -12 8266.60 619.620  47
   0   3 -12 8836.32 661.763  41
   0   3  12 11295.4 798.355  43
   0   3 -12 8846.59 642.816  44
   0   3  12 12119.5 816.570  42
   0   3  12 12519.2 773.076  50
   0   3 -12 8003.05 319.227  69
   0   3 -12 8219.40 320.060  77
   0   3  12 7793.66 321.372  75
   0   3  12 7931.46 323.643  72
   0   3 -12 8198.74 326.124  60
   0   3 -12 8298.73 326.531  61
   0   3  12 10966.2 356.473  55
   0   3  12 8401.33 310.610  64
   0   3 -13 5237.30 456.200  23
   0   3 -13 4840.59 490.893  33
   0   3  13 5671.40 535.256  35
   0   3 -13 4512.46 465.854  32
   0   3 -13 4152.82 443.806  22
   0   3  13 3956.43 466.573  24
   0   3  13 4123.81 462.986  29
   0   3 -13 3962.02 460.193  20
   0   3 -13 4544.30 212.425 142
   0   3  13 4719.97 226.265  94
   0   3 -13 4918.64 227.475 109
   0   3 -13 5578.58 518.873  47
   0   3  13 4941.56 522.682  43
   0   3 -13 5010.33 501.266  41
   0   3  13 4374.69 514.657  42
   0   3  13 5017.51 520.273  50
   0   3 -13 4711.03 491.865  44
   0   3  13 4746.08 230.277  80
   0   3 -13 5486.70 231.593  88
   0   3 -13 5014.58 230.159  69
   0   3  13 4853.86 234.046  72
   0   3 -13 5226.92 234.959  77
   0   3  13 5083.44 233.841  75
   0   3  13 4490.43 235.730  58
   0   3 -13 4786.52 235.167  61
   0   3  13 4888.38 233.689  55
   0   3  13 4640.99 211.545  64
   0   3 -13 5302.70 240.376  60
   0   3 -14 2176.28 293.691  23
   0   3 -14 2378.55 342.852  32
   0   3 -14 2105.76 358.347  33
   0   3  14 2489.72 385.042  35
   0   3 -14 1767.76 309.279  22
   0   3  14 2327.75 368.609  24
   0   3  14 1858.07 326.213  29
   0   3 -14 2399.36 369.836  20
   0   3 -14 1927.86 134.316 142
   0   3  14 2641.20 163.217 112
   0   3 -14 2316.86 152.147 109
   0   3  14 2569.65 410.414  43
   0   3 -14 3145.47 420.721  45
   0   3 -14 2799.79 395.346  47
   0   3 -14 2510.68 358.185  44
   0   3  14 2192.91 399.175  42
   0   3  14 2447.35 382.743  50
   0   3  14 2445.73 160.642  94
   0   3  14 2380.87 159.469  80
   0   3 -14 2364.01 149.807  88
   0   3  14 2232.58 156.884  75
   0   3  14 2514.19 168.416  72
   0   3 -14 2645.78 161.507  77
   0   3  14 2334.76 169.231  68
   0   3 -14 2346.55 155.488  69
   0   3 -14 2248.18 158.061  61
   0   3  14 2535.16 162.490  55
   0   3  14 2755.92 150.363  64
   0   3  14 2632.38 179.647  58
   0   3 -14 2366.82 157.419  60
   0   3  15 3203.80 428.262  35
   0   3 -15 4029.41 419.158  32
   0   3  15 4160.10 482.928  29
   0   3  15 3115.89 434.165  24
   0   3 -15 3570.24 427.446  22
   0   3 -15 3579.56 445.736  33
   0   3 -15 3801.43 459.603  20
   0   3 -15 3616.33 181.495 142
   0   3  15 4368.96 210.358 112
   0   3 -15 3930.92 201.502 109
   0   3 -15 3517.30 436.235  44
   0   3  15 2975.92 452.636  42
   0   3  15 3741.30 464.949  50
   0   3 -15 3670.31 452.537  47
   0   3 -15 4337.43 481.418  45
   0   3  15 3816.55 505.759  43
   0   3 -15 3708.54 211.284  82
   0   3  15 4012.08 210.789  80
   0   3 -15 4056.01 198.913  88
   0   3  15 3615.88 196.529  94
   0   3  15 3793.11 209.745  93
   0   3  15 3690.21 205.472  75
   0   3  15 3824.71 219.310  68
   0   3 -15 3782.27 203.193  69
   0   3  15 3930.40 208.845  72
   0   3 -15 4006.63 207.448  77
   0   3 -15 3899.39 209.134  60
   0   3  15 3508.00 200.384  55
   0   3  15 3642.65 182.546  64
   0   3  15 4029.41 221.656  58
   0   3 -16 3312.31 427.367  20
   0   3 -16 3508.94 189.329  56
   0   3 -16 3500.99 198.156  60
   0   3  16 3388.56 205.795  58
   0   3  16 3309.25 171.667  64
   0   3  16 3442.43 195.135  55
   0   3  16 3701.64 193.120 112
   0   3 -16 3667.61 192.292 109
   0   3  16 3874.33 464.027  50
   0   3  16 3631.56 470.559  52
   0   3 -16 3180.23 402.708  44
   0   3 -16 3793.49 447.910  45
   0   3 -16 3459.69 434.315  47
   0   3  16 3618.44 198.489  80
   0   3  16 3714.75 202.220  93
   0   3  16 3821.93 197.121  94
   0   3 -16 3593.19 186.781  88
   0   3 -16 3861.11 199.965  77
   0   3  16 3506.35 205.517  68
   0   3 -16 3617.97 196.286  69
   0   3  16 3472.45 193.710  75
   0   3  16 4012.74 207.602  72
   0   3  16 3776.36 445.542  29
   0   3  16 3084.70 414.007  24
   0   3 -16 3438.01 444.099  33
   0   3  16 3442.48 454.700  25
   0   3  16 3546.66 426.153  35
   0   3 -16 2878.86 385.660  22
   0   3 -16 3488.55 394.402  37
   0   3 -17 3535.55 189.989  66
   0   3  17 3424.22 190.343  55
   0   3  17 3957.74 209.228  58
   0   3 -17 3435.21 190.567  60
   0   3 -17 3413.44 180.079  56
   0   3 -17 3276.19 189.483 113
   0   3  17 3069.23 175.765 112
   0   3 -17 3492.21 184.213 109
   0   3 -17 3581.46 194.845  98
   0   3 -17 3140.46 397.163  45
   0   3 -17 4342.17 465.456  41
   0   3 -17 3006.54 383.657  44
   0   3  17 2835.86 389.790  50
   0   3  17 3190.49 371.169  40
   0   3 -17 3090.17 393.589  47
   0   3  17 3592.03 450.616  52
   0   3  17 3483.24 191.751  93
   0   3 -17 3448.18 175.962  88
   0   3  17 3329.50 180.725  94
   0   3  17 3641.56 192.242  80
   0   3  17 3365.07 186.276  75
   0   3 -17 3723.53 189.055  69
   0   3 -17 3637.40 189.567  77
   0   3  17 3492.15 193.139  72
   0   3  17 3478.87 199.488  68
   0   3  17 3325.02 401.162  35
   0   3 -17 3152.61 417.415  33
   0   3  18 2422.23 149.834 162
   0   3 -18 2540.00 150.821 134
   0   3 -18 2417.10 145.098 109
   0   3  18 2257.16 137.637 112
   0   3 -18 2467.47 156.595 107
   0   3 -18 2278.10 152.767 113
   0   3 -18 2338.96 151.857  98
   0   3 -18 2219.57 313.808  44
   0   3 -18 2499.44 344.706  45
   0   3  18 2387.16 338.929  50
   0   3 -18 2046.43 312.132  41
   0   3  18 2900.89 379.833  52
   0   3 -18 2482.56 343.171  47
   0   3 -18 2700.70 142.706  88
   0   3  18 2415.63 145.070  94
   0   3  18 2507.54 150.564  93
   0   3  18 2173.56 155.166  90
   0   3 -18 2567.97 139.938  86
   0   3  18 2674.24 165.665  84
   0   3  18 2673.22 161.616  68
   0   3  18 2701.85 153.887  75
   0   3 -18 2407.26 149.139  77
   0   3  18 2401.84 150.421  72
   0   3 -18 2368.01 147.202  69
   0   3  18 2434.00 150.976  80
   0   3  18 2445.65 151.526  55
   0   3 -18 2431.30 148.560  66
   0   3 -18 2547.64 153.933  61
   0   3 -18 2437.17 140.826  56
   0   3  18 2723.69 165.859  58
   0   3 -18 2408.82 150.813  60
   0   3  19 2934.92 150.868 162
   0   3  19 2902.28 165.222 156
   0   3 -19 3139.61 154.707 134
   0   3 -19 2812.75 156.704 113
   0   3  19 2757.92 139.448 112
   0   3 -19 2819.45 150.949  98
   0   3 -19 2788.26 144.982 109
   0   3 -19 2903.37 156.439 107
   0   3  19 2724.50 323.862  50
   0   3  19 2240.24 313.248  52
   0   3 -19 2428.26 320.878  47
   0   3  19 2872.72 152.342  93
   0   3  19 2757.30 160.125  84
   0   3 -19 2840.39 138.251  88
   0   3  19 2589.84 158.479  90
   0   3  19 2886.53 142.160  94
   0   3  19 2635.26 146.004  75
   0   3  19 2802.15 156.628  68
   0   3 -19 2873.30 153.496  69
   0   3  19 2942.69 152.987  72
   0   3 -19 2840.73 149.179  77
   0   3  19 2885.95 150.620  80
   0   3  19 2806.57 160.159  58
   0   3 -19 2918.35 150.708  66
   0   3 -19 2930.51 153.446  61
   0   3 -19 2532.49 135.919  56
   0   3  19 2952.52 153.294  55
   0   3  20 5331.35 210.308 162
   0   3  20 6100.74 232.822 156
   0   3 -20 5718.70 212.672 134
   0   3  20 5854.58 229.399  84
   0   3 -20 5827.85 223.617  82
   0   3  20 5781.75 214.581  93
   0   3  20 5828.62 231.977  90
   0   3 -20 5913.03 211.105 109
   0   3  20 5661.05 228.557  96
   0   3 -20 5792.79 218.320  98
   0   3 -20 5643.70 225.202 113
   0   3 -20 5899.32 223.719 107
   0   3  20 5661.54 227.891  68
   0   3  20 5951.12 217.508  80
   0   3 -20 5664.34 219.904  69
   0   3 -20 6086.81 221.010  77
   0   3  20 5822.98 213.568  75
   0   3  20 5865.03 220.548  72
   0   3 -20 5646.23 216.403  66
   0   3  20 6088.27 231.532  58
   0   3  21 1339.28 85.4716  84
   0   3  21 1302.88 72.3841  93
   0   3 -21 1448.64 83.3275  82
   0   3  21 1405.70 88.7108  90
   0   3  21 1445.81 85.6065  96
   0   3 -21 1354.11 79.2745 107
   0   3 -21 1330.91 77.5238  77
   0   3  21 1339.85 82.7570 156
   0   3 -21 1108.64 66.1937 134
   0   4   0 52681.4 1719.73  16
   0   4   1 3520.23 306.202  16
   0   4  -1 2931.66 274.243  16
   0   4   2 9374.77 537.391  16
   0   4  -2 9236.34 490.349  16
   0   4  -3 93862.9 2652.06  31
   0   4  -3 89817.4 2559.78  26
   0   4   3 93554.8 2789.20  16
   0   4  -3 86451.8 2640.64  16
   0   4   3 91890.9 2698.33  17
   0   4   4 57489.8 1842.14  21
   0   4   4 58930.2 1743.99  30
   0   4   4 58796.0 1810.93  29
   0   4   4 59024.4 1786.54  27
   0   4   4 56415.9 1707.91  23
   0   4  -4 58191.2 1774.08  31
   0   4   4 57100.0 1813.77  17
   0   4  -4 53452.4 1753.05  16
   0   4  -4 57325.8 1723.22  20
   0   4   4 59066.8 1946.18  16
   0   4   5 25098.2 1001.85  24
   0   4  -5 25642.6 1002.89  33
   0   4  -5 23926.0 861.436  31
   0   4  -5 20886.6 792.838  22
   0   4   5 23855.6 920.233  29
   0   4   5 23723.4 934.524  21
   0   4   5 22341.5 824.187  30
   0   4   5 21876.3 833.325  27
   0   4   5 22905.2 879.351  17
   0   4  -5 21963.6 854.561  20
   0   4  -5 22435.2 834.443  16
   0   4   5 24013.0 1030.51  16
   0   4  -6 19639.2 865.184  47
   0   4   6 21479.5 931.657  24
   0   4   6 20030.9 852.715  29
   0   4   6 18678.1 820.244  21
   0   4  -6 18373.8 748.773  22
   0   4  -6 20892.5 768.961  31
   0   4  -6 20190.2 910.994  33
   0   4   6 19198.0 770.717  17
   0   4  -6 19185.5 811.719  20
   0   4  -7 14189.8 774.103  44
   0   4  -7 16283.3 772.675  47
   0   4   7 15892.3 832.868  25
   0   4  -7 15108.2 663.738  22
   0   4   7 14446.3 719.255  29
   0   4   7 13404.8 675.335  21
   0   4   7 13823.9 755.042  24
   0   4  -7 15913.4 805.858  33
   0   4  -7 14352.3 705.898  20
   0   4  -8 22376.0 994.213  20
   0   4  -8 22644.7 1048.50  18
   0   4  -8 24010.6 1064.54  19
   0   4  -8 25215.5 1094.43  44
   0   4  -8 24534.9 1054.69  47
   0   4  -8 25904.6 1116.68  41
   0   4   8 22778.6 678.987  64
   0   4  -8 23761.1 692.333  69
   0   4   8 24334.0 1028.86  29
   0   4   8 24929.2 1094.49  24
   0   4  -8 24545.7 1097.96  33
   0   4   8 23345.7 1113.99  25
   0   4   8 23441.3 965.294  21
   0   4  -8 22237.3 927.582  22
   0   4  -9 9417.81 630.414  18
   0   4  -9 10220.3 648.536  19
   0   4  -9 10805.4 647.808  20
   0   4  -9 9811.53 633.418  47
   0   4   9 10595.9 667.822  50
   0   4  -9 10497.4 699.371  41
   0   4  -9 10843.8 687.837  44
   0   4   9 10073.8 684.815  43
   0   4   9 10334.4 346.099  64
   0   4  -9 10495.1 367.780  60
   0   4  -9 10483.0 359.106  69
   0   4   9 9939.44 667.513  24
   0   4  -9 9149.69 558.899  22
   0   4   9 11026.5 650.107  29
   0   4   9 11384.2 743.656  25
   0   4  -9 10992.6 686.697  33
   0   4   9 9332.30 563.629  21
   0   4 -10 23825.2 1075.19  19
   0   4 -10 22578.1 1070.59  18
   0   4 -10 20975.6 1036.05  20
   0   4 -10 23333.1 1137.62  41
   0   4 -10 23490.4 1081.01  47
   0   4  10 25054.2 1184.74  43
   0   4  10 23272.6 1104.82  50
   0   4 -10 23273.5 1108.83  44
   0   4  10 22036.5 674.104  64
   0   4  10 22308.8 698.589  55
   0   4 -10 23802.7 705.435  60
   0   4 -10 23653.1 694.317  69
   0   4 -10 24476.2 1141.95  33
   0   4  10 24065.7 1194.32  25
   0   4  10 22586.5 1115.19  24
   0   4  10 21681.8 1041.17  29
   0   4 -10 22079.1 990.374  22
   0   4 -11 22663.4 1113.20  18
   0   4 -11 22663.4 1084.18  19
   0   4 -11 22643.1 1128.85  20
   0   4 -11 25841.4 767.690  60
   0   4  11 24149.2 733.490  64
   0   4 -11 26487.4 773.367  61
   0   4  11 24824.3 761.179  55
   0   4 -11 26542.1 1214.09  44
   0   4  11 25793.2 1208.39  50
   0   4 -11 25857.4 1235.31  45
   0   4  11 25498.5 1252.12  43
   0   4 -11 23627.5 1144.15  47
   0   4 -11 27137.7 1260.89  41
   0   4 -11 25021.2 755.714  69
   0   4  11 24947.6 760.841  72
   0   4 -11 25709.2 755.269  77
   0   4  11 23310.8 1179.78  24
   0   4 -11 24440.3 1085.65  22
   0   4 -11 26049.0 1221.94  33
   0   4  11 24161.0 1256.54  25
   0   4  11 26044.9 1173.21  29
   0   4 -12 2868.60 376.471  20
   0   4 -12 3033.02 176.746  61
   0   4 -12 3000.10 174.687  60
   0   4  12 2920.72 174.059  55
   0   4 -12 2687.70 158.078 109
   0   4  12 2880.41 424.462  43
   0   4 -12 2423.21 351.421  44
   0   4 -12 2433.68 376.942  45
   0   4 -12 3339.10 422.895  41
   0   4  12 3092.42 406.622  50
   0   4  12 2233.93 391.456  42
   0   4 -12 2873.35 375.134  47
   0   4  12 2439.17 160.734  75
   0   4 -12 3058.89 168.094  77
   0   4  12 2796.06 171.723  72
   0   4 -12 3005.03 167.737  69
   0   4 -12 2441.42 320.998  22
   0   4  12 2740.26 384.878  24
   0   4 -12 2399.76 375.730  33
   0   4 -12 2959.56 386.961  23
   0   4 -12 3205.80 423.492  32
   0   4  12 2554.04 354.475  29
   0   4  12 2803.84 424.381  25
   0   4 -13 881.015 240.296  20
   0   4 -13 792.807 98.7586  60
   0   4 -13 800.162 102.619  61
   0   4  13 855.738 116.776  58
   0   4  13 785.978 99.2731  55
   0   4 -13 895.191 96.7754 109
   0   4  13 1026.18 275.735  43
   0   4 -13 714.324 223.373  41
   0   4  13 742.138 240.428  50
   0   4 -13 394.705 193.761  44
   0   4 -13 870.751 234.220  47
   0   4  13 639.413 235.937  42
   0   4 -13 669.047 248.303  45
   0   4 -13 863.273 97.3736  88
   0   4  13 814.385 100.140  72
   0   4 -13 800.267 97.9957  69
   0   4 -13 775.824 94.8144  77
   0   4  13 918.831 109.430  80
   0   4  13 794.244 104.329  75
   0   4 -13 883.270 109.111  66
   0   4  13 895.881 236.976  29
   0   4 -13 720.715 236.096  33
   0   4  13 540.088 235.525  25
   0   4 -13 410.915 168.405  22
   0   4 -13 638.859 229.457  32
   0   4  13 695.357 253.833  35
   0   4  13 1041.27 260.200  24
   0   4 -13 690.154 220.427  23
   0   4 -14 2738.74 379.282  20
   0   4  14 3053.07 190.955  58
   0   4 -14 2847.23 175.116  60
   0   4 -14 3021.26 180.679  61
   0   4  14 2988.06 177.845  55
   0   4 -14 3111.05 168.518 109
   0   4  14 2855.66 172.141 112
   0   4  14 3005.89 401.292  50
   0   4 -14 3030.92 399.167  47
   0   4 -14 3097.00 424.476  41
   0   4  14 3072.56 448.594  42
   0   4 -14 2545.01 400.685  45
   0   4 -14 3176.22 405.048  44
   0   4  14 2780.71 419.502  43
   0   4  14 3241.46 183.338  80
   0   4 -14 3232.08 168.701  88
   0   4  14 3332.18 183.602  75
   0   4  14 3239.56 182.738  72
   0   4  14 3021.19 194.160  68
   0   4 -14 3118.80 175.550  69
   0   4 -14 3115.41 172.643  77
   0   4 -14 3258.94 189.657  66
   0   4  14 2719.46 436.623  25
   0   4  14 2295.65 366.998  24
   0   4  14 3921.75 481.991  35
   0   4  14 2833.33 369.930  29
   0   4 -14 2836.00 361.733  23
   0   4 -14 3068.72 414.840  33
   0   4 -14 3084.84 405.034  32
   0   4 -15 1286.53 117.037  60
   0   4  15 1298.29 118.644  55
   0   4 -15 1269.24 119.709  61
   0   4  15 1219.42 124.043  58
   0   4 -15 1177.18 117.477  66
   0   4 -15 1146.10 105.526 109
   0   4  15 1070.07 110.809 112
   0   4 -15 1137.27 280.794  41
   0   4 -15 1364.99 274.373  44
   0   4  15 1071.86 258.222  50
   0   4  15 1209.37 313.920  42
   0   4  15 1431.46 320.280  43
   0   4 -15 779.127 225.127  47
   0   4 -15 1410.54 129.240  82
   0   4  15 1140.16 115.539  80
   0   4 -15 1160.89 105.741  88
   0   4  15 1321.91 120.073  72
   0   4  15 1030.66 109.974  75
   0   4 -15 1161.32 111.745  69
   0   4  15 1345.34 128.949  68
   0   4 -15 1320.71 109.206  77
   0   4  15 1284.37 287.673  35
   0   4 -15 1362.98 271.188  32
   0   4 -15 1200.56 281.487  33
   0   4 -16 14525.2 487.839  60
   0   4 -16 14561.9 489.228  61
   0   4 -16 14143.0 487.473  66
   0   4  16 14188.1 494.021  58
   0   4 -16 14971.0 489.584  56
   0   4  16 15227.6 484.647  55
   0   4 -16 14469.9 463.132 109
   0   4  16 13956.0 463.696 112
   0   4 -16 14603.4 850.276  47
   0   4  16 14352.3 904.149  43
   0   4  16 15016.8 928.080  52
   0   4 -16 13881.6 873.812  41
   0   4  16 14225.1 844.391  50
   0   4  16 15065.6 944.716  42
   0   4 -16 15558.6 836.704  44
   0   4 -16 14290.3 489.395  82
   0   4  16 14158.7 479.833  93
   0   4 -16 14062.2 455.319  88
   0   4  16 13858.7 476.770  80
   0   4  16 13676.1 473.542  75
   0   4 -16 14052.6 473.459  69
   0   4  16 14591.0 482.877  72
   0   4 -16 14396.5 472.206  77
   0   4  16 14358.5 498.492  68
   0   4 -16 13498.2 826.138  37
   0   4 -16 12833.1 834.593  33
   0   4  16 14386.4 890.577  35
   0   4 -17 353.338 62.5574 109
   0   4  17 304.508 62.8917 112
   0   4 -17 283.615 70.6858 113
   0   4  17 258.784 151.408  50
   0   4 -17 558.172 192.844  41
   0   4 -17 59.0336 125.051  44
   0   4  17 119.313 177.418  52
   0   4  17 237.215 171.915  43
   0   4 -17 562.907 177.870  47
   0   4  17 246.624 178.719  42
   0   4 -17 436.954 170.381  45
   0   4 -17 393.095 63.9959  88
   0   4 -17 285.075 73.5198  82
   0   4  17 249.710 69.9796  93
   0   4  17 415.032 79.4651  68
   0   4 -17 284.605 69.4645  69
   0   4  17 299.276 68.2423  72
   0   4 -17 309.094 66.1218  77
   0   4  17 286.592 67.7525  80
   0   4  17 415.563 72.2772  75
   0   4 -17 327.229 70.5857  56
   0   4 -17 377.025 73.1687  60
   0   4 -17 246.385 66.3224  61
   0   4  17 392.749 81.3524  58
   0   4  17 303.958 67.2628  55
   0   4 -18 10085.6 356.589 107
   0   4 -18 10419.1 359.352 113
   0   4 -18 9319.42 321.771 109
   0   4 -18 10538.2 358.131  98
   0   4 -18 9747.06 635.563  45
   0   4  18 10230.9 670.441  52
   0   4 -18 10249.3 355.841  82
   0   4  18 10201.1 344.053  93
   0   4 -18 10406.3 342.803  86
   0   4  18 10037.5 361.927  90
   0   4 -18 10810.2 343.720  77
   0   4  18 10126.5 338.769  75
   0   4  18 9969.58 341.500  80
   0   4 -18 10470.6 345.814  69
   0   4  18 10025.3 344.740  72
   0   4  18 10356.7 360.664  68
   0   4 -18 10737.1 357.319  60
   0   4 -18 10270.8 354.621  61
   0   4  18 9671.43 356.171  58
   0   4  18 10080.6 342.690  55
   0   4 -18 9949.57 345.566  56
   0   4  19 8365.98 281.432  90
   0   4  19 8128.85 258.452  93
   0   4 -19 8941.40 280.719  82
   0   4 -19 8825.84 278.686  61
   0   4  19 8398.47 259.453  80
   0   4 -19 9074.18 264.308  77
   0   4  19 8774.48 283.268  68
   0   4 -19 8957.02 280.233  98
   0   4 -19 8413.82 278.238 113
   0   4 -20 2236.72 108.857 113
   0   4 -20 2195.14 106.296  98
   0   4  20 2064.30 108.356  90
   0   4 -20 2201.95 108.463  82
   0   5   0 87.2173 126.295  16
   0   5   1 10927.8 658.840  16
   0   5  -1 9811.77 606.155  16
   0   5   1 11450.7 671.279  17
   0   5  -2 2067.26 256.532  31
   0   5  -2 1379.59 219.023  16
   0   5   2 1520.26 242.692  17
   0   5   2 1321.89 232.787  16
   0   5  -3 113.264 93.1660  31
   0   5   3 231.426 98.4228  29
   0   5   3 345.580 134.790  27
   0   5   3 103.235 89.7802  23
   0   5  -3 97.6032 100.341  16
   0   5   3 237.883 131.219  16
   0   5   3 171.514 117.522  17
   0   5   4 10787.3 573.120  29
   0   5   4 10409.7 573.679  27
   0   5  -4 10615.1 565.102  31
   0   5   4 9072.33 584.995  17
   0   5   4 11077.4 709.121  16
   0   5  -5 15874.6 818.818  33
   0   5   5 15387.1 779.907  21
   0   5   5 15654.3 841.056  24
   0   5   5 15024.4 727.652  29
   0   5  -5 14718.1 725.430  47
   0   5   6 254.222 124.624  29
   0   5   6 411.661 181.241  24
   0   5  -6 586.034 194.986  33
   0   5   6 385.497 145.634  21
   0   5  -6 355.455 176.732  41
   0   5  -6 728.043 177.991  47
   0   5  -6 779.959 221.876  44
   0   5  -7 2629.96 341.317  33
   0   5   7 3217.43 405.566  25
   0   5   7 2626.33 304.007  29
   0   5   7 2376.72 339.801  24
   0   5  -7 2712.59 139.662  69
   0   5  -7 2782.94 369.801  18
   0   5   7 2118.78 281.351  21
   0   5  -7 3093.63 392.318  19
   0   5  -7 2762.16 361.235  44
   0   5  -7 3003.75 332.213  47
   0   5  -7 2751.17 357.152  41
   0   5  -8 12776.3 818.341  18
   0   5  -8 14408.2 846.045  19
   0   5  -8 13703.8 446.124  60
   0   5  -8 13058.3 429.503  69
   0   5  -8 12934.8 786.594  33
   0   5   8 13563.0 867.021  25
   0   5   8 14059.6 833.819  24
   0   5  -8 12571.9 720.200  47
   0   5  -8 13447.9 814.449  41
   0   5  -8 13639.3 807.560  44
   0   5  -9 35256.4 1533.45  19
   0   5  -9 36535.6 1065.06  61
   0   5  -9 37419.9 1062.48  60
   0   5  -9 36043.5 1041.78  69
   0   5   9 39970.8 1663.17  35
   0   5   9 39335.2 1675.96  25
   0   5   9 38025.3 1577.41  24
   0   5  -9 37144.5 1540.00  33
   0   5  -9 35980.1 1536.46  44
   0   5  -9 37787.6 1569.97  41
   0   5   9 38338.6 1593.48  43
   0   5  -9 39730.6 1597.26  45
   0   5   9 37824.5 1529.85  50
   0   5  -9 35790.0 1437.51  47
   0   5 -10 21830.6 668.449  61
   0   5  10 20567.4 659.267  55
   0   5 -10 21795.1 665.186  60
   0   5 -10 21702.3 647.820  69
   0   5 -10 20507.5 639.030  77
   0   5  10 21525.4 1182.18  25
   0   5 -10 21021.5 1088.28  33
   0   5 -10 22078.9 1153.00  23
   0   5  10 23796.8 1206.33  35
   0   5  10 18140.5 1055.79  24
   0   5  10 20284.3 1055.20  50
   0   5 -10 21603.7 1120.46  45
   0   5  10 21771.0 1135.18  43
   0   5 -10 20165.3 1094.27  41
   0   5 -10 21664.2 1091.29  44
   0   5 -10 21976.9 1031.82  47
   0   5 -11 10411.6 382.004  61
   0   5 -11 10395.9 378.095  60
   0   5  11 10551.2 380.300  55
   0   5 -11 10064.0 360.351  69
   0   5 -11 10369.4 360.920  77
   0   5  11 10412.6 380.136  72
   0   5  11 10582.5 798.098  35
   0   5 -11 11237.7 776.364  23
   0   5  11 9460.62 727.262  24
   0   5  11 9049.84 765.536  25
   0   5 -11 10438.1 739.899  33
   0   5 -11 10698.7 725.815  44
   0   5 -11 10808.4 758.130  45
   0   5 -11 9897.07 667.853  47
   0   5 -11 9790.75 724.458  41
   0   5  11 9807.75 701.361  50
   0   5  11 11651.3 831.931  42
   0   5  11 10227.4 758.414  43
   0   5 -12 15286.0 501.089  60
   0   5  12 15403.5 499.433  55
   0   5 -12 15117.0 503.979  61
   0   5  12 15950.6 992.156  42
   0   5 -12 14020.0 818.300  47
   0   5 -12 13844.7 892.169  41
   0   5 -12 13255.4 831.648  44
   0   5 -12 15148.1 920.149  45
   0   5  12 14550.1 867.939  50
   0   5  12 14663.0 920.293  43
   0   5  12 13810.2 487.683  75
   0   5  12 14805.3 498.523  72
   0   5 -12 14656.5 476.872  77
   0   5 -12 15246.4 508.143  66
   0   5 -12 14898.0 480.504  69
   0   5  12 12873.1 920.046  25
   0   5 -12 14224.6 895.350  23
   0   5 -12 15769.5 967.161  32
   0   5  12 13650.5 882.118  24
   0   5 -12 15053.4 904.226  33
   0   5  12 15461.3 977.483  35
   0   5  13 4716.15 235.500  58
   0   5 -13 4590.79 217.884  60
   0   5  13 4600.28 218.231  55
   0   5 -13 4682.50 222.493  61
   0   5  13 4716.54 221.529  80
   0   5 -13 4838.21 507.121  41
   0   5 -13 4754.21 452.948  47
   0   5 -13 3837.92 469.830  45
   0   5 -13 4966.74 482.893  44
   0   5  13 4500.04 541.219  42
   0   5  13 4397.88 458.033  50
   0   5  13 3938.01 481.319  43
   0   5 -13 4381.00 203.870  69
   0   5  13 4907.11 220.679  75
   0   5 -13 4480.31 224.182  66
   0   5  13 4826.84 222.969  72
   0   5 -13 4692.58 204.557  77
   0   5 -13 4033.29 456.077  33
   0   5 -13 4597.61 511.298  32
   0   5  14 2651.23 154.601  55
   0   5 -14 2587.80 154.663  60
   0   5 -14 2690.48 162.540  66
   0   5 -14 2862.18 162.689  61
   0   5  14 2733.74 170.357  58
   0   5  14 2808.63 159.653  80
   0   5 -14 2832.38 166.949  82
   0   5  14 2255.04 363.609  43
   0   5 -14 2722.23 378.288  45
   0   5  14 2534.50 347.400  50
   0   5 -14 3000.89 348.441  47
   0   5 -14 2359.56 355.237  41
   0   5  14 2268.74 386.436  42
   0   5 -14 3532.87 388.950  44
   0   5 -14 2638.17 144.939  69
   0   5 -14 2378.35 139.235  77
   0   5  14 2398.72 148.625  75
   0   5  14 2853.53 159.693  72
   0   5  14 2865.38 175.940  68
   0   5 -14 2410.90 350.635  33
   0   5 -14 1772.56 312.069  37
   0   5  14 2843.22 401.697  35
   0   5 -15 7095.99 580.763  41
   0   5  15 6981.26 615.148  42
   0   5 -15 7820.83 610.493  45
   0   5 -15 6697.67 513.143  47
   0   5  15 7914.87 626.168  43
   0   5  15 6955.31 278.276  80
   0   5 -15 7453.39 292.604  82
   0   5 -15 7091.41 265.360  77
   0   5  15 7421.69 283.952  72
   0   5  15 7788.88 282.502  75
   0   5 -15 7624.76 274.579  69
   0   5  15 7525.55 304.799  68
   0   5 -15 7492.54 295.877  56
   0   5 -15 7169.98 290.980  61
   0   5  15 7707.64 305.679  58
   0   5 -15 7409.45 293.120  66
   0   5 -15 7766.07 292.001  60
   0   5  15 7496.95 282.963  55
   0   5 -16 1520.29 111.075 113
   0   5 -16 1331.00 110.613  98
   0   5 -16 1358.41 255.477  45
   0   5  16 1346.14 261.585  43
   0   5  16 1154.33 101.029  93
   0   5  16 1281.48 100.783  80
   0   5 -16 1500.46 112.838  82
   0   5 -16 1192.36 89.6009  77
   0   5  16 1297.84 99.4338  72
   0   5 -16 1259.53 93.3956  69
   0   5  16 1490.20 117.048  68
   0   5  16 1177.98 108.569  58
   0   5 -16 1438.41 108.644  61
   0   5 -16 1547.76 112.479  66
   0   5 -16 1227.79 101.346  60
   0   5  17 21107.7 624.677  93
   0   5  17 21716.6 657.252  84
   0   5 -17 22131.7 644.328  82
   0   5  17 22359.1 651.632  58
   0   5 -17 21687.6 643.703  66
   0   5 -17 23034.8 643.187  60
   0   5 -17 21462.5 641.644  61
   0   5 -17 20992.2 640.970  56
   0   5  17 21344.6 648.775  68
   0   5 -17 21470.4 640.439 113
   0   5 -17 21874.6 649.580  98
   0   5 -17 21425.8 645.486 107
   0   5 -18 1120.17 85.1215 107
   0   5 -18 1025.22 77.9493 113
   0   5  18 1057.69 83.3578  90
   0   5 -18 1050.09 79.8033  82
   0   5  18 1101.59 89.3702  84
   0   5 -18 884.057 74.1398  86
   0   5  18 902.130 63.8961  93
   0   5  19 928.061 70.5754  96
   0   5 -19 1016.81 62.6410 113
   0   5 -19 985.448 67.6755 107
   0   5  19 964.561 69.8424 156
   0   5  19 870.239 63.6276  90
   0   6   0 12692.6 734.588  31
   0   6   0 12988.4 765.280  23
   0   6  -1 12632.0 775.218  23
   0   6   1 14122.5 799.248  27
   0   6   1 12643.2 732.339  23
   0   6  -1 13366.4 732.601  31
   0   6   2 3918.97 400.989  27
   0   6  -2 3810.41 429.888  23
   0   6   3 20068.6 1011.43  21
   0   6  -3 20758.8 980.735  33
   0   6   4 53186.9 1976.98  21
   0   6   4 55517.7 2076.11  24
   0   6  -4 58712.3 2006.04  33
   0   6  -5 5870.04 569.216  19
   0   6   5 7435.83 603.219  24
   0   6  -5 7662.92 566.686  33
   0   6   5 6389.47 562.407  35
   0   6  -5 6889.69 517.297  41
   0   6  -5 6260.84 509.540  45
   0   6   6 50640.8 1964.86  35
   0   6   6 52862.3 2046.54  25
   0   6  -6 48920.7 1854.69  33
   0   6   6 50184.5 1942.29  24
   0   6  -6 52407.5 2016.89  23
   0   6  -6 49456.3 1838.56  41
   0   6  -6 50124.9 1867.41  45
   0   6   6 48281.8 1844.10  43
   0   6  -6 53224.0 1944.57  44
   0   6  -7 5585.05 226.924  61
   0   6  -7 5649.58 504.137  33
   0   6   7 4306.61 501.433  35
   0   6   7 5643.97 593.554  25
   0   6  -7 5659.75 550.843  23
   0   6   7 4384.35 481.489  24
   0   6   7 4618.45 463.192  43
   0   6  -7 5234.76 477.127  41
   0   6  -7 4984.88 475.967  45
   0   6  -7 6030.59 542.092  44
   0   6  -8 3777.42 182.663  61
   0   6  -8 3922.38 181.206  60
   0   6   8 3612.65 478.093  25
   0   6   8 4391.68 471.972  24
   0   6  -8 3208.78 392.727  33
   0   6  -8 4052.73 481.737  23
   0   6   8 4001.32 471.647  35
   0   6   8 4613.20 464.866  43
   0   6  -8 3590.82 407.999  41
   0   6  -8 4110.47 445.117  45
   0   6  -8 3677.66 424.502  44
   0   6  -9 6286.98 252.043  61
   0   6  -9 5983.30 242.606  60
   0   6  -9 6223.24 255.882  66
   0   6   9 5673.17 587.018  25
   0   6   9 5767.55 581.483  35
   0   6   9 5400.85 536.559  24
   0   6  -9 6163.90 538.935  33
   0   6  -9 6419.84 556.302  44
   0   6   9 5236.11 516.283  43
   0   6  -9 5409.11 524.479  45
   0   6  -9 6570.43 543.031  41
   0   6 -10 1724.55 118.487  60
   0   6 -10 1745.43 124.435  61
   0   6 -10 1626.43 122.642  66
   0   6  10 1734.29 125.277  72
   0   6  10 1328.08 295.287  35
   0   6 -10 1377.07 293.370  23
   0   6 -10 1343.37 269.249  33
   0   6 -10 1529.97 276.546  41
   0   6 -10 1552.33 290.918  44
   0   6  10 1927.68 328.402  43
   0   6  10 2144.38 356.321  42
   0   6 -10 1446.29 278.695  45
   0   6 -11 4646.95 204.582  60
   0   6 -11 4605.82 210.125  61
   0   6 -11 4117.65 453.494  45
   0   6  11 5120.14 499.047  43
   0   6  11 4704.20 526.818  42
   0   6 -11 4314.44 431.242  44
   0   6 -11 3934.56 431.683  41
   0   6 -11 4945.59 217.583  66
   0   6 -11 5308.42 478.799  33
   0   6 -11 5352.84 540.138  32
   0   6  11 5394.81 549.067  35
   0   6  12 2311.19 142.386  80
   0   6 -12 2721.52 148.938  82
   0   6 -12 1922.50 317.174  45
   0   6  12 3099.50 424.524  42
   0   6  12 2649.29 364.430  43
   0   6 -12 2649.79 340.273  41
   0   6  12 2781.75 166.036  58
   0   6 -12 2397.09 138.329  60
   0   6 -12 2624.69 149.081  66
   0   6 -12 2606.73 145.214  61
   0   6 -12 2534.44 364.409  37
   0   6 -13 1243.87 252.335  45
   0   6 -13 1023.28 227.368  41
   0   6  13 1046.50 237.543  43
   0   6  13 1256.44 289.885  42
   0   6 -13 1058.94 94.3493  82
   0   6  13 1332.97 116.104  68
   0   6 -13 1155.38 98.5062  66
   0   6  13 1217.37 113.889  58
   0   6 -13 1198.16 99.2537  61
   0   6 -13 1027.57 89.2683  60
   0   6 -13 1107.89 103.790  56
   0   6 -14 7216.52 258.167 113
   0   6 -14 7352.26 538.958  45
   0   6 -14 7171.53 261.696  82
   0   6  14 7116.94 275.730  68
   0   6 -14 7047.36 269.928  56
   0   6 -14 7038.94 261.276  61
   0   6 -14 6765.49 253.029  60
   0   6  14 7523.16 280.224  58
   0   6 -14 7058.02 265.216  66
   0   6  15 1915.63 107.919  93
   0   6 -15 2238.54 117.942  82
   0   6 -15 2275.19 126.890  56
   0   6 -15 2108.98 119.443  66
   0   6 -15 2268.81 123.369 107
   0   6 -15 2110.82 111.582 113
   0   6  15 2459.65 132.657  68
   0   6  16 1863.31 103.704  90
   0   6  16 2173.65 122.197  84
   0   6 -16 1890.95 99.6880  82
   0   6 -16 2069.49 107.691 107
   0   6 -16 2045.51 98.1427 113
   0   6 -16 2066.90 112.991  98
   0   6  17 789.742 69.0364  84
   0   6 -17 719.597 61.7233  86
   0   6  17 807.304 65.1252 156
   0   6 -17 713.196 57.7736 107
   0   6 -17 786.951 62.9915  98
   0   7   0-114.353 147.135  27
   0   7   1 2148.11 335.865  21
   0   7  -1 2710.23 372.297  27
   0   7   2 649.118 232.410  24
   0   7  -2 211.970 189.141  27
   0   7  -2 316.327 171.986  23
   0   7  -3 5924.91 563.800  23
   0   7   3 8284.17 638.165  24
   0   7   4 8062.17 659.408  25
   0   7  -4 6661.07 603.821  23
   0   7  -4 7954.65 607.307  44
   0   7   5 19346.0 1040.82  34
   0   7  -5 19986.0 1031.38  37
   0   7  -5 21474.8 1036.30  44
   0   7  -6 6765.51 570.177  37
   0   7   6 7182.49 605.895  34
   0   7  -6 7064.25 561.471  44
   0   7   7 7633.88 620.894  34
   0   7   7 6710.13 569.374  35
   0   7  -7 7795.02 605.617  37
   0   7  -8 3855.12 178.768  56
   0   7  -8 3539.65 412.265  37
   0   7   8 3738.29 428.345  42
   0   7  -9 8827.58 313.501  56
   0   7   9 9008.80 657.428  42
   0   7 -10 2942.80 149.754  56
   0   7 -11 7337.74 265.229  56
   0   7  11 7213.75 267.578  68
   0   7 -12 528.285 57.3475 107
   0   7 -13 13722.8 399.294 107
   0   7 -14 3735.49 146.865  98
   0   7 -15 8276.76 251.610  98
   0   7 -15 8377.19 259.092  86
   0   8 -10 9006.73 269.200  98
   1  -9  -6 11188.0 330.060 102
   1  -9  -6 11245.8 330.204 144
   1  -9  -5 2738.65 119.063 102
   1  -9  -5 2970.62 117.391 122
   1  -9  -5 3133.65 124.007 144
  -1  -9   5 2908.26 113.566 165
   1  -9  -4 557.313 48.0048  14
   1  -9  -4 488.235 47.7634   8
   1  -9  -4 436.282 54.0513 122
  -1  -9   4 545.729 51.9380 111
   1  -9  -4 456.365 54.2777 144
  -1  -9   3 463.565 50.2563 111
   1  -9  -3 467.340 57.8462 102
   1  -9  -3 493.395 54.6446   8
   1  -9  -3 505.743 53.9643  14
  -1  -9   2 4107.50 158.850 111
   1  -9  -2 4186.07 168.295 122
   1  -9  -2 4232.86 164.868 102
   1  -9  -2 4178.85 162.155  14
   1  -9  -2 4521.74 163.969   8
   1  -9  -1 1146.23 83.3998 122
   1  -9  -1 1396.26 84.9175 102
   1  -9  -1 1372.83 85.8997   8
   1  -9   0 7720.69 269.415 122
   1  -9   0 8233.55 270.382  14
   1  -9   0 8469.27 270.879   8
   1  -9   1 1497.02 89.2581 122
   1  -9   1 1512.56 90.0672 111
   1  -9   1 1262.01 84.8579  14
   1  -9   2 28099.7 766.643 111
   1  -9   2 26283.2 760.175 122
   1  -9   2 27451.2 764.560  14
   1  -9   2 28783.8 766.671   8
   1  -9   3 15739.6 466.248  14
   1  -9   3 16381.6 467.419   8
   1  -9   3 16882.7 472.118 111
   1  -9   3 15994.2 476.795 136
   1  -9   4 286.082 46.5048 111
   1  -9   4 369.671 43.1865   8
   1  -9   4 319.024 42.4270  14
   1  -9   5 6942.50 221.122 111
   1  -9   6 219.950 34.6506 136
   1  -8 -11 3392.82 127.078 102
  -1  -8  11 3244.59 129.890 111
  -1  -8  11 3691.76 137.299 159
   1  -8 -11 3569.57 135.685 144
  -1  -8  11 3426.17 134.170 165
   1  -8 -10 1503.62 88.7038 102
  -1  -8  10 1665.79 91.9355 111
  -1  -8  10 1600.97 93.3788 159
  -1  -8  10 1535.71 93.4258 165
   1  -8 -10 1646.64 95.8269 144
  -1  -8   9 2306.05 121.292 111
   1  -8  -9 2467.88 126.598 102
  -1  -8   9 2253.73 124.602 165
   1  -8  -9 2322.94 128.416 144
   1  -8  -9 2498.92 135.147 130
  -1  -8   9 2483.23 125.355 159
   1  -8  -8 5865.23 232.946 102
  -1  -8   8 6079.23 228.086 111
   1  -8  -8 5680.89 215.644 122
  -1  -8   8 6051.16 224.534 159
  -1  -8   8 6005.76 237.326 136
  -1  -8   8 5998.59 234.943 133
   1  -8  -8 5982.78 241.836 130
  -1  -8   8 5821.18 232.100 165
   1  -8  -7 8791.60 290.443  11
   1  -8  -7 8976.41 288.648   8
  -1  -8   7 8791.57 311.427 111
   1  -8  -7 8794.29 309.239 122
   1  -8  -7 8564.57 318.861 102
  -1  -8   7 9230.69 325.096 136
  -1  -8   7 8822.79 317.197 133
  -1  -8   7 8853.54 304.341 159
   1  -8  -7 8699.21 324.669 130
   1  -8  -6 1575.46 106.323  11
   1  -8  -6 1602.67 105.863  12
   1  -8  -6 1507.29 100.959   8
   1  -8  -6 1737.81 105.209  14
   1  -8  -6 1513.54 120.370 102
  -1  -8   6 1586.81 113.442 111
   1  -8  -6 1591.31 114.605 122
  -1  -8   6 1446.22 114.098 133
  -1  -8   6 1469.34 104.372 159
   1  -8  -6 1601.17 121.926 144
  -1  -8   6 1398.01 117.414 136
   1  -8  -5 9642.12 320.212   8
   1  -8  -5 9348.75 320.630  12
   1  -8  -5 9113.79 318.283  11
   1  -8  -5 8398.34 312.262  14
  -1  -8   5 9368.84 319.161   8
   1  -8  -5 8945.72 333.454 122
  -1  -8   5 8742.33 317.644 128
   1  -8  -5 9134.09 338.712 102
  -1  -8   5 8890.35 324.547 111
   1  -8  -5 9319.08 341.206 144
  -1  -8   5 8645.75 329.423 136
  -1  -8   5 8585.24 326.038 165
  -1  -8   5 8638.33 306.870 159
  -1  -8   5 8661.29 323.261 133
   1  -8  -4 10055.8 361.057  11
   1  -8  -4 11122.2 367.918  12
   1  -8  -4 10170.5 357.947   8
   1  -8  -4 10607.1 363.788  14
  -1  -8   4 10277.1 359.531   8
  -1  -8   4 10297.4 360.949  14
  -1  -8   4 10170.1 363.393 111
  -1  -8   4 10498.9 365.238 128
   1  -8  -4 10173.1 372.881 122
  -1  -8   4 10358.1 369.516 136
  -1  -8   4 9713.72 357.131 133
   1  -8  -4 10328.9 377.311 144
  -1  -8   4 10561.6 370.772 165
   1  -8  -3 357.356 80.1463  12
  -1  -8   3 448.679 78.8735  14
   1  -8  -3 301.661 83.0777  11
   1  -8  -3 327.821 77.0561  14
  -1  -8   3 391.308 81.8175   8
   1  -8  -3 349.919 77.8739   8
   1  -8  -3 226.005 73.8843 111
  -1  -8   3 290.353 77.0362 128
  -1  -8   3 331.376 75.8762 111
  -1  -8   3 364.042 76.9433 165
  -1  -8   3 257.368 73.8666 136
  -1  -8   3 323.998 70.4694 133
   1  -8  -3 228.532 75.8794 144
  -1  -8   2 2836.77 165.020   8
   1  -8  -2 2589.62 158.387   8
   1  -8  -2 2739.15 166.379  11
   1  -8  -2 2785.44 163.741  14
  -1  -8   2 2571.16 161.529  14
   1  -8  -2 2494.07 158.603 111
   1  -8  -2 2721.46 168.184 122
  -1  -8   2 3064.64 169.122 128
  -1  -8   2 2889.77 162.012 111
   1  -8  -2 2578.78 164.227 102
  -1  -8   2 3058.84 174.138 122
  -1  -8   2 3071.11 162.872 165
   1  -8  -2 2711.01 165.881 144
  -1  -8   2 2412.36 151.508 136
   1  -8  -1 1378.91 120.654   8
   1  -8  -1 1501.53 127.371  11
  -1  -8   1 1461.09 129.387   9
  -1  -8   1 1461.08 123.284  14
   1  -8  -1 1387.28 120.365 102
  -1  -8   1 1449.80 123.932 128
  -1  -8   1 1604.43 129.352 122
   1  -8  -1 1432.37 127.400 122
  -1  -8   1 1374.29 114.350 111
   1  -8  -1 1356.77 120.230 111
   1  -8  -1 1380.48 121.696 144
  -1  -8   1 1206.32 109.199 136
  -1  -8   1 1244.63 105.299 165
  -1  -8   0 3164.44 180.309  14
  -1  -8   0 3569.10 193.514   9
  -1  -8   0 3043.70 177.054   8
   1  -8   0 3168.46 180.262  14
   1  -8   0 3179.03 179.571   8
   1  -8   0 3586.43 191.282  11
   1  -8   0 3784.78 194.434  12
   1  -8   0 3461.77 192.083 122
  -1  -8   0 3684.10 192.860 102
  -1  -8   0 3575.11 192.262 122
   1  -8   0 3620.67 187.491 111
  -1  -8   0 3399.53 179.744 111
   1  -8   0 3337.80 182.504 102
  -1  -8   0 3213.87 166.096 136
   1  -8   0 3193.28 177.754 144
  -1  -8   0 3183.37 163.602 165
  -1  -8  -1 12783.8 431.539   8
   1  -8   1 12372.6 430.562  12
  -1  -8  -1 13758.5 444.332  15
   1  -8   1 12343.2 429.695  14
  -1  -8  -1 12467.3 437.371 102
   1  -8   1 12301.2 425.477 111
  -1  -8  -1 12384.1 423.593 111
   1  -8   1 11874.1 429.872 122
   1  -8   1 11820.0 419.890 102
  -1  -8  -1 12147.8 398.691 165
   1  -8   1 11722.5 417.532 144
  -1  -8  -2 645.799 89.0178  14
  -1  -8  -2 572.248 90.9063   8
   1  -8   2 423.694 84.1031  14
   1  -8   2 573.607 88.5329   8
   1  -8   2 436.528 87.5601  12
   1  -8   2 478.221 91.8909  11
   1  -8   2 472.641 86.8417 111
   1  -8   2 449.068 81.2550 102
   1  -8   2 526.032 86.1811 122
  -1  -8  -2 686.022 95.5341 121
  -1  -8  -2 432.304 90.9173 122
  -1  -8  -2 353.874 79.7904 111
  -1  -8  -2 596.098 93.0760 102
   1  -8   2 374.945 77.1537 144
   1  -8   2 537.055 74.9549 165
   1  -8   3 9718.53 354.528   8
   1  -8   3 9419.78 353.039  14
  -1  -8  -3 9954.13 356.509  14
   1  -8   3 9494.57 351.954  11
  -1  -8  -3 9465.78 351.363   8
   1  -8   3 10235.9 360.096  12
   1  -8   3 9263.35 350.013 122
  -1  -8  -3 10080.9 357.707 111
   1  -8   3 9447.51 344.855 102
  -1  -8  -3 9702.79 363.937 122
  -1  -8  -3 9825.32 364.076 102
   1  -8   3 9636.29 355.347 111
  -1  -8  -3 9771.77 354.753 121
  -1  -8  -3 9918.15 368.951 144
   1  -8   3 9863.61 343.447 165
   1  -8   4 4369.22 204.906  11
   1  -8   4 4848.25 210.639  12
   1  -8   4 5071.44 213.444   8
  -1  -8  -4 4850.31 208.607   8
   1  -8   4 4635.76 208.588  14
  -1  -8  -4 4834.10 210.278  14
   1  -8   4 4420.52 202.494 122
  -1  -8  -4 4108.86 208.101 122
  -1  -8  -4 4981.77 219.868 121
  -1  -8  -4 4774.31 217.230 102
   1  -8   4 4734.11 214.189 111
   1  -8   4 4677.25 206.484 165
  -1  -8  -4 4516.75 215.413 158
  -1  -8  -4 4740.40 221.939 144
   1  -8   5 2087.98 131.590  11
   1  -8   5 2444.70 137.037  12
   1  -8   5 2509.65 138.263  14
   1  -8   5 2510.97 138.275   8
   1  -8   5 2288.94 143.841 111
  -1  -8  -5 2631.92 146.912 122
  -1  -8  -5 2415.77 144.022 102
   1  -8   5 2324.88 132.236 122
  -1  -8  -5 2752.79 157.502 121
  -1  -8  -5 2633.53 152.093 144
   1  -8   5 2729.33 148.408 165
  -1  -8  -5 2846.58 159.541 158
   1  -8   6 531.818 68.1959   8
   1  -8   6 371.144 65.8038  12
   1  -8   6 537.426 68.7652  11
   1  -8   6 632.982 70.7153  14
  -1  -8  -6 572.250 94.2947 121
  -1  -8  -6 375.506 70.1695 102
   1  -8   6 459.883 76.4512 111
   1  -8   6 455.203 61.5486 122
  -1  -8  -6 390.463 77.1268 158
   1  -8   6 358.954 73.0143 165
  -1  -8  -6 467.800 74.9423 144
   1  -8   6 568.866 85.5986 133
   1  -8   7 7726.13 262.139  14
  -1  -8  -7 7437.62 277.281 102
  -1  -8  -7 8295.25 303.319 121
   1  -8   7 7919.57 289.257 111
  -1  -8  -7 8367.33 289.983 144
  -1  -8  -7 8544.16 307.686 158
   1  -8   7 8020.12 292.039 165
   1  -8   7 7804.72 296.316 136
   1  -8   8 3384.34 154.669 111
  -1  -8  -8 2858.10 143.351 130
  -1  -8  -8 3250.31 141.693 102
   1  -8   8 3239.33 159.470 136
  -1  -8  -8 3322.03 165.799 158
  -1  -8  -8 3208.21 146.003 144
   1  -8   8 3348.62 157.735 165
   1  -8   9 14053.9 419.190 111
  -1  -8  -9 12784.0 388.883 102
  -1  -8  -9 13186.6 412.445 130
   1  -8   9 14235.8 426.023 136
   1  -8   9 13841.0 429.167 133
   1  -8  10 2270.03 111.464 111
  -1  -8 -10 2195.13 108.405 130
  -1  -8 -10 2417.00 122.208 158
   1  -8  10 2170.15 112.572 136
   1  -8  10 2389.04 119.556 133
  -1  -8 -11 2484.82 107.686 130
   1  -8  11 2612.48 111.222 111
   1  -8  11 2831.01 117.265 165
   1  -8  11 2802.12 117.673 133
   1  -8  11 2620.51 108.243 136
   1  -7 -15 2131.76 97.2796 130
  -1  -7  15 2346.71 97.4078 159
   1  -7 -14 3208.04 139.644 130
  -1  -7  14 3074.30 133.179 159
  -1  -7  14 3327.74 128.459 141
   1  -7 -13 1627.41 111.758 130
  -1  -7  13 1769.23 109.737 159
  -1  -7  13 1684.26 99.6944 141
   1  -7 -13 1553.91 97.9184 144
  -1  -7  13 1594.29 96.2166 165
   1  -7 -12 7983.62 299.407 130
   1  -7 -12 7556.42 277.091 152
  -1  -7  12 7792.40 277.213 141
   1  -7 -12 8271.45 286.185 144
  -1  -7  12 7635.12 290.349 136
  -1  -7  12 7231.97 272.701 165
   1  -7 -11 4880.69 221.078 127
   1  -7 -11 5233.11 238.289 130
  -1  -7  11 4853.99 209.571 141
   1  -7 -11 5455.69 227.736 144
  -1  -7  11 4710.00 213.467 165
   1  -7 -11 5217.77 218.851 152
  -1  -7  11 4971.26 229.266 136
  -1  -7  11 4874.48 227.857 133
   1  -7 -10 10071.1 380.580 130
   1  -7 -10 9238.15 359.614 127
  -1  -7  10 10117.3 374.080 136
  -1  -7  10 9899.16 350.465 141
   1  -7 -10 10278.8 360.373 152
  -1  -7  10 10011.9 366.478 159
  -1  -7  10 9863.17 360.082 165
   1  -7  -9 7718.97 249.828 127
   1  -7  -9 8453.26 225.178 122
  -1  -7   9 8583.34 254.401 159
  -1  -7   9 8541.98 252.838 165
   1  -7  -9 8453.01 244.354 152
  -1  -7   9 9021.77 240.494 141
   1  -7  -9 8691.17 270.239 158
   1  -7  -8 327.316 66.2042  12
   1  -7  -8 400.041 76.1602  11
   1  -7  -8 416.394 66.8806   8
   1  -7  -8 459.320 68.7817  14
   1  -7  -8 423.469 91.3792 127
  -1  -7   8 405.503 74.0108 128
   1  -7  -8 452.760 83.0200 122
  -1  -7   8 437.726 80.3176 141
  -1  -7   8 480.118 94.5110 165
   1  -7  -8 526.870 97.0840 158
   1  -7  -8 551.003 87.1345 152
  -1  -7   8 581.898 94.3080 159
  -1  -7   8 470.060 95.2969 133
   1  -7  -7 1426.86 109.815  14
  -1  -7   7 2500.50 154.401  15
  -1  -7   7 1303.66 106.998  14
   1  -7  -7 1300.54 107.053  12
   1  -7  -7 1309.05 110.380  11
  -1  -7   7 1544.38 115.186   9
   1  -7  -7 1400.66 109.150   8
  -1  -7   7 1482.64 112.074   8
   1  -7  -7 1279.79 114.819 122
   1  -7  -7 1265.94 130.592 130
   1  -7  -7 989.427 116.353 127
  -1  -7   7 1108.59 110.730 128
  -1  -7   7 1350.39 122.515 159
   1  -7  -7 1119.45 97.1465 137
   1  -7  -7 1196.21 131.078 158
  -1  -7   7 1236.09 110.420 141
  -1  -7   7 1375.45 132.700 133
  -1  -7   7 1314.71 132.095 136
  -1  -7   7 1141.35 125.504 165
   1  -7  -6 7018.79 285.295  11
  -1  -7   6 7226.41 290.477  15
   1  -7  -6 7351.66 287.708  14
   1  -7  -6 7154.35 283.995   8
  -1  -7   6 7141.52 285.829   8
  -1  -7   6 6916.18 285.969   9
  -1  -7   6 6751.11 279.656  14
   1  -7  -6 7147.04 286.945  12
   1  -7  -6 7223.85 304.024 122
  -1  -7   6 7083.02 292.798 128
   1  -7  -6 6860.82 314.784 130
  -1  -7   6 6612.49 304.130 133
   1  -7  -6 6706.56 275.795 137
  -1  -7   6 6230.85 298.776 136
  -1  -7   6 7195.18 281.177 141
  -1  -7   6 6661.65 290.035 159
   1  -7  -6 6527.48 309.820 158
  -1  -7   5 16171.4 542.172   9
   1  -7  -5 17397.2 549.162  12
   1  -7  -5 16030.1 538.829  14
  -1  -7   5 15939.1 541.361  15
  -1  -7   5 16439.4 541.942   8
  -1  -7   5 16380.9 541.171  14
   1  -7  -5 17041.2 544.875  11
   1  -7  -5 16449.4 541.064   8
  -1  -7   5 16281.8 552.348 122
   1  -7  -5 16332.4 572.629 130
   1  -7  -5 16501.5 556.659 111
   1  -7  -5 16422.7 562.284 122
  -1  -7   5 16071.3 547.552 128
   1  -7  -5 15456.6 569.494 158
  -1  -7   5 16202.6 544.233 159
   1  -7  -5 15728.2 528.429 137
  -1  -7   5 15693.9 557.067 133
  -1  -7   5 16643.3 527.673 141
  -1  -7   4 10964.2 413.893  13
  -1  -7   4 10598.8 412.223  15
  -1  -7   4 10483.4 410.682   9
  -1  -7   4 11119.9 413.727  14
   1  -7  -4 11337.3 416.967  11
   1  -7  -4 11667.2 418.635  14
   1  -7  -4 11558.5 418.960  12
   1  -7  -4 11281.3 414.583   8
  -1  -7   4 10460.3 408.487  11
   1  -7  -4 10999.0 797.946   5
  -1  -7   4 11219.4 415.350   8
   1  -7  -4 10711.4 430.153 130
   1  -7  -4 12045.3 429.874 111
   1  -7  -4 12063.3 440.036 122
  -1  -7   4 11951.6 435.505 102
  -1  -7   4 11073.5 423.424 122
  -1  -7   4 11513.8 423.817 128
   1  -7  -4 11886.2 439.805 144
   1  -7  -4 11186.8 403.797 137
  -1  -7   4 11662.3 428.814 133
  -1  -7   4 11439.7 411.167 159
  -1  -7   4 12039.1 431.281 165
  -1  -7   3 5374.29 258.497  11
   1  -7  -3 4640.95 528.943   5
   1  -7  -3 5542.23 260.822  14
  -1  -7   3 5384.02 260.904  15
  -1  -7   3 5754.91 262.162  12
   1  -7  -3 5009.55 545.722   3
  -1  -7   3 5836.59 262.958  14
   1  -7  -3 5331.55 256.215   8
  -1  -7   3 5361.36 259.187  13
  -1  -7   3 5266.07 256.007   8
   1  -7  -3 5864.18 264.244  12
   1  -7  -3 5250.34 256.347  11
  -1  -7   3 5437.01 261.661   9
   1  -7  -3 5037.62 260.052 130
  -1  -7   3 5215.09 261.405 122
  -1  -7   3 5243.17 259.930 128
   1  -7  -3 5614.51 262.543 111
  -1  -7   3 5271.16 254.918 165
  -1  -7   3 5142.79 252.768 133
   1  -7  -3 5992.53 278.442 144
   1  -7  -3 5039.21 239.933 137
  -1  -7   3 5178.04 239.943 159
  -1  -7   2 17111.0 581.884  13
  -1  -7   2 17442.9 583.630   8
   1  -7  -2 16853.2 579.370   8
   1  -7  -2 17222.9 583.123  14
  -1  -7   2 16584.9 580.920   9
  -1  -7   2 16694.0 578.080  11
   1  -7  -2 16486.5 1021.40   5
  -1  -7   2 16571.3 578.625  14
   1  -7  -2 19023.7 1081.28   3
  -1  -7   2 17213.8 582.318  12
   1  -7  -2 17595.5 584.385  11
  -1  -7   2 16817.6 582.620  15
  -1  -7   2 17091.6 592.154 122
  -1  -7   2 16124.2 535.554 121
   1  -7  -2 18054.4 588.383 111
  -1  -7   2 18068.6 595.336 128
   1  -7  -2 17800.9 601.715 122
  -1  -7   2 17892.4 559.317 159
   1  -7  -2 18213.1 599.201 144
   1  -7  -2 17126.4 590.104 130
  -1  -7   2 18350.0 602.680 144
   1  -7  -2 16669.8 563.392 137
  -1  -7   2 18246.0 585.002 165
  -1  -7   2 17983.8 580.645 133
  -1  -7   1 23003.5 743.120  14
   1  -7  -1 23715.3 745.497   8
  -1  -7   1 23803.5 746.333  12
  -1  -7   1 23420.7 746.214   9
   1  -7  -1 21588.3 1214.37   3
   1  -7  -1 23185.8 744.072  11
  -1  -7   1 23665.4 757.522 122
  -1  -7   1 22485.9 711.490 121
  -1  -7   1 23978.7 757.130 102
   1  -7  -1 23858.5 746.722 111
  -1  -7   1 24207.2 758.083 128
   1  -7  -1 24083.8 760.192 122
  -1  -7   1 23498.4 737.890 111
  -1  -7   1 22976.0 695.385 140
  -1  -7   1 23905.4 710.538 159
  -1  -7   1 24310.4 740.606 165
  -1  -7   1 23949.1 758.208 144
   1  -7  -1 23859.8 753.056 144
  -1  -7   1 21807.1 718.884 133
   1  -7  -1 23541.5 749.655 130
   1  -7  -1 23370.2 702.528 165
   1  -7   0 2460.78 174.338   8
  -1  -7   0 2500.10 178.523  11
  -1  -7   0 2934.86 184.881  12
  -1  -7   0 2385.30 176.542  15
  -1  -7   0 2796.11 183.865  13
   1  -7   0 2584.61 180.551  12
  -1  -7   0 2673.11 178.805  14
   1  -7   0 2723.89 183.864  11
  -1  -7   0 2505.70 174.039   8
   1  -7   0 2664.36 182.596  14
   1  -7   0 2475.05 401.570   3
   1  -7   0 2188.44 381.414   5
  -1  -7   0 2728.37 185.138   9
  -1  -7   0 2676.09 182.883 122
   1  -7   0 2487.40 178.592 122
  -1  -7   0 2950.11 177.707 111
  -1  -7   0 2774.78 187.433 128
   1  -7   0 2756.61 179.744 111
  -1  -7   0 2710.10 168.363 121
  -1  -7   0 2809.76 187.441 102
  -1  -7   0 2638.46 166.032 158
  -1  -7   0 2571.17 157.494 133
  -1  -7   0 2839.85 186.423 144
  -1  -7   0 2622.25 164.483 165
  -1  -7   0 2497.73 144.646 159
   1  -7   0 2518.13 153.633 165
   1  -7   0 2589.41 174.948 144
   1  -7   0 2835.47 157.795 131
  -1  -7  -1 1177.64 133.627  15
   1  -7   1 1370.28 135.349  12
   1  -7   1 1403.80 303.521   5
   1  -7   1 1488.02 135.064  14
  -1  -7  -1 1528.67 135.103  13
  -1  -7  -1 1359.00 138.367  11
  -1  -7  -1 1598.06 138.574   8
  -1  -7  -1 1599.68 135.359 111
   1  -7   1 1593.63 138.858 111
  -1  -7  -1 1553.74 140.586 102
  -1  -7  -1 1325.60 126.623 121
   1  -7   1 1508.59 141.929 122
   1  -7   1 1496.26 136.055 102
   1  -7   1 1400.62 124.032 131
  -1  -7  -1 1508.11 125.714 165
   1  -7   1 1287.89 128.476 144
   1  -7   1 1506.67 123.279 165
  -1  -7  -1 1441.61 112.446 133
  -1  -7  -1 1573.76 137.231 158
  -1  -7  -2 508.751 95.3823  15
   1  -7   2 454.787 101.507  11
  -1  -7  -2 620.730 108.078   9
  -1  -7  -2 463.316 98.0180  11
   1  -7   2 497.947 97.3277  14
  -1  -7  -2 461.687 92.5378  14
   1  -7   2 476.780 218.073   5
   1  -7   2 587.211 108.509  12
   1  -7   2 622.002 248.051   3
  -1  -7  -2 490.070 98.8051  12
  -1  -7  -2 664.413 104.724   8
  -1  -7  -2 706.137 103.940  13
   1  -7   2 667.883 99.8868   8
  -1  -7  -2 436.309 89.3048 111
  -1  -7  -2 401.031 97.5340 122
   1  -7   2 445.185 92.3194 102
  -1  -7  -2 393.547 93.6291 102
   1  -7   2 471.048 96.9363 122
   1  -7   2 569.361 93.3679 100
  -1  -7  -2 336.242 88.6945 121
  -1  -7  -2 433.929 74.9306 130
  -1  -7  -2 453.238 94.9109 158
   1  -7   2 474.702 90.7714 147
   1  -7   2 462.500 92.7448 131
  -1  -7  -2 355.335 81.7151 165
   1  -7   2 477.982 90.6013 165
   1  -7   2 638.578 95.5130 144
   1  -7   3 4125.23 219.426  11
  -1  -7  -3 3743.91 216.992   9
   1  -7   3 3255.82 444.545   3
  -1  -7  -3 4310.30 222.564  12
   1  -7   3 4182.73 222.710  12
  -1  -7  -3 3990.26 216.951   8
   1  -7   3 3196.29 442.841   5
  -1  -7  -3 3975.70 215.785  14
  -1  -7  -3 4349.66 223.242  11
   1  -7   3 4189.62 219.283  14
   1  -7   3 4016.83 215.102   8
  -1  -7  -3 3517.60 213.729  15
  -1  -7  -3 4142.02 216.934  13
  -1  -7  -3 4492.37 233.339 121
  -1  -7  -3 4220.63 218.643 111
   1  -7   3 4233.44 220.770 122
  -1  -7  -3 3887.27 226.393 128
   1  -7   3 3959.93 210.408 102
  -1  -7  -3 4074.70 207.161 130
  -1  -7  -3 3950.46 219.686 102
   1  -7   3 4078.65 216.297 100
  -1  -7  -3 4417.02 232.946 122
  -1  -7  -3 3894.70 214.676 127
  -1  -7  -3 4282.89 228.363 144
  -1  -7  -3 3927.68 225.979 158
   1  -7   3 4150.66 213.086 144
   1  -7   3 4055.54 185.920 159
  -1  -7  -3 3961.87 189.679 166
  -1  -7  -3 4107.49 193.995 165
   1  -7   3 4251.54 215.979 165
   1  -7   3 3791.50 212.251 131
   1  -7   4 14512.2 502.616  11
   1  -7   4 14343.5 915.789   5
   1  -7   4 14859.9 505.112  14
   1  -7   4 14631.4 503.141   8
  -1  -7  -4 14248.1 500.892  14
  -1  -7  -4 14881.3 507.893  15
  -1  -7  -4 14097.0 502.906  11
  -1  -7  -4 14380.2 507.602   9
  -1  -7  -4 14918.9 505.211   8
   1  -7   4 15056.7 506.967  12
  -1  -7  -4 15716.3 509.217  13
   1  -7   4 15798.9 513.652 100
  -1  -7  -4 14792.3 524.018 121
  -1  -7  -4 14668.8 514.371 102
  -1  -7  -4 15011.5 503.438 130
  -1  -7  -4 14480.5 513.002 122
   1  -7   4 14292.2 500.125 122
  -1  -7  -4 15408.4 512.564 111
  -1  -7  -4 14265.6 507.475 127
   1  -7   4 14820.4 498.298 102
  -1  -7  -4 15154.9 523.710 144
  -1  -7  -4 14557.4 521.422 158
   1  -7   4 14635.1 513.395 131
   1  -7   4 13797.5 472.767 159
   1  -7   4 15003.8 510.023 165
  -1  -7  -4 14432.5 466.311 165
   1  -7   4 14022.1 491.955 144
  -1  -7  -4 13807.1 475.653 166
  -1  -7  -5 3370.83 189.256  14
   1  -7   5 3620.33 193.474  14
  -1  -7  -5 3455.73 192.786  15
   1  -7   5 3749.70 194.348   8
   1  -7   5 3833.05 199.423  11
  -1  -7  -5 3589.75 193.664  11
   1  -7   5 3707.66 194.635  12
  -1  -7  -5 3197.53 185.867   8
  -1  -7  -5 3413.97 194.318   9
  -1  -7  -5 3581.14 203.261 102
  -1  -7  -5 3802.31 206.604 111
  -1  -7  -5 3180.02 196.860 127
  -1  -7  -5 3826.99 205.724 122
  -1  -7  -5 3416.29 206.618 121
   1  -7   5 3403.02 184.812 102
  -1  -7  -5 3357.93 195.012 130
   1  -7   5 3358.36 186.228 122
   1  -7   5 3734.21 201.911 100
   1  -7   5 3371.36 202.133 131
  -1  -7  -5 3655.96 205.929 144
  -1  -7  -5 3368.59 179.587 166
   1  -7   5 3572.22 203.826 165
  -1  -7  -5 3305.74 208.794 158
   1  -7   6 11174.4 382.382  12
  -1  -7  -6 11271.0 384.677   8
   1  -7   6 10574.3 378.315  14
  -1  -7  -6 10490.6 382.004  15
   1  -7   6 10523.6 378.807   8
  -1  -7  -6 10348.2 376.195  14
   1  -7   6 10792.3 380.048  11
  -1  -7  -6 10016.3 377.993   9
   1  -7   6 10696.0 397.749 100
  -1  -7  -6 10015.0 387.889 102
   1  -7   6 10912.6 374.673 102
  -1  -7  -6 10596.8 389.768 122
   1  -7   6 10368.6 374.715 122
  -1  -7  -6 10265.0 396.733 127
  -1  -7  -6 10199.1 408.483 121
  -1  -7  -6 10677.1 400.321 130
  -1  -7  -6 9821.00 371.677 166
  -1  -7  -6 10228.5 411.775 158
  -1  -7  -6 10327.3 396.073 144
   1  -7   6 10477.5 399.648 165
   1  -7   6 10498.6 404.993 131
   1  -7   7 1444.66 115.250  11
  -1  -7  -7 1445.82 116.508   8
   1  -7   7 1298.75 109.258   8
  -1  -7  -7 1473.13 115.519  14
   1  -7   7 1303.19 110.974  12
   1  -7   7 1569.74 118.029  14
   1  -7   7 1418.64 128.473 100
  -1  -7  -7 1422.19 130.747 130
   1  -7   7 1447.59 110.529 122
  -1  -7  -7 1495.84 138.059 127
  -1  -7  -7 1391.77 126.730 102
  -1  -7  -7 1310.36 114.231 122
   1  -7   7 1474.66 135.650 165
   1  -7   7 1778.25 144.700 131
   1  -7   7 1790.41 142.028 163
  -1  -7  -7 1447.42 126.984 144
   1  -7   8 9515.45 339.694  11
   1  -7   8 10031.8 345.317  14
   1  -7   8 10530.2 348.550   8
   1  -7   8 10013.6 342.371  12
  -1  -7  -8 10334.3 356.861 122
  -1  -7  -8 10215.0 367.394 102
  -1  -7  -8 10818.2 393.403 127
  -1  -7  -8 11336.4 401.171 130
  -1  -7  -8 9952.35 392.039 121
   1  -7   8 10224.1 386.818 100
  -1  -7  -8 9738.25 371.279 144
   1  -7   8 10840.3 390.482 163
  -1  -7  -9 17142.5 571.574 127
  -1  -7  -9 18883.5 585.173 130
   1  -7   9 17832.3 569.452 100
  -1  -7  -9 17176.6 573.980 121
  -1  -7  -9 16577.0 535.382 102
   1  -7   9 16882.4 566.028 165
  -1  -7  -9 17745.8 585.447 158
  -1  -7  -9 16848.4 545.549 144
  -1  -7 -10 9436.87 363.055 121
   1  -7  10 10390.5 366.500 100
  -1  -7 -10 9352.50 323.602 102
  -1  -7 -10 10039.5 368.199 127
  -1  -7 -10 10640.1 376.874 130
  -1  -7 -10 9608.80 335.413 144
   1  -7  10 9772.70 363.626 131
   1  -7  10 9622.41 365.885 133
   1  -7  10 9579.85 357.594 136
  -1  -7 -10 9746.42 371.066 158
   1  -7  10 9567.20 358.824 165
   1  -7  11 3002.62 164.221 100
  -1  -7 -11 3093.39 171.400 130
  -1  -7 -11 2783.92 161.810 127
  -1  -7 -11 3113.60 169.079 121
   1  -7  11 2925.29 161.508 165
  -1  -7 -11 2819.79 166.971 158
   1  -7  11 2985.91 165.049 133
   1  -7  11 2853.18 157.747 136
   1  -7  12 8024.94 292.853 100
  -1  -7 -12 8118.26 302.547 130
  -1  -7 -12 8358.56 295.770 121
   1  -7  12 7753.03 289.922 133
  -1  -7 -12 7947.39 297.879 158
   1  -7  12 7982.28 289.466 159
   1  -7  12 7919.55 282.794 136
   1  -7  12 7862.08 289.257 165
  -1  -7 -13 9037.90 306.677 130
   1  -7  13 8852.75 297.744 100
   1  -7  13 8083.04 276.152 136
   1  -7  13 8659.04 294.145 159
  -1  -7 -13 8629.98 299.428 158
   1  -7  13 8661.32 291.155 165
   1  -7  13 8597.24 291.016 133
   1  -7  14 2599.17 120.540 100
   1  -7  14 2387.07 109.587 165
  -1  -7 -14 2649.07 118.228 158
  -1  -7 -15 6738.33 214.719 127
   1  -6 -17 5233.47 179.832 101
  -1  -6  17 5118.14 175.588 100
  -1  -6  17 4982.34 171.479 159
  -1  -6  17 5279.42 183.348 141
   1  -6 -17 5259.88 181.274 152
  -1  -6  16 1370.58 85.5915 100
   1  -6 -16 1294.46 87.5498 101
   1  -6 -16 1228.85 78.3204 127
   1  -6 -16 1385.87 89.9515 130
  -1  -6  16 1406.73 91.6727 141
  -1  -6  16 1349.35 85.5144 159
   1  -6 -16 1326.02 90.2689 152
  -1  -6  15 1693.24 99.7138  93
   1  -6 -15 1563.40 106.684 101
   1  -6 -15 1489.49 101.645 127
   1  -6 -15 1680.01 115.681 130
  -1  -6  15 1618.02 107.550 100
  -1  -6  15 1608.42 112.151 141
  -1  -6  15 1615.73 108.081 159
   1  -6 -15 1611.58 113.024 152
  -1  -6  15 1333.40 84.8447 165
  -1  -6  15 1585.77 97.6888 160
  -1  -6  14 18885.8 578.350  93
   1  -6 -14 19776.7 598.198 101
   1  -6 -14 19418.3 594.564 127
   1  -6 -14 20431.6 617.379 130
  -1  -6  14 19232.7 596.204 100
  -1  -6  14 18910.6 598.560 159
   1  -6 -14 20427.5 610.112 152
  -1  -6  14 19332.8 601.230 141
  -1  -6  14 19545.2 583.406 160
  -1  -6  14 18341.9 572.767 165
  -1  -6  13 7642.88 289.587  93
   1  -6 -13 7839.90 305.512 127
   1  -6 -13 7794.86 301.622 101
   1  -6 -13 8483.75 327.438 130
  -1  -6  13 7810.81 304.195 100
  -1  -6  13 7745.79 292.529 165
  -1  -6  13 7177.26 302.028 141
  -1  -6  13 7238.79 287.005 160
   1  -6 -13 7867.30 299.738 158
  -1  -6  13 7881.52 317.258 133
  -1  -6  13 7673.60 307.351 159
   1  -6 -13 7943.17 312.946 152
  -1  -6  13 8184.65 320.723 136
   1  -6 -13 7789.20 298.345 148
  -1  -6  12 3350.97 170.652  93
   1  -6 -12 2246.22 136.244  88
   1  -6 -12 3035.78 189.469 130
   1  -6 -12 2956.12 172.733 101
  -1  -6  12 2858.05 173.252 100
   1  -6 -12 2937.16 178.742 127
  -1  -6  12 3120.91 191.594 136
  -1  -6  12 3401.32 177.266 165
  -1  -6  12 2940.04 181.968 159
  -1  -6  12 3075.07 178.512 141
  -1  -6  12 2865.69 161.090 160
   1  -6 -12 3026.19 176.639 158
   1  -6 -12 3034.66 159.325 137
   1  -6 -12 3189.06 178.119 148
  -1  -6  12 2730.83 179.668 133
   1  -6 -12 3171.65 185.363 152
  -1  -6  11 7560.73 292.462  93
   1  -6 -11 6867.61 268.844  88
   1  -6 -11 7695.37 331.591 130
   1  -6 -11 6858.85 264.979 122
   1  -6 -11 7289.24 298.449 101
  -1  -6  11 7227.41 301.305 100
   1  -6 -11 7044.00 308.354 127
  -1  -6  11 7064.44 318.640 136
  -1  -6  11 7266.68 319.903 133
  -1  -6  11 7148.64 300.062 165
  -1  -6  11 7038.94 284.891 160
  -1  -6  11 7112.99 303.204 141
   1  -6 -11 7426.04 314.271 152
   1  -6 -11 7119.02 308.999 158
  -1  -6  11 7314.20 310.977 159
   1  -6 -11 7831.54 296.336 137
   1  -6 -11 7130.20 305.782 148
   1  -6 -10 8088.23 307.085  88
  -1  -6  10 8614.50 328.592  93
   1  -6 -10 9123.37 356.214 148
   1  -6 -10 8266.71 349.986 152
  -1  -6  10 8422.69 324.815 160
  -1  -6  10 8697.94 346.797 165
   1  -6 -10 8814.14 358.764 158
   1  -6 -10 8914.56 336.872 137
  -1  -6  10 8645.23 364.392 136
  -1  -6  10 8290.31 363.116 133
  -1  -6  10 8073.53 340.310 141
   1  -6 -10 8485.90 350.105 127
  -1  -6  10 8465.53 338.436 100
   1  -6 -10 8787.35 372.073 130
   1  -6 -10 8600.81 321.380 122
  -1  -6  10 8597.44 321.074 128
  -1  -6  10 8957.70 352.434  97
   1  -6 -10 8734.95 337.980 101
   1  -6  -9 10810.2 380.946  88
  -1  -6   9 11483.2 404.715  93
  -1  -6   9 11278.6 382.099   8
   1  -6  -9 11768.1 385.416  12
   1  -6  -9 11592.3 382.341  14
   1  -6  -9 10374.2 375.820  11
  -1  -6   9 10783.6 382.755  15
   1  -6  -9 11730.0 417.330 137
  -1  -6   9 11190.6 399.864 160
  -1  -6   9 11621.5 444.781 136
   1  -6  -9 11742.7 434.078 152
  -1  -6   9 11220.5 420.336 141
  -1  -6   9 11724.9 444.510 133
   1  -6  -9 11654.9 434.131 148
   1  -6  -9 11118.6 435.390 158
  -1  -6   9 11581.6 430.532 165
   1  -6  -9 10995.8 444.881 130
  -1  -6   9 11639.7 428.656  97
   1  -6  -9 11648.5 448.422 121
   1  -6  -9 11636.8 411.132 122
   1  -6  -9 11959.0 414.149 101
  -1  -6   9 11248.9 414.321 100
  -1  -6   9 11652.8 408.397 128
   1  -6  -9 11464.9 438.601 127
   1  -6  -8 443.239 69.4911  88
  -1  -6   8 382.976 82.3346  93
   1  -6  -8 360.854 78.9034  11
   1  -6  -8 534.217 188.064   5
  -1  -6   8 377.212 75.4450  14
   1  -6  -8 369.457 78.8454  12
  -1  -6   8 471.495 82.4327   9
   1  -6  -8 382.076 76.9174   8
  -1  -6   8 302.408 76.8072  15
   1  -6  -8 516.549 76.3125  14
  -1  -6   8 319.956 72.6561   8
   1  -6  -8 413.071 105.609 158
   1  -6  -8 473.714 96.4930 152
  -1  -6   8 393.085 99.1275 159
  -1  -6   8 411.931 91.9720 141
  -1  -6   8 444.077 78.8869 160
   1  -6  -8 348.145 79.4984 137
  -1  -6   8 427.903 97.0783 165
   1  -6  -8 561.105 118.180 121
   1  -6  -8 379.566 104.082 130
   1  -6  -8 380.127 81.1598 101
  -1  -6   8 402.902 85.6686 100
  -1  -6   8 344.721 90.5723  97
  -1  -6   8 418.962 88.4004 128
   1  -6  -8 450.775 99.7214 127
   1  -6  -8 319.642 82.2134 122
  -1  -6   7 9749.70 349.067  93
   1  -6  -7 9799.84 350.064  12
   1  -6  -7 8856.11 340.889  14
  -1  -6   7 8838.30 341.259  14
  -1  -6   7 9050.44 345.220   9
  -1  -6   7 9598.83 347.283   8
  -1  -6   7 9222.75 345.609  15
   1  -6  -7 7214.45 610.388   5
   1  -6  -7 8975.08 340.307   8
   1  -6  -7 8201.28 638.244   3
   1  -6  -7 9050.43 342.505  11
  -1  -6   7 8856.14 342.530  11
  -1  -6   7 9283.68 344.571  13
   1  -6  -7 9102.17 386.274 158
   1  -6  -7 9005.24 367.102 152
  -1  -6   7 9520.01 375.994 165
   1  -6  -7 9690.20 363.700 137
  -1  -6   7 9229.55 370.639 159
  -1  -6   7 9545.77 362.278 141
  -1  -6   7 9261.91 381.484 133
  -1  -6   7 8909.23 334.707 160
   1  -6  -7 9233.36 375.735 127
  -1  -6   7 8975.49 359.439 128
  -1  -6   7 8649.57 344.675 100
  -1  -6   7 9483.46 358.928 122
   1  -6  -7 9498.98 367.081 122
   1  -6  -7 8814.46 380.635 121
   1  -6  -7 9155.96 339.782 101
  -1  -6   6 17776.1 557.796  93
   1  -6  -6 17190.4 603.712 158
  -1  -6   6 16802.4 543.976 160
  -1  -6   6 16934.7 596.683 133
  -1  -6   6 17741.9 574.808 141
   1  -6  -6 18032.5 588.741 152
   1  -6  -6 16684.9 542.513 164
   1  -6  -6 17897.7 577.784 137
   1  -6  -6 16684.7 591.239 148
  -1  -6   6 17779.0 593.014 165
  -1  -6   6 18165.1 589.234 159
  -1  -6   6 17174.3 579.110 128
   1  -6  -6 16440.2 586.324 127
   1  -6  -6 17801.6 588.426 111
  -1  -6   6 17308.9 578.514 122
   1  -6  -6 18174.8 591.886 122
  -1  -6   6 17409.2 559.327 100
  -1  -6   6 17131.6 564.658  11
   1  -6  -6 16911.4 561.401  14
  -1  -6   6 16936.8 561.794  14
   1  -6  -6 16282.8 555.507   8
   1  -6  -6 16497.4 958.132   5
   1  -6  -6 17804.9 568.521  12
  -1  -6   6 17138.8 562.782  13
   1  -6  -6 16567.2 959.559   3
  -1  -6   6 16942.9 561.887   9
   1  -6  -6 17985.4 566.637  11
  -1  -6   6 16793.4 559.291  10
  -1  -6   6 17560.4 564.876   8
  -1  -6   6 16831.4 563.354  15
  -1  -6   6 17920.8 567.204  12
   1  -6  -5 20617.0 685.104 158
   1  -6  -5 20110.8 661.472 152
  -1  -6   5 19321.1 616.462 160
   1  -6  -5 20684.2 656.352 137
   1  -6  -5 20262.9 633.943 164
  -1  -6   5 19377.0 656.765 159
  -1  -6   5 19881.5 671.221 133
   1  -6  -5 19920.6 667.346 148
  -1  -6   5 20810.3 649.726 141
  -1  -6   5 19939.8 659.478 122
  -1  -6   5 20284.5 662.260 128
   1  -6  -5 19432.1 666.475 127
  -1  -6   5 19820.4 628.694 100
   1  -6  -5 19895.6 666.429 122
  -1  -6   5 21410.4 675.080 102
   1  -6  -5 20700.7 686.965 130
   1  -6  -5 21517.7 667.984 111
   1  -6  -5 19832.4 645.323  14
  -1  -6   5 20742.9 647.373  10
  -1  -6   5 19792.9 645.792  13
  -1  -6   5 20798.5 650.691  12
  -1  -6   5 19495.4 644.666  14
  -1  -6   5 20481.6 652.122  15
  -1  -6   5 21202.5 653.255   8
   1  -6  -5 20923.9 650.484   8
   1  -6  -5 17992.1 1049.36   3
  -1  -6   5 20207.3 649.985   9
   1  -6  -5 21403.5 655.753  12
   1  -6  -5 21273.3 652.327  11
   1  -6  -5 19460.1 1073.91   5
  -1  -6   5 21221.5 655.400  11
   1  -6  -4 13533.0 484.067 122
  -1  -6   4 12661.4 434.342 100
   1  -6  -4 12181.1 471.212 127
   1  -6  -4 13611.7 493.513 130
  -1  -6   4 12422.7 468.447 122
  -1  -6   4 13736.6 480.772 128
   1  -6  -4 13507.5 491.290 121
   1  -6  -4 13405.1 472.795 111
  -1  -6   4 13994.7 484.335 102
   1  -6  -4 13083.0 468.446 152
  -1  -6   4 12957.8 463.174 159
   1  -6  -4 12064.9 466.485 148
   1  -6  -4 12387.5 483.818 158
  -1  -6   4 13492.5 457.371 141
   1  -6  -4 12846.6 453.897 164
   1  -6  -4 13832.4 469.766 137
  -1  -6   4 12803.6 476.717 144
  -1  -6   4 13216.2 855.890  28
  -1  -6   4 11390.8 809.697   5
  -1  -6   4 12551.4 460.569  15
   1  -6  -4 12224.9 832.096   5
  -1  -6   4 13617.9 468.792   8
   1  -6  -4 13734.5 469.561  14
   1  -6  -4 13430.1 466.291   8
  -1  -6   4 13226.4 461.277  10
  -1  -6   4 13722.5 470.497  13
   1  -6  -4 11918.8 822.259   3
  -1  -6   4 13711.1 469.155  12
   1  -6  -4 13016.4 464.263  12
  -1  -6   4 13442.7 467.799   9
  -1  -6   4 13267.2 465.963  14
  -1  -6   4 13364.7 466.790  11
   1  -6  -4 13760.2 469.323  11
   1  -6  -3 8008.09 323.737 111
   1  -6  -3 7447.58 326.025 127
   1  -6  -3 7843.26 336.182 121
  -1  -6   3 7901.78 328.917 122
  -1  -6   3 7589.38 328.596 128
   1  -6  -3 7661.24 336.111 130
  -1  -6   3 7690.51 321.612  13
   1  -6  -3 7584.53 642.112   5
  -1  -6   3 7627.07 315.604  10
   1  -6  -3 7637.90 321.551  12
  -1  -6   3 7381.51 316.567  15
   1  -6  -3 7982.53 324.009  11
  -1  -6   3 7866.03 321.749   8
   1  -6  -3 7433.15 316.112  14
  -1  -6   3 7311.35 315.040  14
   1  -6  -3 7789.98 319.537   8
  -1  -6   3 6639.99 609.489   5
  -1  -6   3 7593.16 639.988   2
  -1  -6   3 7816.85 320.464  12
  -1  -6   3 7568.28 317.977   9
  -1  -6   3 7947.28 322.909  11
   1  -6  -3 6708.12 614.164   3
  -1  -6   3 7805.50 305.001 141
  -1  -6   3 7895.87 324.726 165
   1  -6  -3 7679.56 325.091 148
   1  -6  -3 8655.70 326.995 137
   1  -6  -3 7986.89 317.111 164
  -1  -6   3 7083.82 291.647 158
  -1  -6   3 7513.35 328.575 144
   1  -6  -3 7877.49 322.735 152
  -1  -6   3 8033.55 318.157 159
  -1  -6   3 7256.98 632.701  28
   1  -6  -2 14662.6 525.440 122
  -1  -6   2 15336.7 526.803 122
   1  -6  -2 14334.5 505.458 115
   1  -6  -2 15043.7 514.991 111
  -1  -6   2 14790.9 520.478 128
   1  -6  -2 14336.2 520.991 121
   1  -6  -2 15144.8 531.106 130
  -1  -6   2 14231.7 486.428 121
  -1  -6   2 14825.7 924.350   5
   1  -6  -2 14802.6 516.658  11
   1  -6  -2 14746.1 921.628   3
  -1  -6   2 14992.8 515.354  13
  -1  -6   2 15894.4 517.076  10
  -1  -6   2 14479.3 511.553   9
   1  -6  -2 15571.7 519.484  14
   1  -6  -2 15275.2 515.453   8
   1  -6  -2 14950.9 927.708   5
  -1  -6   2 15309.9 516.773   8
  -1  -6   2 14924.4 514.264  11
  -1  -6   2 14669.6 514.022  15
  -1  -6   2 14822.6 514.185  14
  -1  -6   2 15760.2 520.518  12
   1  -6  -2 15481.6 520.961  12
  -1  -6   2 15695.2 944.049   2
   1  -6  -2 14947.7 513.646  89
  -1  -6   2 15387.6 527.816 144
  -1  -6   2 14470.3 511.387 165
   1  -6  -2 14619.8 508.474 164
   1  -6  -2 14578.2 529.863 158
  -1  -6   2 14547.9 494.320 158
  -1  -6   2 14282.7 496.320 159
   1  -6  -2 14610.0 507.155 137
   1  -6  -2 13607.2 471.577 165
  -1  -6   2 14945.1 491.840 141
  -1  -6   2 13455.1 893.624  28
   1  -6  -1 27897.6 849.560  89
  -1  -6   1 27914.1 860.251  12
  -1  -6   1 27881.8 859.005  14
  -1  -6   1 27002.9 855.672   9
  -1  -6   1 27135.9 1346.94   5
  -1  -6   1 29455.4 1390.66   2
   1  -6  -1 27896.4 858.478   8
  -1  -6   1 26983.9 849.832  10
   1  -6  -1 28069.8 1359.43   3
   1  -6  -1 27826.7 861.730  11
   1  -6  -1 30960.9 883.241  15
   1  -6  -1 27527.1 828.407 131
  -1  -6   1 28779.9 855.386 165
   1  -6  -1 28183.8 876.634 158
   1  -6  -1 27976.0 853.489 137
  -1  -6   1 28211.6 846.715 158
  -1  -6   1 28776.1 872.259 144
   1  -6  -1 27337.5 828.973 147
   1  -6  -1 28102.9 827.577 165
  -1  -6   1 27645.2 834.216 159
   1  -6  -1 29382.1 864.110 164
   1  -6  -1 28975.8 867.200 121
  -1  -6   1 27587.8 868.520 122
  -1  -6   1 28425.5 870.947 128
  -1  -6   1 27702.2 842.213 121
   1  -6  -1 28915.0 860.569 111
   1  -6  -1 28470.1 849.229 115
   1  -6  -1 26906.3 866.713 122
  -1  -6   1 28279.8 868.880 102
   1  -6  -1 28381.6 871.398 130
   1  -6   0 27765.7 820.673 100
   1  -6   0 25937.7 801.324 115
  -1  -6   0 26583.4 814.020 121
   1  -6   0 27514.7 834.898 122
  -1  -6   0 26291.7 828.066 122
  -1  -6   0 26843.0 832.470 128
  -1  -6   0 26691.1 827.575 102
   1  -6   0 26432.3 826.392 130
  -1  -6   0 25557.7 816.794  15
   1  -6   0 27733.7 828.342  12
  -1  -6   0 26422.1 823.158   9
  -1  -6   0 27644.6 825.723   8
  -1  -6   0 26850.7 822.085  13
  -1  -6   0 26983.8 1320.53   3
   1  -6   0 25829.5 818.777  14
  -1  -6   0 27343.7 823.592  12
   1  -6   0 24877.9 1286.88   3
   1  -6   0 28448.1 849.243  15
   1  -6   0 27553.9 825.599   8
  -1  -6   0 23821.9 1270.16   2
  -1  -6   0 25683.3 1301.84   5
   1  -6   0 24657.5 1285.76   5
   1  -6   0 26213.5 822.540  11
  -1  -6   0 25996.9 814.105  10
  -1  -6   0 27684.6 825.956  14
  -1  -6   0 27106.9 825.316  11
   1  -6   0 26458.7 813.228  89
   1  -6   0 26213.0 801.654 147
   1  -6   0 27517.6 830.129 164
   1  -6   0 26460.7 796.948 165
   1  -6   0 27121.9 827.849 144
   1  -6   0 26371.6 801.155 131
  -1  -6   0 27009.2 815.600 165
  -1  -6   0 26444.9 792.256 159
   1  -6   0 25547.8 811.586 137
  -1  -6   0 26104.7 812.445 158
  -1  -6   0 25947.7 784.995 166
  -1  -6   0 24588.1 1286.20  28
   1  -6   1 2073.20 153.245 122
  -1  -6  -1 1993.00 155.506 102
   1  -6   1 1818.64 129.358 115
  -1  -6  -1 1909.15 144.056 111
   1  -6   1 2218.43 153.235 100
  -1  -6  -1 1627.17 127.974 130
   1  -6   1 1998.24 142.850 128
  -1  -6  -1 1754.63 140.983 127
  -1  -6  -1 1881.18 144.761   8
  -1  -6  -1 1956.85 149.974  13
   1  -6   1 2050.71 150.760  12
   1  -6   1 1732.15 331.026   5
  -1  -6  -1 1925.73 152.368  11
  -1  -6  -1 2058.13 342.904   3
   1  -6   1 1944.60 148.837  14
  -1  -6  -1 1883.58 146.968  15
   1  -6   1 1680.66 135.692  89
   1  -6   1 1734.30 138.782 131
  -1  -6  -1 1694.78 127.098 166
   1  -6   1 1830.29 144.187 144
   1  -6   1 1911.95 145.909 137
  -1  -6  -1 1850.25 138.157 165
   1  -6   1 1915.62 139.010 165
   1  -6   1 2033.54 150.603 130
  -1  -6  -1 1978.58 128.345 159
   1  -6   1 1966.47 143.850 147
   1  -6   1 1674.29 124.365 163
  -1  -6  -1 1941.92 148.792 158
  -1  -6  -1 1652.84 317.285  28
  -1  -6  -2 13928.6 493.338 127
   1  -6   2 14635.3 490.636 128
   1  -6   2 15467.7 508.423 100
  -1  -6  -2 14218.8 509.159 102
  -1  -6  -2 14548.4 513.771 122
   1  -6   2 13596.1 466.446 115
  -1  -6  -2 14527.2 497.798 111
   1  -6   2 14484.3 504.496 122
   1  -6   2 14482.9 501.737  14
   1  -6   2 14197.6 499.593  12
  -1  -6  -2 12697.2 864.329   5
  -1  -6  -2 14093.6 498.273   8
  -1  -6  -2 14968.9 503.026  13
  -1  -6  -2 14340.2 501.313  15
  -1  -6  -2 14654.3 498.856  10
  -1  -6  -2 14536.0 503.138  12
  -1  -6  -2 14549.7 504.577   9
   1  -6   2 14381.6 913.449   3
  -1  -6  -2 13027.1 880.008   2
  -1  -6  -2 14760.0 503.317  11
  -1  -6  -2 14522.1 500.813  14
   1  -6   2 14770.7 506.783  11
   1  -6   2 14121.6 500.036   8
   1  -6   2 14744.7 918.878   5
   1  -6   2 14726.1 488.597  89
  -1  -6  -2 13952.6 504.829 158
   1  -6   2 14308.4 500.300 131
  -1  -6  -2 14390.0 465.946 140
  -1  -6  -2 14626.1 484.154 166
   1  -6   2 13856.8 495.855 144
   1  -6   2 14257.2 498.501 147
  -1  -6  -2 14661.9 486.431 165
  -1  -6  -2 14435.5 511.251 144
   1  -6   2 14941.3 482.761 163
  -1  -6  -2 12258.1 861.182  28
   1  -6   3 23464.7 726.208 100
  -1  -6  -3 22704.8 734.154 128
   1  -6   3 23963.8 726.327 122
  -1  -6  -3 23237.4 731.997 122
   1  -6   3 23573.2 719.192 102
   1  -6   3 22553.5 700.021 128
  -1  -6  -3 22181.3 724.936 102
  -1  -6  -3 23032.9 717.207 111
  -1  -6  -3 22712.1 720.388 127
   1  -6   3 22868.4 719.702  14
  -1  -6  -3 21845.9 712.638   8
  -1  -6  -3 22180.7 709.063  10
   1  -6   3 25593.2 1244.13   5
  -1  -6  -3 21756.2 713.555  14
  -1  -6  -3 21309.2 714.355   9
   1  -6   3 22249.6 717.138  12
   1  -6   3 20944.6 1155.05   3
  -1  -6  -3 20135.4 1136.05   5
  -1  -6  -3 22850.5 716.508  12
  -1  -6  -3 20724.1 1160.10   2
   1  -6   3 22824.0 720.871  11
  -1  -6  -3 20342.7 710.178  15
  -1  -6  -3 21943.7 711.389  11
   1  -6   3 22031.0 716.427   8
  -1  -6  -3 22530.4 714.935  13
   1  -6   3 22898.7 701.528  89
   1  -6   3 24195.6 721.638 144
   1  -6   3 23096.5 726.683 131
   1  -6   3 23940.5 711.221 163
  -1  -6  -3 22297.7 702.143 166
   1  -6   3 23918.5 732.374 147
  -1  -6  -3 24084.1 742.325 158
  -1  -6  -3 23731.7 735.362 144
  -1  -6  -3 23326.2 699.876 165
  -1  -6  -3 23628.4 733.161 149
  -1  -6  -3 22774.1 1194.98  28
   1  -6   4 16678.8 537.479  89
  -1  -6  -4 16619.7 554.973  13
  -1  -6  -4 15105.0 549.676  15
  -1  -6  -4 15698.3 554.744   9
  -1  -6  -4 17263.6 557.516  12
   1  -6   4 16102.2 962.707   5
   1  -6   4 16526.8 554.084  11
  -1  -6  -4 16704.3 554.226   8
   1  -6   4 16720.7 555.454  14
   1  -6   4 16590.7 556.664   8
   1  -6   4 15706.3 552.863  12
  -1  -6  -4 16171.4 550.188  11
  -1  -6  -4 15693.5 545.243  10
  -1  -6  -4 15364.7 547.748  14
   1  -6   4 17441.8 995.190   3
  -1  -6  -4 17185.0 570.378 122
  -1  -6  -4 16171.4 561.974 127
   1  -6   4 16542.0 550.970 102
  -1  -6  -4 16521.7 575.593 128
   1  -6   4 16179.1 532.912 128
   1  -6   4 18434.7 577.477 100
   1  -6   4 16741.2 555.642 122
  -1  -6  -4 16908.0 558.630 111
   1  -6   4 17044.4 553.094 144
   1  -6   4 17373.2 560.264 163
  -1  -6  -4 17633.4 585.319 158
  -1  -6  -4 17768.5 577.912 144
  -1  -6  -4 16749.1 551.749 166
   1  -6   4 16597.0 568.199 147
   1  -6   4 17124.3 575.140 131
  -1  -6  -4 16570.0 529.780 165
  -1  -6  -4 17240.3 572.932 149
   1  -6   5 673.582 99.7904  93
   1  -6   5 595.875 86.8398  89
   1  -6   5 749.450 104.677  84
  -1  -6  -5 591.457 98.6370  11
  -1  -6  -5 525.612 93.5698  15
   1  -6   5 381.060 194.086   5
   1  -6   5 745.061 102.453  11
  -1  -6  -5 558.528 95.6404  10
   1  -6   5 614.364 92.5476  14
  -1  -6  -5 705.985 100.927   9
  -1  -6  -5 720.296 100.977  12
  -1  -6  -5 613.266 93.4258  13
  -1  -6  -5 676.002 97.4800   8
   1  -6   5 621.660 97.9324   8
   1  -6   5 425.402 208.361   3
  -1  -6  -5 528.302 95.9876  14
   1  -6   5 470.587 95.3247  12
  -1  -6  -5 784.785 116.549 128
  -1  -6  -5 698.001 103.124 122
   1  -6   5 581.851 93.7485 102
  -1  -6  -5 735.043 111.619 127
   1  -6   5 732.896 107.519 100
   1  -6   5 735.559 96.9613 122
  -1  -6  -5 805.953 107.362 111
   1  -6   5 763.942 98.8647 144
  -1  -6  -5 706.138 79.0644 165
   1  -6   5 833.669 112.129 147
  -1  -6  -5 595.212 104.350 149
  -1  -6  -5 826.719 110.686 144
   1  -6   5 626.913 103.085 131
   1  -6   5 763.351 105.673 163
  -1  -6  -5 789.367 104.522 166
   1  -6   6 1851.61 126.621  89
   1  -6   6 1935.76 144.485  84
   1  -6   6 2218.24 145.658  90
   1  -6   6 2019.66 153.157  93
  -1  -6  -6 1857.03 143.149  88
  -1  -6  -6 2058.21 144.090  15
   1  -6   6 1218.69 260.614   5
  -1  -6  -6 1756.39 141.414   9
  -1  -6  -6 1696.44 135.570  13
  -1  -6  -6 1802.63 137.745   8
  -1  -6  -6 1842.09 139.966  12
   1  -6   6 1918.84 139.199  14
  -1  -6  -6 1611.23 135.794  11
   1  -6   6 1892.91 141.310   8
  -1  -6  -6 1817.96 136.937  10
   1  -6   6 2286.77 355.748   3
   1  -6   6 1759.74 136.172  12
   1  -6   6 1786.30 139.966  11
  -1  -6  -6 1687.25 133.707  14
   1  -6   6 2146.17 162.047 100
  -1  -6  -6 1762.30 139.230 122
   1  -6   6 2028.60 139.524 102
   1  -6   6 2061.99 142.481 122
  -1  -6  -6 1938.18 151.282 111
  -1  -6  -6 1916.85 154.320 127
  -1  -6  -6 1954.53 148.490 166
   1  -6   6 2040.60 164.278 131
   1  -6   6 2228.02 143.808 144
   1  -6   6 2075.52 159.760 163
   1  -6   6 2013.04 159.833 147
  -1  -6  -6 1940.65 156.926 161
  -1  -6  -6 2033.11 152.625 144
  -1  -6  -6 2106.66 162.138 149
   1  -6   7 11112.4 388.700  90
   1  -6   7 10636.2 404.271  93
  -1  -6  -7 10755.9 403.542  88
   1  -6   7 11159.2 399.584  84
  -1  -6  -7 10758.1 382.878   8
  -1  -6  -7 10237.5 381.353  15
  -1  -6  -7 10433.5 384.542   9
  -1  -6  -7 10896.0 384.038  13
   1  -6   7 10922.7 384.332  12
   1  -6   7 10902.3 383.478  11
   1  -6   7 11101.1 387.336   8
   1  -6   7 10530.4 380.150  14
   1  -6   7 11096.9 743.291   5
   1  -6   7 9836.40 696.061   3
  -1  -6  -7 10409.7 379.964  11
  -1  -6  -7 10349.2 379.796  14
  -1  -6  -7 10366.9 388.520 122
  -1  -6  -7 10901.0 424.837 121
  -1  -6  -7 10011.2 408.383 127
   1  -6   7 10273.5 377.760 122
   1  -6   7 10380.0 411.655 100
   1  -6   7 10873.0 378.597 102
  -1  -6  -7 10053.9 389.263 101
   1  -6   7 11209.5 418.012 163
   1  -6   7 10020.3 362.437 141
  -1  -6  -7 10953.7 415.073 149
  -1  -6  -7 11027.2 408.087 144
   1  -6   7 10754.0 420.582 147
  -1  -6  -7 10826.3 406.257 166
   1  -6   8 13785.1 448.500  90
  -1  -6  -8 12861.4 463.859  88
   1  -6   8 13038.4 452.929  84
   1  -6   8 12683.4 428.471  12
  -1  -6  -8 13238.1 434.230  14
   1  -6   8 12523.3 428.794  14
   1  -6   8 11445.4 748.998   3
  -1  -6  -8 12644.9 432.439  15
  -1  -6  -8 12674.2 434.135   9
   1  -6   8 12749.1 430.749  11
  -1  -6  -8 12300.7 426.781   8
   1  -6   8 12845.1 430.475   8
   1  -6   8 13571.9 483.176 100
  -1  -6  -8 12264.2 454.474 101
  -1  -6  -8 12700.8 439.080 122
  -1  -6  -8 12092.4 471.447 127
  -1  -6  -8 13164.5 483.354 121
  -1  -6  -8 13222.7 462.077 144
  -1  -6  -8 12667.7 464.824 166
   1  -6   8 12711.6 477.105 131
  -1  -6  -8 12857.8 471.936 149
  -1  -6  -8 12363.3 472.365 161
   1  -6   8 13570.5 481.975 163
   1  -6   8 12648.6 480.181 147
   1  -6   9 5844.35 242.588  90
  -1  -6  -9 5338.74 254.781  88
   1  -6   9 5268.89 240.971  84
   1  -6   9 5344.53 216.389   8
  -1  -6  -9 5155.18 219.636   9
   1  -6   9 4998.75 211.677  11
  -1  -6  -9 5435.42 265.021 127
  -1  -6  -9 4981.84 246.070 101
   1  -6   9 5479.33 267.425 100
  -1  -6  -9 4749.12 216.935 122
  -1  -6  -9 4977.77 261.244 121
   1  -6   9 5170.59 263.874 131
   1  -6   9 5364.19 263.254 163
  -1  -6  -9 4546.13 215.177 152
  -1  -6  -9 5230.13 243.782 144
  -1  -6  -9 4791.51 250.369 166
  -1  -6  -9 5218.29 254.532 149
   1  -6  10 18133.2 612.884 100
  -1  -6 -10 18950.7 618.014 121
  -1  -6 -10 17522.6 595.711 101
  -1  -6 -10 17438.6 565.125 102
  -1  -6 -10 18091.0 579.538 144
  -1  -6 -10 17157.6 560.728 152
   1  -6  10 17535.4 606.515 131
  -1  -6 -10 19054.6 606.370 149
   1  -6  10 18790.3 577.349  90
   1  -6  10 18540.7 585.587  84
  -1  -6 -10 18066.4 600.099  88
  -1  -6 -11 865.229 103.598 101
  -1  -6 -11 1028.12 119.910 121
  -1  -6 -11 1181.27 127.980 158
  -1  -6 -11 1111.70 100.523 144
   1  -6  11 1118.98 123.930 133
  -1  -6 -11 1006.34 116.146 149
   1  -6  11 1133.39 121.856 131
   1  -6  11 874.492 105.964 136
  -1  -6 -11 1212.40 120.444  88
   1  -6  11 1110.97 103.860  90
   1  -6  11 1232.52 108.624  84
  -1  -6 -12 1723.53 133.998 101
  -1  -6 -12 1640.87 134.028 121
  -1  -6 -12 1892.87 147.986 158
   1  -6  12 1776.99 137.184 131
   1  -6  12 1663.78 129.972 136
   1  -6  12 1778.82 145.348 163
   1  -6  12 1640.24 130.846 165
   1  -6  12 1742.32 139.115 133
  -1  -6 -12 1761.49 133.295 149
   1  -6  12 1697.21 122.720  84
  -1  -6 -12 1742.02 135.195  88
   1  -6  12 1633.32 113.862  90
  -1  -6 -13 2013.07 132.922 101
  -1  -6 -13 2109.17 132.384 121
  -1  -6 -13 2172.71 142.252 127
  -1  -6 -13 2068.55 127.197 149
  -1  -6 -13 2272.14 143.369 158
   1  -6  13 2101.74 124.763 136
   1  -6  13 2081.74 131.979 133
   1  -6  13 2167.91 139.008 163
   1  -6  13 2147.58 133.618 165
   1  -6  13 2296.37 138.625 131
  -1  -6 -13 2295.57 138.631  88
   1  -6  13 2368.09 120.471  84
  -1  -6 -14 6471.57 211.406 127
  -1  -6 -14 6537.70 194.431 121
   1  -6  14 6368.24 190.448 133
   1  -6  14 6355.31 193.041 165
  -1  -6 -14 6199.28 182.079 149
   1  -6  14 6784.58 212.779 163
   1  -6  14 6126.51 174.336 136
  -1  -6 -14 6576.19 206.793 158
  -1  -6 -14 6589.13 201.731  88
  -1  -6 -15 7685.79 279.767 127
   1  -6  15 7261.27 254.635 141
  -1  -6 -15 7522.99 270.270 158
  -1  -6 -15 7589.31 252.700 149
   1  -6  15 7201.46 251.125 133
   1  -6  15 7307.94 258.436 165
  -1  -6 -15 7396.53 270.052  88
   1  -6  16 6264.62 225.062 100
  -1  -6 -16 6298.58 223.866 127
  -1  -6 -16 5634.61 202.806 158
   1  -6  16 5548.64 194.070 165
  -1  -6 -16 6144.14 214.665  88
  -1  -6 -17 2419.69 113.896 130
   1  -6  17 2496.63 112.455 100
  -1  -6 -17 2536.82 110.578 127
   1  -6  17 2491.97 107.681 159
  -1  -5  19 2506.95 110.350 100
  -1  -5  19 2769.96 111.866 141
   1  -5 -19 2735.46 113.943 152
  -1  -5  18 5252.55 200.261 100
   1  -5 -18 4438.10 172.300 130
  -1  -5  18 4772.36 172.676 159
  -1  -5  18 5175.67 193.123 160
  -1  -5  18 5286.77 199.203 141
   1  -5 -18 5452.82 204.069 152
  -1  -5  18 5660.30 189.304  93
  -1  -5  17 2486.42 137.760  97
   1  -5 -17 2468.63 131.953 130
   1  -5 -17 2556.38 125.356 127
  -1  -5  17 2695.10 143.762 141
  -1  -5  17 2320.35 125.998 159
  -1  -5  17 2678.79 133.922  93
   1  -5 -17 2511.42 126.314  88
   1  -5 -16 23065.0 689.252 130
   1  -5 -16 22658.6 687.445 105
   1  -5 -16 24430.6 705.007 101
  -1  -5  16 23861.0 690.592  97
   1  -5 -16 22114.5 671.787 127
  -1  -5  16 22559.5 659.021  80
  -1  -5  16 22306.1 659.485  75
  -1  -5  16 22030.9 676.432 159
  -1  -5  16 23029.2 677.310  93
   1  -5 -16 21750.7 665.898  88
   1  -5 -15 540.055 83.5596 127
   1  -5 -15 383.656 86.7176 101
  -1  -5  15 487.949 89.8234  97
   1  -5 -15 495.257 84.3264 105
   1  -5 -15 557.458 89.8659 130
  -1  -5  15 500.600 72.4825  75
  -1  -5  15 376.904 69.7525  80
  -1  -5  15 343.331 61.5260 165
   1  -5 -15 456.204 74.1961 148
  -1  -5  15 424.505 77.3997 159
  -1  -5  15 439.203 81.0151  93
   1  -5 -15 430.684 75.6851  88
  -1  -5  14 6460.02 273.866  97
   1  -5 -14 5484.34 255.218 127
   1  -5 -14 6321.64 275.068 101
   1  -5 -14 5989.99 263.357 105
  -1  -5  14 6023.60 243.151  80
  -1  -5  14 5446.12 236.691  75
  -1  -5  14 6377.90 274.232 133
   1  -5 -14 5610.01 242.466 158
   1  -5 -14 6033.01 254.707 148
  -1  -5  14 6121.78 265.157 159
  -1  -5  14 5489.58 265.668 136
  -1  -5  14 5870.73 238.295 165
   1  -5 -14 6319.92 254.845  88
  -1  -5  14 6178.37 259.140  93
   1  -5 -14 6064.69 259.356  81
   1  -5 -13 26765.1 809.566 105
  -1  -5  13 26083.9 811.238  97
   1  -5 -13 26494.3 808.776 127
   1  -5 -13 26390.9 801.927  78
  -1  -5  13 25854.3 780.253  80
  -1  -5  13 26062.2 781.209  75
  -1  -5  13 27038.3 824.971 133
  -1  -5  13 27037.0 827.758 136
  -1  -5  13 26281.3 787.427 165
   1  -5 -13 26321.7 796.508 158
   1  -5 -13 26011.4 799.474 148
  -1  -5  13 25821.6 794.776  87
   1  -5 -13 25848.5 798.109  81
  -1  -5  13 26322.9 798.388  93
   1  -5 -13 24802.7 759.219  83
   1  -5 -13 26270.0 792.282  88
   1  -5 -12 6233.17 280.317 105
   1  -5 -12 6342.53 288.186 127
   1  -5 -12 6012.89 248.503 106
  -1  -5  12 6306.18 287.995  97
  -1  -5  12 6516.89 265.760  80
   1  -5 -12 5814.50 275.531  79
   1  -5 -12 6115.37 274.471  78
  -1  -5  12 5974.24 257.589  75
  -1  -5  12 6261.18 294.593 136
   1  -5 -12 6165.51 257.847 145
   1  -5 -12 6486.25 283.398 158
  -1  -5  12 6361.31 274.806 165
   1  -5 -12 6932.60 290.263 148
  -1  -5  12 6226.16 296.438 133
  -1  -5  12 6383.71 276.905  93
  -1  -5  12 6766.74 285.355  87
   1  -5 -12 6034.22 273.070  81
   1  -5 -12 5854.44 240.540  83
   1  -5 -12 6496.67 271.940  88
   1  -5 -11 12885.2 436.316 122
   1  -5 -11 14172.6 494.604 121
   1  -5 -11 12665.8 434.781 106
   1  -5 -11 13134.9 480.006 127
   1  -5 -11 13804.3 475.774 105
   1  -5 -11 13581.0 469.545  78
  -1  -5  11 13551.9 452.406  75
   1  -5 -11 12921.9 466.498  79
  -1  -5  11 13210.3 449.132  80
  -1  -5  11 12822.7 467.362 165
   1  -5 -11 13366.1 456.739 145
   1  -5 -11 13796.8 482.811 148
  -1  -5  11 13525.7 496.823 133
  -1  -5  11 14033.9 503.766 136
   1  -5 -11 13143.2 480.398 158
  -1  -5  11 13549.4 475.728  87
   1  -5 -11 12940.0 457.106  88
   1  -5 -11 13453.8 466.677  81
  -1  -5  11 13685.8 469.601  93
   1  -5 -10 8403.66 334.224 105
   1  -5 -10 8519.03 347.109 127
   1  -5 -10 8330.02 317.352 122
   1  -5 -10 8063.56 350.383 121
   1  -5 -10 8158.38 321.643  88
   1  -5 -10 8422.38 328.081  81
  -1  -5  10 7812.90 334.240  87
  -1  -5  10 8291.24 329.948  93
   1  -5 -10 8602.95 332.418  78
  -1  -5  10 8145.17 313.455  80
  -1  -5  10 8356.34 313.887  75
   1  -5 -10 7995.30 328.103  79
  -1  -5  10 8483.36 359.690 133
   1  -5 -10 8337.61 347.671 158
   1  -5 -10 8366.02 346.610 148
  -1  -5  10 8864.08 357.948 163
  -1  -5  10 8087.85 335.120 165
   1  -5 -10 8520.93 325.693 145
  -1  -5  10 8180.89 356.366 136
   1  -5  -9 10994.6 430.049 121
   1  -5  -9 11065.8 407.191 105
   1  -5  -9 11216.1 423.088 127
   1  -5  -9 11695.3 405.031 122
  -1  -5   9 12005.3 428.523  97
   1  -5  -9 9808.43 641.228   5
   1  -5  -9 11407.0 379.189  12
  -1  -5   9 10854.6 415.417  87
  -1  -5   9 11740.1 421.900  92
  -1  -5   9 11746.3 408.483  93
   1  -5  -9 11473.2 398.980  88
   1  -5  -9 10953.1 398.033  81
  -1  -5   9 11562.8 392.105  80
   1  -5  -9 11327.3 403.223  78
  -1  -5   9 11341.8 389.297  75
   1  -5  -9 11069.5 404.362  79
  -1  -5   9 10986.3 435.577 133
   1  -5  -9 10976.0 428.462 158
   1  -5  -9 10788.6 392.209 149
  -1  -5   9 10481.4 413.563 165
  -1  -5   9 11440.8 429.600 131
  -1  -5   9 11092.6 434.814 136
   1  -5  -9 11445.7 426.376 148
  -1  -5   9 12148.3 441.287 163
   1  -5  -8 19217.8 605.751 127
  -1  -5   8 18906.3 594.805  97
  -1  -5   8 18370.8 575.353 122
   1  -5  -8 17909.0 573.516 105
   1  -5  -8 18185.9 606.973 121
   1  -5  -8 17340.8 550.645  14
  -1  -5   8 17374.4 553.676  15
  -1  -5   8 17400.4 553.091   9
  -1  -5   8 18378.0 559.527   8
  -1  -5   8 16910.4 547.361  10
   1  -5  -8 16621.3 546.997   8
   1  -5  -8 16926.6 883.925   3
  -1  -5   8 16878.8 548.422  13
  -1  -5   8 17519.6 555.423  11
  -1  -5   8 17016.9 552.285  14
   1  -5  -8 17875.3 556.687  12
   1  -5  -8 17463.0 892.170   5
   1  -5  -8 15690.9 543.756  11
  -1  -5   8 18200.9 573.563  93
   1  -5  -8 18300.5 564.056  88
   1  -5  -8 18344.1 567.909  81
  -1  -5   8 17818.6 587.996  87
  -1  -5   8 18985.8 593.715  92
  -1  -5   8 17861.4 554.924  80
   1  -5  -8 16877.3 566.000  79
   1  -5  -8 17605.7 566.400  78
  -1  -5   8 18202.4 555.998  75
  -1  -5   8 18329.2 609.193 133
   1  -5  -8 18396.8 610.204 158
   1  -5  -8 19272.7 604.657 148
   1  -5  -8 17642.2 567.741 149
  -1  -5   8 19570.7 611.920 163
  -1  -5   8 18454.1 594.092 165
  -1  -5   8 18542.6 604.995 131
   1  -5  -7 1262.90 122.561 152
  -1  -5   7 1279.47 127.820 131
  -1  -5   7 1254.16 121.975 165
   1  -5  -7 1230.85 128.918 158
   1  -5  -7 1081.74 107.494 149
  -1  -5   7 1353.67 124.082  97
   1  -5  -7 1318.86 124.453  95
   1  -5  -7 1213.63 132.054 121
   1  -5  -7 1254.17 109.745 105
   1  -5  -7 1271.31 125.119 111
  -1  -5   7 1382.81 121.499 122
   1  -5  -7 1280.14 127.076 127
  -1  -5   7 1194.41 237.694   2
  -1  -5   7 1142.01 104.979  10
   1  -5  -7 1267.05 241.657   3
  -1  -5   7 1350.91 109.726  13
   1  -5  -7 1413.33 114.253  12
  -1  -5   7 1302.93 111.087   9
  -1  -5   7 1226.66 106.922   8
   1  -5  -7 1046.68 235.216   5
  -1  -5   7 1278.66 107.430  14
  -1  -5   7 1113.84 103.037  15
   1  -5  -7 1099.52 102.282  11
   1  -5  -7 1172.91 106.001   8
  -1  -5   7 1226.07 112.137  11
  -1  -5   7 1233.13 108.315  12
   1  -5  -7 1224.59 106.015  14
   1  -5  -7 1277.46 104.332  81
  -1  -5   7 1304.44 122.315  92
   1  -5  -7 1064.30 97.9761  88
  -1  -5   7 1331.73 115.834  93
  -1  -5   7 1244.28 123.524  87
   1  -5  -7 1197.65 105.361  78
  -1  -5   7 1238.96 99.7998  80
   1  -5  -7 1184.25 108.943  79
  -1  -5   7 1241.34 240.129  28
   1  -5  -6 20598.1 659.173 158
   1  -5  -6 19942.7 643.775 152
   1  -5  -6 19551.2 623.721 149
  -1  -5   6 20595.5 646.180 165
   1  -5  -6 19585.3 612.779 164
  -1  -5   6 20522.0 636.025 122
   1  -5  -6 19827.4 645.538 127
  -1  -5   6 22811.7 658.876 102
  -1  -5   6 21756.7 642.372  97
   1  -5  -6 19467.4 608.941 105
   1  -5  -6 19455.4 654.633 121
   1  -5  -6 20357.6 639.923 111
   1  -5  -6 19806.5 639.884  95
  -1  -5   6 19926.5 616.724  10
  -1  -5   6 20806.8 624.827  12
  -1  -5   6 20041.7 621.602  13
   1  -5  -6 21294.3 1013.92   5
  -1  -5   6 20182.8 1004.28   5
  -1  -5   6 20244.6 623.521  15
  -1  -5   6 20117.3 621.969   9
  -1  -5   6 20112.2 624.541  11
   1  -5  -6 19572.2 617.533  14
  -1  -5   6 20596.8 623.418   8
   1  -5  -6 20367.8 623.667  11
   1  -5  -6 20071.1 995.324   3
  -1  -5   6 19669.4 994.504   2
   1  -5  -6 20479.0 622.200   8
  -1  -5   6 20434.4 624.079  14
   1  -5  -6 20710.0 623.363  12
  -1  -5   6 20745.9 619.712  93
   1  -5  -6 18987.1 600.630  81
   1  -5  -6 18652.0 600.569  88
   1  -5  -6 19350.8 604.482  78
   1  -5  -6 18881.5 607.763  79
  -1  -5   6 19486.9 992.826  28
   1  -5  -5 18329.0 586.911 149
  -1  -5   5 19572.0 608.227 163
  -1  -5   5 18850.7 589.876 141
  -1  -5   5 19746.7 608.703 144
   1  -5  -5 18207.5 602.625 148
   1  -5  -5 18433.6 611.582 158
   1  -5  -5 18130.5 578.492 164
  -1  -5   5 19341.2 604.102 165
  -1  -5   5 18026.8 571.363 160
  -1  -5   5 19131.9 607.652 131
   1  -5  -5 18822.2 603.961 152
  -1  -5   5 19075.8 604.007 102
   1  -5  -5 18465.6 600.976 127
  -1  -5   5 18509.0 594.873 122
   1  -5  -5 19009.5 598.441  95
  -1  -5   5 18950.3 587.888  97
   1  -5  -5 18104.6 596.836 115
   1  -5  -5 18963.0 596.205 111
   1  -5  -5 17343.2 937.021   5
  -1  -5   5 18059.9 579.295  10
  -1  -5   5 18324.1 954.727   3
  -1  -5   5 18277.5 580.848  13
  -1  -5   5 17940.8 580.800   9
   1  -5  -5 20859.7 612.533  15
  -1  -5   5 18642.9 584.905  12
  -1  -5   5 19117.3 964.516   2
  -1  -5   5 18150.8 581.810  15
   1  -5  -5 18785.0 582.102   8
  -1  -5   5 19072.2 968.487   5
  -1  -5   5 18830.6 584.785  14
  -1  -5   5 18999.1 585.513   8
  -1  -5   5 18804.3 585.813  11
   1  -5  -5 19150.9 959.780   3
   1  -5  -5 18657.3 584.900  14
   1  -5  -5 17442.0 579.579  12
   1  -5  -5 18347.4 582.244  11
  -1  -5   5 18598.2 592.311  87
  -1  -5   5 18438.1 591.881  92
  -1  -5   5 18274.3 571.902  93
   1  -5  -5 17639.9 553.380  78
   1  -5  -5 17345.0 558.079  79
  -1  -5   5 17096.4 934.154  28
   1  -5  -4 19932.9 638.465 127
  -1  -5   4 20640.0 642.079 102
   1  -5  -4 20553.5 636.062 115
  -1  -5   4 20147.8 634.646 122
   1  -5  -4 19099.9 625.604  95
  -1  -5   4 19158.8 606.874 100
   1  -5  -4 19434.3 643.767 121
  -1  -5   4 20725.3 624.097  97
   1  -5  -4 20494.2 630.927 111
  -1  -5   4 19846.7 619.243  10
  -1  -5   4 19800.7 623.439  15
   1  -5  -4 20451.5 1008.85   3
  -1  -5   4 20187.9 1009.54   3
   1  -5  -4 20246.7 626.863  12
  -1  -5   4 19738.1 622.970   8
  -1  -5   4 18985.0 994.701   2
  -1  -5   4 20473.2 625.868  13
  -1  -5   4 19951.0 623.480  14
   1  -5  -4 19985.5 622.529  14
  -1  -5   4 19931.4 623.589   9
   1  -5  -4 20445.1 624.762  11
  -1  -5   4 19782.6 1005.98   5
   1  -5  -4 19909.8 631.357  15
   1  -5  -4 20418.0 1010.54   5
  -1  -5   4 20678.4 628.511  12
  -1  -5   4 20631.1 628.042  11
   1  -5  -4 19525.5 621.579   8
  -1  -5   4 19540.0 627.069  87
  -1  -5   4 20003.3 626.953  92
  -1  -5   4 19619.0 605.867  93
   1  -5  -4 20925.1 635.141 137
  -1  -5   4 19695.2 605.624 160
   1  -5  -4 19783.4 634.936 148
  -1  -5   4 19738.7 621.607 141
   1  -5  -4 20519.0 635.687 152
   1  -5  -4 20145.1 650.607 158
   1  -5  -4 19713.6 619.291 164
  -1  -5   4 21112.7 644.084 131
  -1  -5   4 20392.7 642.498 144
  -1  -5   4 19280.7 1001.20  28
   1  -5  -3 4368.44 221.901 121
  -1  -5   3 4865.64 222.857 122
   1  -5  -3 4604.32 216.162 115
   1  -5  -3 4849.63 230.137 130
  -1  -5   3 4511.42 203.600  97
   1  -5  -3 4069.21 211.136 127
   1  -5  -3 4318.79 211.483 111
   1  -5  -3 4553.36 208.188  95
  -1  -5   3 4224.94 204.327  10
   1  -5  -3 4880.35 218.158  12
  -1  -5   3 4351.82 437.451   2
  -1  -5   3 4512.52 213.626  15
  -1  -5   3 4832.29 215.792  13
  -1  -5   3 4708.42 213.345  14
   1  -5  -3 4184.12 431.892   5
  -1  -5   3 4160.48 209.228   9
  -1  -5   3 4575.32 211.898   8
  -1  -5   3 3935.36 423.195   5
   1  -5  -3 4803.79 221.851   9
   1  -5  -3 4448.31 210.852  11
  -1  -5   3 4840.89 464.305   3
  -1  -5   3 4890.97 217.458  12
   1  -5  -3 4670.96 211.141   8
   1  -5  -3 4447.98 209.786  14
   1  -5  -3 4855.36 455.033   3
   1  -5  -3 4750.47 225.000  15
  -1  -5   3 4702.87 217.871  11
  -1  -5   3 4724.95 211.775  87
  -1  -5   3 4551.19 194.796  93
   1  -5  -3 4426.99 214.434  89
  -1  -5   3 4426.25 204.206 141
   1  -5  -3 4493.12 217.537 152
  -1  -5   3 4789.42 224.531 144
  -1  -5   3 4658.27 218.528 131
   1  -5  -3 4516.97 216.533 148
   1  -5  -3 4621.12 215.233 137
  -1  -5   3 4242.39 191.810 160
   1  -5  -3 4240.22 208.974 164
  -1  -5   3 4442.77 208.722 159
  -1  -5   3 4319.81 439.826  28
   1  -5  -2 23411.2 715.449  95
   1  -5  -2 25062.1 750.087 130
  -1  -5   2 25069.6 742.591 128
   1  -5  -2 24943.5 738.445 128
   1  -5  -2 24407.0 728.243 115
   1  -5  -2 23922.0 739.562 121
  -1  -5   2 23693.9 737.175 122
   1  -5  -2 23602.7 737.630 127
   1  -5  -2 24444.4 731.080  12
  -1  -5   2 23562.3 729.587  15
   1  -5  -2 23559.1 727.428  14
  -1  -5   2 24016.2 728.622  14
   1  -5  -2 24000.8 733.050   9
  -1  -5   2 22596.9 720.944  10
  -1  -5   2 24583.2 730.605  12
  -1  -5   2 23212.4 727.552   9
  -1  -5   2 24024.6 1137.42   3
  -1  -5   2 23865.2 1136.36   5
   1  -5  -2 25590.0 1159.85   5
   1  -5  -2 23509.5 725.994   8
   1  -5  -2 23373.6 729.672  15
  -1  -5   2 22765.7 724.977   8
  -1  -5   2 23204.4 1133.94   2
   1  -5  -2 25092.6 732.129  11
  -1  -5   2 24856.6 732.034  11
   1  -5  -2 22247.6 1106.21   3
  -1  -5   2 23383.2 726.456  13
   1  -5  -2 24632.3 728.278  89
  -1  -5   2 24323.3 721.314  87
   1  -5  -2 24948.6 731.349 164
   1  -5  -2 23575.4 731.599 152
  -1  -5   2 24273.2 723.831 159
  -1  -5   2 24406.3 731.529 165
   1  -5  -2 22980.1 728.110 148
  -1  -5   2 24594.4 741.007 144
  -1  -5   2 23859.1 714.773 158
  -1  -5   2 24507.2 730.911 131
   1  -5  -2 25245.3 736.026 137
  -1  -5   2 24426.1 718.380 141
  -1  -5   2 22836.9 1130.42  28
   1  -5  -1 20364.2 616.068  89
  -1  -5   1 19949.0 1014.88   2
   1  -5  -1 19920.1 617.338   8
  -1  -5   1 19650.7 613.002  10
  -1  -5   1 19855.4 620.304  12
  -1  -5   1 19184.8 615.304   9
   1  -5  -1 19719.1 1008.39   3
   1  -5  -1 19723.3 616.599  11
   1  -5  -1 18180.6 613.409  15
  -1  -5   1 18308.6 987.138   5
  -1  -5   1 18883.4 613.993  14
   1  -5  -1 20244.8 614.636 153
   1  -5  -1 19530.3 616.522 148
  -1  -5   1 19332.2 609.259 131
  -1  -5   1 20599.4 619.499 165
   1  -5  -1 20186.1 619.479 152
   1  -5  -1 19403.8 630.159 158
  -1  -5   1 20284.7 610.928 158
  -1  -5   1 20151.5 604.380 141
   1  -5  -1 20401.4 621.824 137
  -1  -5   1 20395.8 629.996 144
   1  -5  -1 20919.3 624.754 164
   1  -5  -1 20342.5 603.186 131
  -1  -5   1 19877.4 604.936 159
   1  -5  -1 19855.5 612.164 115
  -1  -5   1 19976.7 625.686 122
   1  -5  -1 19669.7 618.180 128
   1  -5  -1 20601.7 620.042 100
   1  -5  -1 19574.4 630.477 130
  -1  -5   1 20071.5 629.654 128
  -1  -5   1 19743.4 623.065 102
   1  -5  -1 19618.3 620.499 121
  -1  -5   1 18880.5 602.496 127
   1  -5  -1 18834.1 619.834 127
   1  -5  -1 19011.9 596.335  95
  -1  -5   1 18846.3 596.862 124
   1  -5   0 44534.1 1205.21 100
  -1  -5   0 42388.0 1204.00 102
   1  -5   0 43783.6 1213.07 130
   1  -5   0 40210.1 1166.71  95
  -1  -5   0 42069.7 1186.04 124
  -1  -5   0 41112.5 1188.04 127
   1  -5   0 42696.1 1196.56 128
   1  -5   0 42127.6 1185.91 115
   1  -5   0 42999.5 1198.56 121
   1  -5   0 39478.1 1195.93  15
  -1  -5   0 40584.0 1648.24   5
   1  -5   0 41367.7 1197.19  14
   1  -5   0 39812.0 1646.98   5
   1  -5   0 42160.8 1660.84   3
   1  -5   0 40780.4 1198.68   9
   1  -5   0 40951.6 1195.62   8
  -1  -5   0 40498.4 1195.41   9
  -1  -5   0 42564.6 1197.89   8
  -1  -5   0 42205.1 1197.91  13
   1  -5   0 42543.0 1202.08  12
  -1  -5   0 44086.3 1202.52  12
   1  -5   0 40203.9 1194.98  11
  -1  -5   0 42419.4 1667.09   2
  -1  -5   0 41315.6 1197.23  15
  -1  -5   0 42182.7 1196.80  10
  -1  -5   0 43105.5 1199.88  11
  -1  -5   0 41156.4 1650.58   3
  -1  -5   0 42769.5 1198.83  14
   1  -5   0 43677.4 1192.65  89
  -1  -5   0 42668.1 1181.09 159
  -1  -5   0 43925.6 1195.95 165
   1  -5   0 42783.4 1211.90 158
   1  -5   0 43808.3 1203.77 153
   1  -5   0 42570.4 1187.80 131
   1  -5   0 43865.7 1206.15 164
   1  -5   0 43258.1 1203.78 137
  -1  -5   0 41824.5 1202.25 149
   1  -5   0 42734.4 1194.78 148
  -1  -5   0 43049.9 1179.45 166
  -1  -5   0 42589.0 1179.63 141
  -1  -5   0 41068.9 1656.62  28
   1  -5   1 271.157 67.9360 115
  -1  -5  -1 317.903 69.9689 124
   1  -5   1 324.116 75.0908 121
   1  -5   1 286.429 76.3354 100
   1  -5   1 330.590 69.9368 128
  -1  -5  -1 226.252 71.6371 127
   1  -5   1 317.197 75.0198 130
   1  -5   1 544.953 214.294   5
  -1  -5  -1 317.283 75.5668   8
   1  -5   1 279.564 74.2760  14
  -1  -5  -1 258.798 75.9680  13
   1  -5   1 293.576 75.7318  12
   1  -5   1 235.790 82.1134   9
  -1  -5  -1 467.516 186.347   3
  -1  -5  -1 197.014 73.4633  15
  -1  -5  -1 222.040 79.4363  11
   1  -5   1 324.432 69.0370  89
   1  -5   1 217.805 57.7668 163
  -1  -5  -1 316.250 63.4404 159
   1  -5   1 207.501 72.8906 137
  -1  -5  -1 306.651 73.8512 165
  -1  -5  -1 211.270 66.7474 161
   1  -5   1 318.348 80.9945 158
   1  -5   1 342.551 82.5427 153
  -1  -5  -1 379.473 70.4407 166
   1  -5   1 254.171 66.5106 131
  -1  -5  -1 285.980 78.0547 144
   1  -5   1 357.515 82.2825 164
  -1  -5  -1 147.561 147.216  28
  -1  -5  -2 28556.3 841.654 124
   1  -5   2 27929.6 830.387 128
  -1  -5  -2 28505.2 841.131 127
  -1  -5  -2 28707.5 854.925 128
   1  -5   2 28784.7 847.571 100
   1  -5   2 28057.1 819.713 115
  -1  -5  -2 29563.9 853.394 122
  -1  -5  -2 27728.9 833.907 111
  -1  -5  -2 29276.6 843.521  12
   1  -5   2 26516.9 838.307  15
   1  -5   2 27792.9 841.114   9
   1  -5   2 28648.1 842.338  11
   1  -5   2 30413.7 1295.42   5
  -1  -5  -2 27933.9 839.618  14
  -1  -5  -2 27747.4 837.257  13
   1  -5   2 28578.1 1276.76   3
   1  -5   2 27467.4 837.090  14
  -1  -5  -2 27055.2 1252.09   3
  -1  -5  -2 26029.5 1245.71   2
  -1  -5  -2 27728.5 1257.00   5
   1  -5   2 27415.4 840.333  12
  -1  -5  -2 27419.9 838.772  15
  -1  -5  -2 27884.2 839.151   8
   1  -5   2 27910.6 839.170   8
  -1  -5  -2 29418.8 843.716  11
  -1  -5  -2 27229.1 840.673   9
  -1  -5  -2 27409.6 833.564  10
   1  -5   2 29537.8 833.345  90
   1  -5   2 29165.7 839.033  84
   1  -5   2 29284.8 845.246  93
   1  -5   2 29603.4 833.864  89
   1  -5   2 27784.7 845.353 131
  -1  -5  -2 28076.9 839.591 161
   1  -5   2 30234.3 846.271 144
   1  -5   2 29448.0 855.384 164
  -1  -5  -2 29279.8 835.053 166
   1  -5   2 28644.1 829.160 163
  -1  -5  -2 28499.6 849.960 144
  -1  -5  -2 28691.2 830.749 165
   1  -5   2 28379.8 843.590 130
   1  -5   2 28302.3 846.397 137
   1  -5   2 29193.6 850.575 147
  -1  -5  -2 28352.1 814.120 159
  -1  -5  -2 27270.6 1258.19  28
  -1  -5  -3 23827.2 728.551 127
  -1  -5  -3 22558.7 725.773 124
  -1  -5  -3 24100.2 736.416 122
  -1  -5  -3 22744.5 705.475 101
  -1  -5  -3 23156.3 720.539 111
  -1  -5  -3 24807.2 745.030 128
   1  -5   3 24729.3 738.840 100
   1  -5   3 25125.1 732.752 122
   1  -5   3 23460.4 711.300 128
   1  -5   3 24720.2 728.950  12
  -1  -5  -3 24209.8 726.085  10
  -1  -5  -3 25489.6 1148.93   3
   1  -5   3 23265.5 724.599  14
   1  -5   3 24532.4 1150.97   5
  -1  -5  -3 24100.5 727.060  13
   1  -5   3 23244.5 723.261   8
  -1  -5  -3 22918.8 723.742  14
  -1  -5  -3 24221.7 1141.00   2
  -1  -5  -3 24770.3 1149.36   5
  -1  -5  -3 23677.1 722.889   8
   1  -5   3 23812.2 727.617   9
  -1  -5  -3 24053.7 728.177   9
  -1  -5  -3 24411.2 729.353  12
   1  -5   3 23151.2 726.030  15
   1  -5   3 24686.7 730.438  11
  -1  -5  -3 24530.2 727.835  11
  -1  -5  -3 22984.6 724.021  15
   1  -5   3 22295.5 1114.75   3
   1  -5   3 25065.0 728.910  84
  -1  -5  -3 23893.7 727.303  88
   1  -5   3 24143.4 717.097  90
   1  -5   3 24268.6 717.089  89
  -1  -5  -3 24609.6 738.229 144
   1  -5   3 23878.9 736.790 131
  -1  -5  -3 23505.8 711.465 165
   1  -5   3 24532.2 725.914 163
   1  -5   3 23830.1 735.328 137
  -1  -5  -3 23473.2 702.331 140
  -1  -5  -3 24198.7 734.850 149
  -1  -5  -3 23374.5 729.444 161
   1  -5   3 25471.5 744.169 147
   1  -5   3 24254.5 724.192 144
  -1  -5  -3 25602.3 729.460 166
  -1  -5  -3 23355.3 1125.98  28
  -1  -5  -4 2851.38 149.245 165
   1  -5   4 2861.79 172.040 131
   1  -5   4 2996.00 176.901 147
  -1  -5  -4 2821.45 166.795 149
  -1  -5  -4 2385.21 157.800 161
  -1  -5  -4 2689.01 144.279 140
   1  -5   4 2759.48 156.591 144
  -1  -5  -4 3037.77 165.920 166
   1  -5   4 3008.05 166.921 163
  -1  -5  -4 2835.22 153.842  99
  -1  -5  -4 2833.65 171.476 124
  -1  -5  -4 2939.78 165.888 122
  -1  -5  -4 3024.32 176.155 128
  -1  -5  -4 2617.45 156.713 111
  -1  -5  -4 2392.38 148.583 101
   1  -5   4 2868.00 162.803 122
  -1  -5  -4 2725.94 166.426 127
   1  -5   4 2816.17 167.426 100
  -1  -5  -4 2635.67 355.110   2
   1  -5   4 2303.35 324.558   3
   1  -5   4 2863.68 360.147   5
  -1  -5  -4 2568.03 157.001  13
  -1  -5  -4 2845.62 162.416  10
   1  -5   4 3000.53 165.116  12
   1  -5   4 2665.33 158.186   8
  -1  -5  -4 2776.60 162.750   9
  -1  -5  -4 2689.60 361.415   3
  -1  -5  -4 2699.51 159.012   8
   1  -5   4 3856.80 202.218  15
   1  -5   4 2574.03 158.405  11
   1  -5   4 2842.68 161.033  14
  -1  -5  -4 2768.22 157.115  14
  -1  -5  -4 3042.69 372.311   5
  -1  -5  -4 2796.94 162.049  12
  -1  -5  -4 2655.05 160.608  11
  -1  -5  -4 2802.15 161.490  15
  -1  -5  -4 2776.57 163.768  88
   1  -5   4 2850.12 159.517  84
   1  -5   4 2725.07 154.909  90
   1  -5   4 2829.81 152.810  89
   1  -5   4 2479.71 132.218  74
  -1  -5  -4 2770.61 359.254  28
   1  -5   5 12509.4 424.894 100
  -1  -5  -5 11558.7 403.983 122
  -1  -5  -5 11423.6 399.462 101
   1  -5   5 11203.0 395.500 122
  -1  -5  -5 11783.1 419.089 128
  -1  -5  -5 11264.7 400.397 111
   1  -5   5 11174.8 389.225 102
  -1  -5  -5 11026.0 387.153  99
  -1  -5  -5 11449.7 410.818 127
  -1  -5  -5 11105.4 392.926  15
   1  -5   5 10754.9 699.195   5
  -1  -5  -5 11175.7 391.812  10
   1  -5   5 11233.5 393.744  12
   1  -5   5 11280.5 723.746   3
  -1  -5  -5 10738.2 391.265  14
  -1  -5  -5 11204.2 398.540   9
  -1  -5  -5 11230.8 393.968  12
  -1  -5  -5 11678.4 394.828   8
   1  -5   5 10924.3 394.298   8
  -1  -5  -5 10521.1 703.854   2
   1  -5   5 11415.3 394.726  14
  -1  -5  -5 11076.0 393.229  11
   1  -5   5 11788.1 398.321  11
  -1  -5  -5 11166.5 393.645  13
  -1  -5  -5 9770.34 684.267   5
   1  -5   5 11623.3 398.037  90
   1  -5   5 11074.6 383.349  89
  -1  -5  -5 11385.6 403.792  88
   1  -5   5 11742.1 403.351  84
   1  -5   5 10716.4 385.914 144
  -1  -5  -5 11619.9 407.882 166
  -1  -5  -5 11335.5 413.560 149
  -1  -5  -5 11322.7 378.248 165
   1  -5   5 11921.6 421.841 131
  -1  -5  -5 11546.9 414.574 161
  -1  -5  -5 11632.2 380.282 140
   1  -5   5 11351.8 410.640 163
   1  -5   5 11169.1 415.637 147
  -1  -5  -5 11777.6 729.481  28
   1  -5   6 30930.8 899.806 144
  -1  -5  -6 32280.8 930.502 166
   1  -5   6 31216.9 934.444 163
   1  -5   6 31864.1 944.029 147
  -1  -5  -6 30636.2 926.250 149
   1  -5   6 31832.3 902.695 102
  -1  -5  -6 30460.6 898.435  99
  -1  -5  -6 30676.2 917.281 101
  -1  -5  -6 31698.1 914.617 122
  -1  -5  -6 30574.9 928.501 124
  -1  -5  -6 31784.9 922.539 111
  -1  -5  -6 31772.2 936.087 128
  -1  -5  -6 31862.6 935.285 127
   1  -5   6 30868.3 904.167 122
   1  -5   6 31490.8 938.336 100
   1  -5   6 30037.3 901.397  14
   1  -5   6 30112.9 901.698   8
   1  -5   6 31262.9 1327.40   3
  -1  -5  -6 30677.6 905.997   9
   1  -5   6 30857.5 1324.29   5
  -1  -5  -6 30185.6 899.869  13
   1  -5   6 31437.4 906.507  12
  -1  -5  -6 30360.3 900.144  10
  -1  -5  -6 30301.1 901.540   8
  -1  -5  -6 30094.0 904.166  15
  -1  -5  -6 30855.9 904.787  12
   1  -5   6 31683.3 903.906  11
  -1  -5  -6 28986.6 1308.59   2
  -1  -5  -6 29793.9 898.403  11
  -1  -5  -6 30151.0 901.317  14
   1  -5   6 31024.8 894.406  89
  -1  -5  -6 30917.4 924.174  88
   1  -5   6 32741.5 921.297  84
   1  -5   6 32248.7 912.493  90
   1  -5   6 33132.9 927.586  80
  -1  -5  -6 28674.8 1306.76  28
   1  -5   7 49160.6 1350.60 131
  -1  -5  -7 47158.7 1342.40 161
  -1  -5  -7 45752.8 1332.82 166
   1  -5   7 47740.2 1304.20 167
   1  -5   7 49407.7 1349.96 163
  -1  -5  -7 47982.2 1342.56 149
   1  -5   7 47753.5 1299.04 102
  -1  -5  -7 47488.3 1312.62 122
  -1  -5  -7 48931.1 1332.89 111
  -1  -5  -7 47351.4 1340.90 128
   1  -5   7 48975.4 1351.26 100
  -1  -5  -7 45243.0 1332.23 124
  -1  -5  -7 46138.0 1301.17  99
  -1  -5  -7 47888.8 1347.54 127
  -1  -5  -7 46813.4 1331.83 101
  -1  -5  -7 43730.8 1737.57   2
  -1  -5  -7 44249.8 1300.95  15
   1  -5   7 45826.5 1299.27  14
  -1  -5  -7 45368.5 1302.16   9
   1  -5   7 46644.9 1301.71  12
   1  -5   7 46535.0 1743.89   5
  -1  -5  -7 46821.8 1303.18  13
  -1  -5  -7 45736.0 1297.71  10
   1  -5   7 45256.5 1299.14   8
  -1  -5  -7 46266.0 1301.17   8
   1  -5   7 45550.1 1748.36   3
  -1  -5  -7 45014.6 1297.77  12
   1  -5   7 46869.5 1299.93  11
  -1  -5  -7 44794.0 1298.07  11
  -1  -5  -7 45090.0 1298.43  14
   1  -5   7 48150.5 1325.32  84
   1  -5   7 45618.0 1290.04  89
  -1  -5  -7 46190.7 1331.32  88
   1  -5   7 48833.9 1321.25  90
   1  -5   7 49440.0 1333.48  80
  -1  -5  -7 44247.7 1736.29  28
  -1  -5  -8 25538.7 759.467 122
  -1  -5  -8 24598.0 788.825 101
  -1  -5  -8 26491.3 804.540 127
  -1  -5  -8 25535.9 756.458  99
   1  -5   8 26158.2 802.067 163
   1  -5   8 25968.6 768.803 167
  -1  -5  -8 24763.2 790.611 149
  -1  -5  -8 25063.5 780.281 139
   1  -5   8 25903.9 800.224 131
  -1  -5  -8 26726.2 802.332 166
  -1  -5  -8 25218.8 795.417 161
   1  -5   8 26351.5 780.465  84
  -1  -5  -8 25668.0 791.797  88
   1  -5   8 26094.5 776.465  90
   1  -5   8 26239.4 772.032  68
   1  -5   8 27254.4 789.708  80
   1  -5   8 26924.4 786.828  75
  -1  -5  -8 25701.0 755.677   9
   1  -5   8 24755.7 747.811  14
  -1  -5  -8 24864.9 747.505  10
   1  -5   8 24857.9 1123.56   3
  -1  -5  -8 24068.6 744.023   8
  -1  -5  -8 25610.3 752.145  13
   1  -5   8 26063.5 751.698  11
  -1  -5  -8 24112.5 748.893  15
   1  -5   8 24544.8 1119.91   5
  -1  -5  -8 22774.3 742.100  11
   1  -5   8 25029.9 750.029   8
  -1  -5  -8 24750.9 748.556  14
  -1  -5  -9 593.244 81.7886  99
  -1  -5  -9 604.043 100.219 101
   1  -5   9 742.064 115.437 131
  -1  -5  -9 681.595 111.563 149
  -1  -5  -9 914.589 114.596 161
   1  -5   9 613.168 107.931 147
  -1  -5  -9 774.611 112.531 166
   1  -5   9 674.302 95.9812 167
  -1  -5  -9 677.070 102.979 139
  -1  -5  -9 723.944 104.666  88
   1  -5   9 809.483 106.483  84
   1  -5   9 626.766 93.5515  90
   1  -5   9 770.901 95.1063  68
   1  -5   9 753.800 102.715  80
   1  -5   9 809.304 105.105  75
  -1  -5  -9 621.435 80.2930   9
  -1  -5 -10 14298.8 511.398  88
   1  -5  10 15038.7 501.028  84
   1  -5  10 14442.2 492.571  90
  -1  -5 -10 14862.4 517.793 101
  -1  -5 -10 13997.4 466.776  99
   1  -5  10 14654.8 490.863  68
   1  -5  10 14731.1 505.585  75
   1  -5  10 14503.0 507.664  80
   1  -5  10 14649.8 522.467 163
  -1  -5 -10 13683.2 504.678 139
  -1  -5 -10 13947.8 509.547 161
   1  -5  10 14270.2 495.839 167
  -1  -5 -10 14685.5 518.629 166
   1  -5  10 14492.9 513.615 131
  -1  -5 -10 13739.6 503.736 149
   1  -5  10 14809.6 527.951 147
   1  -5  11 545.783 91.8056  90
   1  -5  11 528.748 101.820  93
  -1  -5 -11 509.877 101.508  88
   1  -5  11 415.242 91.1413  84
  -1  -5 -11 444.895 96.5911 121
  -1  -5 -11 501.800 98.5720 101
   1  -5  11 597.936 90.4769  68
   1  -5  11 482.563 94.8995  80
   1  -5  11 565.620 95.4216  75
  -1  -5 -11 517.105 81.7189  77
  -1  -5 -11 394.976 99.5272 161
   1  -5  11 373.502 90.6395 131
   1  -5  11 493.389 109.960 163
  -1  -5 -11 537.798 100.581 149
  -1  -5 -11 644.677 106.389 139
   1  -5  11 488.334 93.8439 167
   1  -5  12 2344.11 169.251  93
   1  -5  12 2476.82 163.626  84
  -1  -5 -12 2216.13 169.979  88
   1  -5  12 2485.25 160.146  90
  -1  -5 -12 2680.60 186.404 127
  -1  -5 -12 2705.38 177.443 121
  -1  -5 -12 2209.66 171.436 101
   1  -5  12 2431.95 169.090  80
   1  -5  12 2391.05 164.783  75
  -1  -5 -12 2175.95 141.357  77
   1  -5  12 2284.04 151.214  68
   1  -5  12 2668.09 167.253 136
  -1  -5 -12 2304.60 165.060 149
   1  -5  12 2688.12 173.947 131
  -1  -5 -12 2511.55 176.846 139
  -1  -5 -12 2562.79 143.559 144
   1  -5  12 2743.14 184.104 163
   1  -5  12 2470.90 171.609 133
  -1  -5 -12 2460.95 168.230 161
   1  -5  13 24189.0 765.982  93
   1  -5  13 23987.7 745.055  90
   1  -5  13 25330.2 752.173  84
  -1  -5 -13 25070.2 773.249  88
  -1  -5 -13 24836.0 762.617 121
  -1  -5 -13 24563.9 779.226 101
  -1  -5 -13 26027.5 788.651 127
   1  -5  13 24415.7 765.000  80
   1  -5  13 24919.4 744.961  68
   1  -5  13 25192.2 767.831  75
   1  -5  13 24296.2 761.591 131
  -1  -5 -13 23463.1 758.032 161
   1  -5  13 23686.1 754.699 133
  -1  -5 -13 24753.7 770.734 139
   1  -5  13 23032.6 741.185 136
   1  -5  13 24412.3 775.997 163
  -1  -5 -13 24803.9 757.967 149
   1  -5  14 2020.64 134.182  84
   1  -5  14 1685.21 142.807  93
  -1  -5 -14 1885.21 145.780  88
   1  -5  14 1704.75 126.208  90
   1  -5  14 1756.25 146.341 100
  -1  -5 -14 1742.68 132.577 121
  -1  -5 -14 2120.55 156.698 127
   1  -5  14 1766.01 138.242  80
   1  -5  14 1714.18 123.066  68
   1  -5  14 1968.82 142.293  75
   1  -5  14 1760.66 124.585 136
   1  -5  14 1771.29 133.060 133
  -1  -5 -14 2014.76 136.926 149
   1  -5  14 1890.72 136.473 131
  -1  -5 -14 1736.05 141.544 139
  -1  -5 -14 1637.72 134.099 161
   1  -5  14 2087.59 148.781 163
   1  -5  15 5500.61 243.952  93
   1  -5  15 5504.44 224.733  84
  -1  -5 -15 5559.55 247.029  88
   1  -5  15 5288.91 221.645  90
   1  -5  15 5380.81 251.720 100
  -1  -5 -15 5515.86 249.623 127
  -1  -5 -15 4936.81 215.744 121
   1  -5  15 5341.72 238.608  75
   1  -5  15 5551.83 242.004  80
  -1  -5 -15 5247.27 225.221 149
  -1  -5 -15 5388.20 238.951 158
   1  -5  15 5435.79 245.747 163
   1  -5  15 5164.94 222.899 165
   1  -5  15 5168.49 217.095 133
   1  -5  16 632.128 72.1768  90
   1  -5  16 546.416 82.9694  93
   1  -5  16 573.155 70.5253  84
   1  -5  16 731.206 92.5272 100
  -1  -5 -16 621.412 90.5844 127
   1  -5  16 807.690 88.3170  80
   1  -5  16 568.053 84.1726 163
  -1  -5 -16 524.413 75.8029 158
   1  -5  16 566.282 71.1813 165
  -1  -5 -16 490.841 68.5365 149
   1  -5  17 2400.01 129.740  93
   1  -5  17 2417.20 136.282 100
  -1  -5 -17 2347.33 132.548 127
  -1  -5 -17 2170.81 133.344 101
   1  -5  17 2479.41 129.928  80
  -1  -5 -17 2027.54 108.002 158
  -1  -5 -17 1973.44 102.900 149
   1  -5  18 1395.27 89.0377  93
   1  -5  18 1300.28 90.4306 100
  -1  -5 -18 1231.17 87.8913 127
   1  -5  19 3028.11 117.202  93
  -1  -5 -19 2884.87 116.395 127
   1  -5  19 3140.15 120.507 100
   1  -5  19 2791.26 112.643 141
   1  -4 -20 4429.07 168.772  88
  -1  -4  20 5093.45 175.308  93
   1  -4 -20 5223.36 185.661 101
  -1  -4  20 4732.21 175.984 141
   1  -4 -20 5360.67 189.972 152
  -1  -4  19 1035.33 74.4955  80
  -1  -4  19 1003.80 74.7027  75
   1  -4 -19 844.590 72.9227  83
  -1  -4  19 1055.71 84.1992  93
   1  -4 -19 1162.41 84.3132  88
  -1  -4  19 924.757 79.5246  97
   1  -4 -19 1188.47 93.0670 101
   1  -4 -19 1061.74 87.1524 105
   1  -4 -18 5357.47 215.952  88
   1  -4 -18 5154.09 205.167  83
  -1  -4  18 5260.10 215.070  93
   1  -4 -18 5677.41 212.858 106
   1  -4 -18 5267.99 227.621 101
  -1  -4  18 5571.35 220.329  97
   1  -4 -18 4850.38 191.818 127
  -1  -4  18 5206.62 206.251  80
   1  -4 -18 5453.31 211.117  76
  -1  -4  18 5225.77 205.964  75
  -1  -4  18 4828.05 189.459 159
  -1  -4  17 21945.6 664.916 159
   1  -4 -17 23026.0 687.193  88
   1  -4 -17 22284.9 672.460  83
  -1  -4  17 22318.5 685.739  93
   1  -4 -17 22974.1 705.253 101
  -1  -4  17 23156.7 690.597  97
   1  -4 -17 21972.0 667.378 127
   1  -4 -17 21932.9 675.673 106
   1  -4 -17 22740.1 678.653 130
   1  -4 -17 22270.3 677.484  76
  -1  -4  17 22444.4 675.194  80
  -1  -4  17 22844.2 667.899  72
  -1  -4  17 22766.5 677.163  75
  -1  -4  17 22742.5 669.666  55
   1  -4 -16 80.7280 45.5837 145
  -1  -4  16 89.3189 64.7667 159
   1  -4 -16 80.5345 52.7398 148
   1  -4 -16 117.334 59.2228 109
   1  -4 -16 104.278 63.2667 106
  -1  -4  16 74.0818 67.4815  97
   1  -4 -16 83.3448 64.2058 127
  -1  -4  16 72.9298 73.3048  93
   1  -4 -16 47.1901 62.7995  83
  -1  -4  16 50.2358 53.7291  87
   1  -4 -16 96.9217 67.6290  81
   1  -4 -16 125.781 74.6665  88
  -1  -4  16 60.6998 58.9970  80
   1  -4 -16 85.2319 63.6658  76
  -1  -4  16 91.4544 62.2953  75
  -1  -4  16 95.2104 57.5024  72
  -1  -4  16 188.696 64.5034  55
   1  -4 -15 6996.19 284.343 148
   1  -4 -15 6870.32 278.120 145
   1  -4 -15 7220.82 309.476 105
   1  -4 -15 7051.30 283.701 109
   1  -4 -15 7143.71 292.957 127
  -1  -4  15 6871.29 299.701  97
   1  -4 -15 7178.16 291.180 106
  -1  -4  15 7574.35 606.348  50
  -1  -4  15 6686.44 277.600  87
  -1  -4  15 6934.44 298.304  93
   1  -4 -15 6888.16 284.398  83
   1  -4 -15 7365.09 302.476  88
  -1  -4  15 6783.85 268.329  94
   1  -4 -15 7181.28 304.148  81
  -1  -4  15 7053.49 283.831  72
   1  -4 -15 7437.18 293.507  76
  -1  -4  15 7580.01 296.728  80
  -1  -4  15 7435.68 294.494  75
  -1  -4  15 6861.60 298.528  64
  -1  -4  15 7312.73 287.830  55
   1  -4 -14 9848.18 366.557 145
   1  -4 -14 10187.4 377.638 148
  -1  -4  14 10191.0 396.574 136
  -1  -4  14 9957.83 389.056 133
   1  -4 -14 9918.87 390.235 139
   1  -4 -14 10073.5 363.912 109
  -1  -4  14 10088.0 390.638  97
   1  -4 -14 9669.71 388.178 105
   1  -4 -14 10210.0 376.115 106
   1  -4 -14 10069.4 381.570 127
  -1  -4  14 9724.86 711.029  50
   1  -4 -14 10221.1 389.784  81
   1  -4 -14 10183.4 386.359  88
  -1  -4  14 10301.2 389.373  93
   1  -4 -14 10180.0 372.364  83
  -1  -4  14 9720.12 367.849  87
  -1  -4  14 9743.99 351.915  94
   1  -4 -14 10349.7 377.185  76
  -1  -4  14 10055.8 369.037  72
   1  -4 -14 9630.02 382.280  78
  -1  -4  14 10012.2 377.082  80
  -1  -4  14 10556.8 381.868  75
  -1  -4  14 10568.1 389.103  64
  -1  -4  14 10342.6 372.837  55
   1  -4 -13 3969.35 203.597 158
  -1  -4  13 4257.84 222.338 163
   1  -4 -13 4135.66 210.424 145
   1  -4 -13 4235.34 226.776 139
  -1  -4  13 4361.47 234.190 136
  -1  -4  13 4363.37 230.931 133
   1  -4 -13 3970.02 211.362 148
  -1  -4  13 4120.55 199.590 165
   1  -4 -13 3888.74 198.559 109
   1  -4 -13 4216.07 221.646 127
   1  -4 -13 4172.49 222.157 105
  -1  -4  13 4070.83 223.224  97
   1  -4 -13 4106.03 209.837 106
  -1  -4  13 4716.04 503.152  50
  -1  -4  13 3904.15 219.167  93
   1  -4 -13 4018.00 219.319  81
  -1  -4  13 4053.37 209.645  87
   1  -4 -13 4049.06 220.653  88
  -1  -4  13 4128.82 209.872  92
   1  -4 -13 4260.01 209.116  83
   1  -4 -13 4009.66 215.806  78
  -1  -4  13 4091.13 210.766  75
   1  -4 -13 4084.67 222.600  79
  -1  -4  13 3969.96 209.550  80
   1  -4 -13 3925.51 202.795  76
  -1  -4  13 4442.58 208.701  72
   1  -4 -13 3995.66 203.249  54
  -1  -4  13 4266.49 208.777  55
  -1  -4  13 4216.95 218.888  64
  -1  -4  12 13362.4 483.828 136
  -1  -4  12 13452.7 471.253 163
   1  -4 -12 12847.5 451.810 145
   1  -4 -12 12590.7 452.479 158
  -1  -4  12 13317.4 479.171 133
  -1  -4  12 12969.0 446.169 165
   1  -4 -12 13290.7 464.235 148
   1  -4 -12 12311.3 466.483 139
   1  -4 -12 12916.9 451.270 106
   1  -4 -12 13339.4 467.986 127
   1  -4 -12 12922.3 469.886 105
   1  -4 -12 13357.1 463.732 121
   1  -4 -12 12454.4 437.347 109
  -1  -4  12 12383.4 466.183  97
  -1  -4  12 15275.2 874.472  50
  -1  -4  12 12372.2 458.529  93
   1  -4 -12 13789.2 467.689  81
  -1  -4  12 12940.4 453.966  92
   1  -4 -12 13406.1 447.421  83
   1  -4 -12 12929.5 462.426  88
  -1  -4  12 13246.6 458.892  87
   1  -4 -12 12750.4 460.771  78
  -1  -4  12 13086.4 454.436  80
   1  -4 -12 12559.7 463.175  79
  -1  -4  12 13241.1 455.295  75
   1  -4 -12 13776.4 454.030  76
  -1  -4  12 12912.3 444.962  72
  -1  -4  12 13352.5 448.565  55
  -1  -4  12 13356.2 465.165  64
   1  -4 -12 12763.4 446.038  54
  -1  -4  11 529.167 99.9196 136
   1  -4 -11 466.434 90.3203 148
   1  -4 -11 382.313 88.9125 158
   1  -4 -11 476.177 85.3652 145
  -1  -4  11 438.841 97.2269 133
  -1  -4  11 524.666 84.7452 165
   1  -4 -11 439.987 90.8582 139
  -1  -4  11 463.079 93.7119 163
   1  -4 -11 503.560 93.6021 121
  -1  -4  11 501.554 91.2178  97
   1  -4 -11 323.673 85.6812 127
   1  -4 -11 345.609 85.9618  95
   1  -4 -11 466.481 89.6373 105
   1  -4 -11 508.243 81.1882 106
   1  -4 -11 458.701 77.5701 109
  -1  -4  11 415.582 203.080  50
  -1  -4  11 422.501 88.5526  87
   1  -4 -11 430.415 76.7440  83
   1  -4 -11 519.158 89.2228  81
   1  -4 -11 459.587 89.3822  88
  -1  -4  11 377.895 81.8382  92
  -1  -4  11 492.251 91.0613  93
   1  -4 -11 570.781 87.6635  78
   1  -4 -11 484.229 89.4201  79
  -1  -4  11 462.893 84.6123  75
   1  -4 -11 457.786 82.6864  76
  -1  -4  11 534.784 83.5702  80
  -1  -4  11 442.800 78.4198  72
  -1  -4  11 478.607 78.6825  55
  -1  -4  11 606.968 91.4182  64
   1  -4 -11 457.849 75.9327  54
   1  -4 -10 1586.44 133.575 158
  -1  -4  10 1753.45 138.608 163
   1  -4 -10 1246.50 127.055 139
  -1  -4  10 1765.67 136.749 131
   1  -4 -10 1669.79 130.437 145
  -1  -4  10 1368.60 136.764 133
  -1  -4  10 1667.33 147.791 136
  -1  -4  10 1621.74 128.022 165
   1  -4 -10 1642.67 116.016 109
   1  -4 -10 1728.22 138.147  95
   1  -4 -10 1718.25 137.547 127
   1  -4 -10 1684.52 120.614 106
   1  -4 -10 1713.04 139.052 121
   1  -4 -10 1586.49 130.530 105
  -1  -4  10 1156.14 255.195  50
  -1  -4  10 1764.70 135.846  93
   1  -4 -10 1761.59 131.779  81
  -1  -4  10 1530.22 127.021  92
   1  -4 -10 1787.31 135.495  88
   1  -4 -10 1897.03 124.091  83
  -1  -4  10 1638.78 135.818  87
   1  -4 -10 1670.98 120.293  76
  -1  -4  10 1620.61 116.561  72
   1  -4 -10 1462.22 125.484  78
  -1  -4  10 1800.09 126.873  75
  -1  -4  10 1505.26 120.410  80
   1  -4 -10 1587.75 125.116  79
   1  -4 -10 1512.71 128.838  73
  -1  -4  10 1672.62 133.386  67
   1  -4 -10 1672.53 119.599  54
  -1  -4  10 1568.48 124.341  64
  -1  -4  10 1741.77 118.611  55
   1  -4  -9 17727.1 836.406   5
   1  -4  -9 19513.8 619.257 145
  -1  -4   9 18824.5 639.859 136
  -1  -4   9 19078.1 621.842 165
  -1  -4   9 20675.8 649.161 133
  -1  -4   9 20238.7 636.744 131
   1  -4  -9 19818.5 633.477 139
  -1  -4   9 21384.3 645.000 163
   1  -4  -9 19990.2 636.001 158
   1  -4  -9 20122.4 627.832 105
   1  -4  -9 19137.7 628.329  95
   1  -4  -9 20539.2 636.038 127
   1  -4  -9 19570.5 603.856 106
   1  -4  -9 20124.0 638.970 121
  -1  -4   9 19464.6 957.107  50
   1  -4  -9 19270.7 598.424  83
   1  -4  -9 19647.9 620.025  81
  -1  -4   9 19827.2 625.111  87
  -1  -4   9 20328.3 627.500  92
   1  -4  -9 19240.4 614.913  88
  -1  -4   9 19996.1 620.480  93
   1  -4  -9 19044.6 600.448  76
  -1  -4   9 19939.1 608.583  75
   1  -4  -9 19391.2 623.691  73
   1  -4  -9 20304.8 624.469  78
  -1  -4   9 19776.7 601.620  72
   1  -4  -9 19543.9 621.730  79
  -1  -4   9 20295.9 609.943  80
   1  -4  -9 19835.2 627.318  62
   1  -4  -9 19636.8 601.017  54
  -1  -4   9 20425.1 620.863  64
  -1  -4   9 20136.0 604.047  55
  -1  -4   8 4222.00 368.421  28
   1  -4  -8 4155.97 370.959   5
   1  -4  -8 3970.85 360.155   3
  -1  -4   8 4807.12 394.020   2
  -1  -4   8 4841.94 217.374 165
   1  -4  -8 5057.35 230.769 158
  -1  -4   8 4858.56 231.899 133
   1  -4  -8 4744.86 218.693 139
  -1  -4   8 5091.79 228.429 163
  -1  -4   8 5217.21 232.374 131
   1  -4  -8 4309.17 204.090 145
  -1  -4   8 4445.46 200.374 122
   1  -4  -8 4565.96 210.009 105
   1  -4  -8 4653.56 218.339 127
   1  -4  -8 4187.14 210.151 115
   1  -4  -8 4511.61 222.556 121
  -1  -4   8 4793.13 218.872  97
   1  -4  -8 4646.43 218.509  95
  -1  -4   8 4237.51 391.095  50
   1  -4  -8 4737.06 206.555  88
  -1  -4   8 4522.27 206.738  93
  -1  -4   8 4314.44 210.733  87
   1  -4  -8 4358.76 205.066  81
   1  -4  -8 4264.58 187.273  83
  -1  -4   8 4894.82 218.944  92
  -1  -4   8 4281.69 189.088  72
   1  -4  -8 4382.55 211.245  73
  -1  -4   8 4553.14 197.944  80
  -1  -4   8 4837.43 200.936  75
   1  -4  -8 4624.55 210.564  79
   1  -4  -8 4111.58 187.019  76
   1  -4  -8 4449.77 207.505  78
  -1  -4   8 4725.49 205.389  64
   1  -4  -8 4305.77 189.624  54
   1  -4  -8 4738.88 214.876  62
  -1  -4   8 4552.02 192.874  55
  -1  -4   7 42530.3 1552.22  28
  -1  -4   7 44411.5 1229.77 165
  -1  -4   7 47122.9 1247.32 163
  -1  -4   7 44822.5 1241.72 131
   1  -4  -7 42801.3 1219.56 145
   1  -4  -7 44559.3 1243.18 158
  -1  -4   7 46172.6 1221.67 122
   1  -4  -7 44721.1 1236.48 127
   1  -4  -7 44703.3 1233.99 115
  -1  -4   7 45101.0 1232.14  97
   1  -4  -7 43386.1 1219.01 105
   1  -4  -7 45464.5 1233.79 111
   1  -4  -7 45284.3 1244.62 121
   1  -4  -7 43057.4 1546.15   3
  -1  -4   7 41554.8 1541.38   2
  -1  -4   7 43400.6 1201.25   8
   1  -4  -7 40232.8 1194.14  11
  -1  -4   7 40749.4 1197.03  11
   1  -4  -7 42864.9 1546.77   5
  -1  -4   7 43201.0 1211.82  93
  -1  -4   7 43188.7 1226.17  87
   1  -4  -7 43743.1 1212.05  81
   1  -4  -7 42535.6 1208.08  88
  -1  -4   7 44178.5 1229.48  92
   1  -4  -7 43078.7 1213.61  78
   1  -4  -7 42373.5 1191.37  76
   1  -4  -7 44518.3 1224.50  73
  -1  -4   7 42783.5 1200.83  80
  -1  -4   7 44930.3 1205.92  75
  -1  -4   7 43588.6 1194.46  72
   1  -4  -7 43531.9 1216.02  79
   1  -4  -7 43737.8 1224.27  62
  -1  -4   7 43754.8 1196.62  55
   1  -4  -7 41944.0 1190.85  54
  -1  -4   7 45758.7 1216.26  64
  -1  -4   6 1517.74 233.060  28
   1  -4  -6 1249.14 114.002 158
  -1  -4   6 1254.58 112.195 163
  -1  -4   6 1365.08 113.346 131
  -1  -4   6 1298.49 108.220 165
   1  -4  -6 1374.66 111.309 115
  -1  -4   6 1370.86 114.255 102
   1  -4  -6 1181.25 110.128 121
   1  -4  -6 1290.97 111.283 127
   1  -4  -6 1275.23 109.167  95
  -1  -4   6 1482.58 112.728  97
   1  -4  -6 1209.93 104.510 111
   1  -4  -6 833.100 188.140   3
  -1  -4   6 1123.59 219.032   2
  -1  -4   6 1524.68 239.162   5
   1  -4  -6 1422.71 232.689   5
  -1  -4   6 1144.73 105.037  87
  -1  -4   6 1277.22 99.1665  93
   1  -4  -6 1355.36 99.0909  81
  -1  -4   6 1218.86 105.908  92
  -1  -4   6 1300.08 91.5802  80
   1  -4  -6 1319.83 98.6429  79
   1  -4  -6 1301.04 98.8218  78
   1  -4  -6 1403.82 104.500  73
  -1  -4   6 1146.73 88.0976  75
  -1  -4   6 1300.02 87.2463  72
   1  -4  -6 1247.54 99.1869  62
  -1  -4   5 22821.2 1007.31  28
   1  -4  -5 24583.3 719.267 158
  -1  -4   5 24376.8 707.791 165
   1  -4  -5 24017.6 706.514  95
  -1  -4   5 23233.8 695.390  97
   1  -4  -5 24092.0 700.412 111
   1  -4  -5 23543.1 715.591 121
  -1  -4   5 24969.5 712.980 102
   1  -4  -5 23215.0 677.327  81
   1  -4  -5 23252.2 698.854  89
  -1  -4   5 22734.9 671.225  80
  -1  -4   5 23590.8 672.778  75
   1  -4  -5 22971.9 681.776  79
   1  -4  -5 23387.1 679.938  78
   1  -4  -5 23928.4 690.347  73
  -1  -4   5 24061.8 1018.20   5
  -1  -4   5 22997.7 1008.42   2
   1  -4  -5 23030.6 1005.25   3
   1  -4  -5 24251.8 1017.11   5
  -1  -4   5 23901.5 1013.99   3
   1  -4  -5 23594.0 692.515  62
   1  -4  -4 11794.2 651.747   3
   1  -4  -4 12405.8 662.218   5
  -1  -4   4 12187.4 666.529   2
  -1  -4   4 12926.6 681.679   3
  -1  -4   4 12142.0 667.647   5
   1  -4  -4 11691.9 379.522  73
   1  -4  -4 11480.9 370.601  79
  -1  -4   4 11960.0 365.812  75
  -1  -4   4 12087.8 673.385  28
   1  -4  -4 12260.7 383.123  62
  -1  -4   3 54960.4 1869.59   2
   1  -4  -3 55282.7 1856.58   5
  -1  -4   3 56561.1 1872.53   5
  -1  -4   3 56719.7 1875.19   3
   1  -4  -3 56669.2 1875.24   4
   1  -4  -3 54336.0 1852.77   3
   1  -4  -3 53630.9 1457.73  73
  -1  -4   3 55812.6 1882.59  28
   1  -4  -3 53669.3 1460.61  62
  -1  -4   2 11416.9 643.779   2
  -1  -4   2 11210.5 633.596   3
   1  -4  -2 11212.8 633.684   3
   1  -4  -2 12370.0 657.911   5
   1  -4  -2 11894.1 657.468   4
  -1  -4   2 11984.7 657.259   5
  -1  -4   2 12205.7 663.803  28
   1  -4  -2 10907.0 348.828  62
   1  -4  -1 11236.8 359.163  74
  -1  -4   1 10829.5 632.949   2
   1  -4  -1 11370.0 632.894   3
  -1  -4   1 11884.7 653.452   5
   1  -4  -1 10086.1 613.461   4
  -1  -4   0 41794.6 1533.34  28
   1  -4   0 41789.4 1144.88  74
   1  -4   0 40693.6 1511.73   4
   1  -4   0 41577.3 1516.77   5
  -1  -4   0 39078.1 1506.03   5
   1  -4   0 43161.5 1528.08   3
  -1  -4   0 41091.1 1519.00   2
  -1  -4   0 41124.5 1514.52   3
   1  -4   0 43150.1 1160.54  84
  -1  -4  -1 49086.5 1740.36  28
   1  -4   1 50020.6 1351.67  74
  -1  -4  -1 50609.8 1747.08   3
   1  -4   1 49585.9 1743.70   5
   1  -4   1 50398.4 1366.66  84
  -1  -4  -2 6946.31 482.818  28
   1  -4   2 6617.29 233.464  74
  -1  -4  -2 6162.68 457.253   3
   1  -4   2 7432.17 496.732   5
   1  -4   2 6568.39 473.135   3
  -1  -4  -2 7389.79 491.904   5
  -1  -4  -2 6266.67 464.389   2
   1  -4   2 6419.81 476.418   4
   1  -4   2 6694.71 248.847  84
  -1  -4  -3 24488.5 1072.67  28
   1  -4   3 25657.1 747.773  84
   1  -4   3 25910.8 729.399  74
   1  -4   3 26711.7 752.625  80
  -1  -4  -3 27336.4 1097.55   3
  -1  -4  -3 24775.7 1070.44   2
   1  -4   3 25655.4 1077.84   3
   1  -4   3 25148.4 1075.40   4
   1  -4   3 25689.0 1077.73   5
  -1  -4  -3 25503.6 1079.41   5
  -1  -4  -4 42368.2 1574.84  28
   1  -4   4 45608.6 1549.16  52
   1  -4   4 44287.0 1211.74  84
   1  -4   4 44012.8 1188.35  74
   1  -4   4 44204.1 1207.05  68
   1  -4   4 44475.1 1215.06  80
   1  -4   4 43112.1 1210.02  75
  -1  -4  -4 42046.4 1565.45   5
  -1  -4  -4 42983.5 1564.34   3
   1  -4   4 42544.0 1562.08   3
  -1  -4  -4 42591.4 1571.83   2
   1  -4   4 43553.8 1569.19   5
  -1  -4  -5 10698.1 632.513  28
   1  -4   5 12310.7 658.561   5
  -1  -4  -5 11129.7 633.891   5
  -1  -4  -5 11166.1 637.396   2
   1  -4   5 11578.9 654.179   3
  -1  -4  -5 10481.2 622.403   3
   1  -4   5 11679.8 395.009 164
   1  -4   5 11415.9 395.946 153
  -1  -4  -5 10847.2 385.553 149
  -1  -4  -5 11375.0 387.550 124
   1  -4   5 11586.1 382.995  97
  -1  -4  -5 11023.2 376.186 111
   1  -4   5 11186.3 617.826  52
   1  -4   5 11597.2 380.842  84
   1  -4   5 10941.9 375.931  90
  -1  -4  -5 11112.6 382.814  88
   1  -4   5 11293.4 379.963  75
   1  -4   5 11385.0 376.260  68
  -1  -4  -5 10759.6 363.710  77
   1  -4   5 11142.5 378.452  80
   1  -4   5 11700.3 355.656  74
   1  -4   5 11993.4 378.875  58
  -1  -4  -6 1225.59 215.347  28
   1  -4   6 1033.58 217.886   5
   1  -4   6 1253.52 219.231   3
  -1  -4  -6 798.509 189.514   5
  -1  -4  -6 1474.89 238.746   2
   1  -4   6 1453.21 121.832 163
  -1  -4  -6 1391.26 117.480 161
   1  -4   6 1749.24 130.588 153
  -1  -4  -6 1754.91 123.966 166
  -1  -4  -6 1521.48 111.789 139
  -1  -4  -6 1404.30 112.476 150
  -1  -4  -6 1550.33 118.629 149
  -1  -4  -6 1393.63 111.997 101
  -1  -4  -6 1602.52 119.827 124
  -1  -4  -6 1750.99 122.410 127
  -1  -4  -6 1493.69 115.048 128
   1  -4   6 1543.29 114.295  97
  -1  -4  -6 1466.81 113.900 111
   1  -4   6 1272.04 218.216  52
   1  -4   6 1434.08 113.712  93
  -1  -4  -6 1490.80 115.705  88
   1  -4   6 1659.76 120.013  84
   1  -4   6 1405.08 106.030  90
  -1  -4  -6 1356.91 101.421  77
   1  -4   6 1435.42 107.496  68
   1  -4   6 1484.58 108.597  72
   1  -4   6 1499.69 113.530  80
   1  -4   6 1497.76 110.260  75
   1  -4   6 1687.71 115.788  58
  -1  -4  -7 6422.36 469.257  28
   1  -4   7 6491.76 254.301  11
  -1  -4  -7 7004.59 262.517   9
   1  -4   7 6793.75 484.588   3
   1  -4   7 6951.59 258.974   8
  -1  -4  -7 7048.17 493.732   2
   1  -4   7 7556.32 496.920   5
  -1  -4  -7 6867.96 259.270  10
  -1  -4  -7 7342.60 275.865 148
  -1  -4  -7 7428.86 292.172 149
  -1  -4  -7 7091.43 280.506 150
   1  -4   7 7004.27 276.216 167
  -1  -4  -7 7612.35 295.818 166
  -1  -4  -7 7208.58 281.819 139
   1  -4   7 7530.46 298.795 147
  -1  -4  -7 7411.08 291.593 161
  -1  -4  -7 7522.22 275.056  99
  -1  -4  -7 7063.95 283.368 105
   1  -4   7 7415.24 282.143 126
   1  -4   7 7126.37 281.961  97
  -1  -4  -7 7396.62 297.786 127
  -1  -4  -7 7551.35 285.892 111
  -1  -4  -7 7581.05 294.191 101
  -1  -4  -7 7367.25 290.316 124
  -1  -4  -7 7276.18 287.617 128
   1  -4   7 7171.35 494.769  52
  -1  -4  -7 7144.37 286.283  88
   1  -4   7 7544.47 285.432  93
  -1  -4  -7 7100.71 273.096  83
   1  -4   7 7098.90 280.489  84
   1  -4   7 7034.66 277.388  90
   1  -4   7 7296.82 283.194  80
   1  -4   7 6936.64 276.769  72
   1  -4   7 7608.56 280.069  68
  -1  -4  -7 7120.76 269.505  77
   1  -4   7 7158.15 279.965  75
   1  -4   7 7270.91 279.411  58
  -1  -4  -8 8531.92 536.991  28
   1  -4   8 8883.74 542.355   5
  -1  -4  -8 8148.36 537.577   2
   1  -4   8 8932.35 550.264   3
  -1  -4  -8 8861.93 335.773 139
  -1  -4  -8 8648.39 337.963 149
   1  -4   8 8755.79 329.515 167
   1  -4   8 8586.20 343.268 147
  -1  -4  -8 8449.27 315.236 148
  -1  -4  -8 9198.20 342.051 161
  -1  -4  -8 8665.50 326.167 150
  -1  -4  -8 9308.78 347.415 166
  -1  -4  -8 8676.60 340.614 101
  -1  -4  -8 9020.07 336.882 124
  -1  -4  -8 8804.13 336.017 105
  -1  -4  -8 7909.46 322.516 106
   1  -4   8 8692.02 329.783  97
   1  -4   8 9320.85 338.637 126
   1  -4   8 8576.24 562.383  52
   1  -4   8 9117.89 332.536  84
   1  -4   8 8468.25 328.704  93
   1  -4   8 8743.21 329.114  90
  -1  -4  -8 8286.30 320.933  83
   1  -4   8 8824.80 314.894  94
  -1  -4  -8 8899.49 339.395  88
   1  -4   8 8587.00 328.915  72
   1  -4   8 9403.76 331.428  68
   1  -4   8 9063.44 334.241  75
   1  -4   8 9070.73 335.696  80
  -1  -4  -8 8239.14 312.236  77
   1  -4   8 9433.50 331.858  58
   1  -4   8 9220.14 333.240  55
   1  -4   9 3228.09 314.572   3
  -1  -4  -9 3430.23 193.087 139
   1  -4   9 3407.22 201.081 147
  -1  -4  -9 3376.13 172.533 148
  -1  -4  -9 3458.07 194.006 161
   1  -4   9 3403.78 194.061 163
   1  -4   9 3292.66 187.902 131
   1  -4   9 3260.54 185.119 167
  -1  -4  -9 3258.08 188.829 149
  -1  -4  -9 3285.65 190.897 105
   1  -4   9 3687.73 190.528  97
  -1  -4  -9 3656.31 200.194 101
  -1  -4  -9 3401.95 187.267 124
   1  -4   9 3549.20 190.151 126
  -1  -4  -9 3532.39 186.892 106
   1  -4   9 3396.25 403.536  42
   1  -4   9 3420.12 357.613  52
   1  -4   9 3421.21 187.991  84
   1  -4   9 3544.53 192.235  93
   1  -4   9 3465.71 187.807  90
  -1  -4  -9 3425.97 183.603  83
   1  -4   9 3446.09 176.172  94
  -1  -4  -9 3573.77 194.693  88
   1  -4   9 3869.74 189.037  68
  -1  -4  -9 3440.85 177.040  77
  -1  -4  -9 3521.19 172.335  69
   1  -4   9 3800.67 194.683  72
   1  -4   9 3550.08 188.181  55
   1  -4   9 3705.31 189.111  58
  -1  -4 -10 28.9447 69.1785 149
  -1  -4 -10 36.3855 66.4777 161
   1  -4  10 47.3675 76.2856 147
   1  -4  10 79.5698 77.9820 131
  -1  -4 -10 59.5620 52.3349 148
  -1  -4 -10 88.9487 72.0080 139
   1  -4  10 21.5570 65.2513 167
  -1  -4 -10 48.9473 70.3876 106
  -1  -4 -10 20.0970 62.2823 124
   1  -4  10 107.000 66.9882  97
  -1  -4 -10 148.336 77.1195 109
  -1  -4 -10-7.83018 69.8046 101
   1  -4  10 77.5350 185.270  42
   1  -4  10 30.1805 108.443  52
   1  -4  10 123.039 75.5569  90
   1  -4  10 20.6098 72.4636  84
   1  -4  10 28.4827 74.7714  93
  -1  -4 -10 73.4986 60.3110  83
   1  -4  10 12.2122 56.4466  94
  -1  -4 -10 18.4231 59.6635  77
   1  -4  10 49.1435 69.6231  72
  -1  -4 -10 79.6865 58.6895  69
   1  -4  10 65.9725 63.0737  68
   1  -4  10 6.99295 65.0135  55
   1  -4  10 59.1448 69.6275  58
  -1  -4 -11 16352.0 544.478 161
  -1  -4 -11 15344.2 500.978 148
  -1  -4 -11 16719.2 551.740 139
   1  -4  11 15257.8 538.073 167
  -1  -4 -11 15754.9 550.490 166
   1  -4  11 15870.7 548.605 163
   1  -4  11 16384.0 541.970 131
  -1  -4 -11 15654.4 536.333 149
   1  -4  11 15631.4 549.419 147
  -1  -4 -11 15904.4 539.763 106
  -1  -4 -11 15339.3 537.675 109
   1  -4  11 16572.0 536.194  97
   1  -4  11 14491.1 897.507  42
   1  -4  11 15491.4 813.206  52
   1  -4  11 16132.7 538.035  90
   1  -4  11 15958.1 541.219  93
  -1  -4 -11 16021.6 536.715  83
   1  -4  11 16443.2 527.608  94
   1  -4  11 15272.3 530.986  84
  -1  -4 -11 15550.9 520.811  77
   1  -4  11 15297.6 535.229  72
  -1  -4 -11 15580.4 514.372  69
   1  -4  11 16418.5 534.245  68
   1  -4  11 16134.2 538.915  55
   1  -4  11 16168.2 533.685  58
  -1  -4 -12 27472.6 826.279 149
  -1  -4 -12 26586.4 820.982 161
   1  -4  12 27414.2 822.698 131
  -1  -4 -12 26878.7 834.351 139
   1  -4  12 23989.4 795.828 136
  -1  -4 -12 26751.9 838.328 166
   1  -4  12 25242.7 792.187 157
   1  -4  12 26389.3 830.600 167
   1  -4  12 26711.7 831.615 163
  -1  -4 -12 25904.4 821.222 109
  -1  -4 -12 26321.2 822.185 106
  -1  -4 -12 27908.0 848.003 127
   1  -4  12 26457.4 810.899  97
   1  -4  12 27745.0 1290.74  42
   1  -4  12 27126.1 811.339  94
  -1  -4 -12 26868.1 819.680  83
   1  -4  12 27301.9 823.984  90
   1  -4  12 26308.5 825.361  93
   1  -4  12 27056.4 821.504  84
   1  -4  12 26471.9 825.978  72
  -1  -4 -12 26131.9 794.411  69
   1  -4  12 26710.4 814.377  68
  -1  -4 -12 26738.9 807.437  77
   1  -4  12 27767.4 819.664  58
   1  -4  12 27176.4 825.376  55
   1  -4  13 1898.74 138.677 136
   1  -4  13 1900.94 154.263 163
   1  -4  13 1799.04 142.678 131
   1  -4  13 1712.01 136.749 133
  -1  -4 -13 1805.57 144.823 161
   1  -4  13 1960.29 150.420 167
  -1  -4 -13 1906.41 148.084 149
   1  -4  13 1587.76 128.588 157
  -1  -4 -13 1653.04 152.280 127
  -1  -4 -13 2011.77 150.245 106
  -1  -4 -13 1727.59 136.717 121
   1  -4  13 1806.34 142.085  97
  -1  -4 -13 1919.73 151.017 109
  -1  -4 -13 1826.72 154.515 105
  -1  -4 -13 1821.34 159.982 101
   1  -4  13 2373.33 360.000  42
   1  -4  13 1995.22 145.082  94
  -1  -4 -13 1852.91 144.177  83
   1  -4  13 1787.89 148.283  93
   1  -4  13 2064.10 152.341  90
   1  -4  13 1817.73 144.408  84
  -1  -4 -13 1907.93 131.416  69
  -1  -4 -13 1865.39 138.275  77
   1  -4  13 1835.03 145.413  72
   1  -4  13 1766.78 137.831  68
   1  -4  13 1922.82 152.133  55
   1  -4  13 1841.83 141.418  58
  -1  -4 -14 17300.1 570.240 161
  -1  -4 -14 17415.9 570.605 149
   1  -4  14 16513.7 553.168 157
   1  -4  14 16553.9 552.688 133
   1  -4  14 18189.1 588.655 163
   1  -4  14 17515.2 564.234 131
   1  -4  14 17863.8 593.558 167
   1  -4  14 17429.4 564.301  97
  -1  -4 -14 17972.7 601.429 127
  -1  -4 -14 17090.0 555.848 121
  -1  -4 -14 16927.6 577.596 106
  -1  -4 -14 16199.6 532.887  99
  -1  -4 -14 17162.3 591.379 101
   1  -4  14 15416.6 923.502  42
   1  -4  14 17661.3 573.548  84
  -1  -4 -14 17029.9 575.225  83
   1  -4  14 17587.5 575.029  90
   1  -4  14 17075.5 579.803  93
   1  -4  14 18287.1 573.504  94
  -1  -4 -14 16485.9 557.258  77
  -1  -4 -14 16656.6 547.008  69
   1  -4  14 17234.2 566.743  68
   1  -4  14 18385.5 590.567  72
   1  -4  14 17545.4 569.896  58
   1  -4  14 17004.3 577.837  55
   1  -4  15 103.454 76.9725 167
   1  -4  15 182.489 74.2709 163
  -1  -4 -15 209.569 71.5837 149
   1  -4  15 142.374 59.9191 157
  -1  -4 -15 154.042 70.7408 161
   1  -4  15 130.209 64.1729 131
   1  -4  15 237.887 77.9987  94
   1  -4  15 110.079 76.1233  90
  -1  -4 -15 266.165 77.9553  83
   1  -4  15 148.337 78.9977  93
   1  -4  15 53.7810 66.0806  84
   1  -4  15 128.862 68.7367  97
  -1  -4 -15 137.643 80.3616 101
  -1  -4 -15 141.610 80.4191 106
  -1  -4 -15 201.549 83.1818 127
   1  -4  15 105.830 67.6400  68
  -1  -4 -15 162.284 63.2317  77
   1  -4  15 118.586 76.1283  72
   1  -4  15 112.376 64.9804  58
   1  -4  15 133.120 73.0478  55
   1  -4  16 10277.1 374.333 163
  -1  -4 -16 9438.96 355.412 149
  -1  -4 -16 9892.41 353.729 161
   1  -4  16 9740.27 356.387 157
   1  -4  16 10660.1 369.157  94
  -1  -4 -16 9527.60 371.091  83
  -1  -4 -16 10267.6 383.786  88
   1  -4  16 10046.3 380.261  93
   1  -4  16 10234.2 369.454  90
   1  -4  16 10266.1 366.731  84
  -1  -4 -16 10179.9 388.533 101
  -1  -4 -16 10784.9 396.289 127
  -1  -4 -16 9832.21 354.900  77
   1  -4  16 10638.4 366.757  68
   1  -4  16 10398.9 378.465  72
   1  -4  16 10547.3 368.223  58
   1  -4  17 146.388 64.6377 163
  -1  -4 -17 96.4901 52.6427 158
  -1  -4 -17 78.6350 59.9546 149
  -1  -4 -17 44.5354 66.5226 139
   1  -4  17 34.6252 50.5480 157
   1  -4  17 68.6945 58.9054  90
   1  -4  17 96.1599 68.8355  93
   1  -4  17 132.029 59.6924  84
  -1  -4 -17 163.739 71.5792  88
   1  -4  17 51.7946 56.3384  94
  -1  -4 -17 90.2843 66.1918 127
  -1  -4 -17 52.4353 67.2739 101
   1  -4  17 12.0370 62.3581  72
  -1  -4 -17 81.3332 51.6075  77
   1  -4  17 141.712 54.5891  68
   1  -4  17 35.5784 51.4412  58
  -1  -4 -18 2045.43 130.056 127
  -1  -4 -18 1946.02 126.966 101
  -1  -4 -18 1795.12 103.737  77
   1  -4  18 1839.34 109.816  68
  -1  -4 -18 1998.50 130.346 139
  -1  -4 -18 1550.11 96.3824 149
   1  -4  18 1830.00 109.064 163
   1  -4  18 1965.18 114.515  94
   1  -4  18 1992.31 115.702  90
  -1  -4 -18 1775.88 122.300  88
   1  -4  18 2055.19 125.329  93
   1  -4  18 1856.01 109.369  84
  -1  -4 -19 6928.23 221.485 127
   1  -4  19 7012.61 223.995 100
  -1  -4 -19 6888.86 224.024  88
   1  -4  19 7171.83 222.357  93
  -1  -4 -20 14222.4 413.902 127
  -1  -4 -20 15106.0 421.864  88
   1  -4  20 14353.0 417.228  93
   1  -3 -21 11766.8 344.124 106
   1  -3 -21 11402.9 341.170 101
  -1  -3  21 10865.5 334.857 141
   1  -3 -21 10802.3 342.240  88
   1  -3 -21 11100.3 340.571  83
  -1  -3  21 11695.8 345.515  93
  -1  -3  20 18692.9 539.441  93
   1  -3 -20 17788.2 538.562  88
   1  -3 -20 18287.9 536.108  83
  -1  -3  20 18263.7 531.719  75
  -1  -3  20 17852.8 530.287  80
   1  -3 -20 18010.1 537.447  76
   1  -3 -20 17077.2 520.609 109
   1  -3 -20 17750.4 540.118 105
   1  -3 -20 17908.3 537.167 106
   1  -3 -20 18017.2 539.792 101
  -1  -3  20 17493.3 522.003  97
  -1  -3  19 1383.49 99.5245 162
  -1  -3  19 1599.56 109.975  97
   1  -3 -19 1585.47 109.154 109
   1  -3 -19 1406.37 114.341 101
   1  -3 -19 1626.64 117.907 105
   1  -3 -19 1634.20 116.072 106
  -1  -3  19 1735.99 273.035  50
   1  -3 -19 1604.37 110.521  83
  -1  -3  19 1726.69 119.668  93
  -1  -3  19 1463.46 106.114  94
   1  -3 -19 1536.07 117.250  88
   1  -3 -19 1602.50 117.956  81
  -1  -3  19 1495.90 106.090  72
  -1  -3  19 1589.71 110.016  80
  -1  -3  19 1572.67 112.473  75
   1  -3 -19 1735.80 119.037  78
   1  -3 -19 1553.05 113.109  76
  -1  -3  19 1678.80 111.949  55
   1  -3 -18 4832.91 206.386 145
   1  -3 -18 4824.41 213.100 134
  -1  -3  18 5046.80 219.270 162
   1  -3 -18 4896.96 219.747 109
   1  -3 -18 4956.69 233.541 105
   1  -3 -18 4561.55 199.238 127
  -1  -3  18 5189.80 226.395  97
   1  -3 -18 5189.79 230.442 106
  -1  -3  18 4915.49 469.780  50
   1  -3 -18 5321.38 236.432  88
   1  -3 -18 5350.85 237.325  81
  -1  -3  18 5450.91 225.253  94
   1  -3 -18 5234.45 230.047  83
  -1  -3  18 5075.26 230.655  93
   1  -3 -18 5138.46 230.890  78
  -1  -3  18 5228.76 227.914  75
  -1  -3  18 4781.66 216.630  72
   1  -3 -18 5037.35 227.788  76
  -1  -3  18 5406.00 229.812  80
   1  -3 -18 5041.53 231.038  79
  -1  -3  18 4942.90 218.196  55
   1  -3 -17 2372.16 125.463 148
  -1  -3  17 2213.65 122.926 159
   1  -3 -17 2168.16 134.297 145
  -1  -3  17 2116.49 138.919 162
   1  -3 -17 2242.93 137.834 134
   1  -3 -17 2510.63 151.034 139
  -1  -3  17 2059.13 141.339  97
   1  -3 -17 2384.47 157.168 105
   1  -3 -17 2427.75 156.365 106
   1  -3 -17 2386.79 136.396 127
   1  -3 -17 2478.42 148.174 109
  -1  -3  17 2643.41 370.423  50
   1  -3 -17 2332.55 153.626  88
  -1  -3  17 2480.81 148.415  94
  -1  -3  17 2283.12 155.027  93
   1  -3 -17 2312.78 150.051  81
   1  -3 -17 2350.88 149.174  83
  -1  -3  17 2192.75 139.406  72
   1  -3 -17 2205.97 121.413  77
   1  -3 -17 2312.21 151.275  78
   1  -3 -17 2319.81 148.754  76
  -1  -3  17 2298.29 146.492  80
  -1  -3  17 2295.25 147.762  75
   1  -3 -17 2295.21 149.451  79
   1  -3 -17 2456.57 148.393  54
  -1  -3  17 2296.63 142.827  55
  -1  -3  17 2560.19 159.399  64
   1  -3 -16 6802.95 290.806 134
   1  -3 -16 7241.63 283.798 148
  -1  -3  16 7001.29 304.342 157
   1  -3 -16 7282.51 304.119 139
  -1  -3  16 7648.41 304.128 162
   1  -3 -16 7286.28 307.221 106
   1  -3 -16 7127.15 289.252 127
   1  -3 -16 7296.26 313.469 105
   1  -3 -16 7356.41 298.921 109
  -1  -3  16 7366.35 305.774  97
  -1  -3  16 8159.64 652.956  50
  -1  -3  16 6785.82 271.690  87
  -1  -3  16 7518.61 303.780  94
  -1  -3  16 7097.70 275.316  90
  -1  -3  16 7470.25 313.583  93
   1  -3 -16 7640.26 314.827  81
   1  -3 -16 7602.22 314.965  88
   1  -3 -16 7116.51 302.003  83
  -1  -3  16 7101.13 296.748  72
  -1  -3  16 7075.70 302.550  75
   1  -3 -16 7200.29 308.639  79
   1  -3 -16 7310.87 277.219  77
   1  -3 -16 7296.06 305.182  76
  -1  -3  16 7726.23 311.358  80
   1  -3 -16 7068.24 306.622  78
  -1  -3  16 7648.67 303.665  55
   1  -3 -16 7270.44 303.204  54
  -1  -3  16 7339.14 312.555  64
   1  -3 -15 6165.51 266.931 134
  -1  -3  15 6140.13 270.784 162
   1  -3 -15 5799.25 269.674 139
  -1  -3  15 6533.98 282.975 157
   1  -3 -15 5942.68 278.326 105
  -1  -3  15 6331.35 280.020  97
   1  -3 -15 6331.38 279.307 106
   1  -3 -15 6751.87 274.683 127
   1  -3 -15 6232.38 269.393 109
  -1  -3  15 5872.63 486.187  43
  -1  -3  15 5385.90 553.824  50
   1  -3 -15 6121.58 272.469  83
  -1  -3  15 6019.99 277.054  93
   1  -3 -15 5866.56 279.125  88
  -1  -3  15 6305.14 275.409  94
  -1  -3  15 5671.08 246.630  90
  -1  -3  15 6010.53 250.800  87
   1  -3 -15 5942.07 246.463  77
  -1  -3  15 5670.34 268.671  67
   1  -3 -15 6261.05 279.507  78
  -1  -3  15 6191.24 276.991  75
   1  -3 -15 6192.98 274.670  76
   1  -3 -15 6436.05 282.824  79
  -1  -3  15 6085.63 269.751  72
  -1  -3  15 5732.97 239.202  68
  -1  -3  15 6110.26 276.774  80
  -1  -3  15 6391.62 283.544  64
  -1  -3  15 6249.99 273.558  55
   1  -3 -15 6138.95 270.505  54
  -1  -3  15 5839.42 240.626  58
  -1  -3  14 1943.05 141.025 163
   1  -3 -14 2012.12 142.583 134
  -1  -3  14 1753.91 142.865 162
  -1  -3  14 1857.72 143.921 157
   1  -3 -14 1859.59 148.504 139
   1  -3 -14 1783.10 140.996 106
   1  -3 -14 1825.56 140.503 109
   1  -3 -14 1942.12 142.860 127
  -1  -3  14 2134.59 151.805  97
  -1  -3  14 1382.41 258.134  43
  -1  -3  14 1838.91 324.156  50
   1  -3 -14 2042.65 274.564  47
  -1  -3  14 1702.87 126.680  92
   1  -3 -14 1776.64 140.146  83
   1  -3 -14 1909.76 151.287  88
  -1  -3  14 2314.64 160.671  93
  -1  -3  14 2019.06 135.913  87
  -1  -3  14 1905.78 146.069  94
  -1  -3  14 1717.40 126.369  90
   1  -3 -14 1729.26 114.700  69
   1  -3 -14 1726.34 145.969  79
   1  -3 -14 1809.99 144.661  78
  -1  -3  14 1815.82 119.926  68
  -1  -3  14 2190.12 153.040  75
   1  -3 -14 1888.94 147.039  73
   1  -3 -14 1880.09 125.607  77
  -1  -3  14 1951.14 145.710  67
   1  -3 -14 1774.94 136.887  76
  -1  -3  14 1914.14 141.396  72
  -1  -3  14 1865.51 140.262  80
  -1  -3  14 1956.47 143.532  55
   1  -3 -14 1876.54 139.706  54
  -1  -3  14 1763.86 121.578  58
  -1  -3  14 2103.81 150.837  64
   1  -3 -13 15779.0 534.675 139
  -1  -3  13 17092.7 553.436 136
  -1  -3  13 15222.1 526.891 157
   1  -3 -13 15088.4 518.813 134
  -1  -3  13 15704.6 535.383 133
  -1  -3  13 16872.7 530.306 163
  -1  -3  13 15849.9 526.867 162
   1  -3 -13 15915.7 524.697 109
   1  -3 -13 15516.5 528.584 106
   1  -3 -13 15950.9 527.470 127
  -1  -3  13 15996.0 536.402  97
   1  -3 -13 14262.2 774.235  47
  -1  -3  13 16812.1 959.666  50
  -1  -3  13 15171.5 832.928  43
  -1  -3  13 15538.3 506.127  90
  -1  -3  13 15036.4 510.326  87
   1  -3 -13 16380.6 541.522  88
  -1  -3  13 16165.0 540.693  93
   1  -3 -13 16258.9 529.259  83
  -1  -3  13 15130.6 521.892  94
  -1  -3  13 15244.9 510.117  92
   1  -3 -13 15645.9 500.379  77
   1  -3 -13 14686.8 484.949  69
   1  -3 -13 15542.2 533.365  79
   1  -3 -13 16248.6 529.957  76
  -1  -3  13 15298.2 495.007  68
   1  -3 -13 15409.6 528.393  73
  -1  -3  13 15652.0 530.476  67
  -1  -3  13 16532.1 536.373  75
  -1  -3  13 15336.3 522.977  72
  -1  -3  13 16056.4 535.348  80
  -1  -3  13 16751.9 542.342  64
  -1  -3  13 15733.7 497.966  58
   1  -3 -13 15746.0 525.575  54
  -1  -3  13 15900.9 526.008  55
  -1  -3  12 24738.3 727.236 163
  -1  -3  12 24379.8 737.115 133
   1  -3 -12 22645.0 726.461 139
  -1  -3  12 23146.3 721.860 157
  -1  -3  12 23064.7 716.236 162
   1  -3 -12 22850.6 711.511 134
  -1  -3  12 24274.5 744.422 136
   1  -3 -12 22453.5 715.298  95
   1  -3 -12 23640.5 721.088 106
   1  -3 -12 22780.9 706.038 121
   1  -3 -12 24207.6 719.104 109
  -1  -3  12 22819.8 725.090  97
   1  -3 -12 23983.0 724.194 127
  -1  -3  12 23575.2 1076.98  43
  -1  -3  12 23415.6 1161.15  50
   1  -3 -12 23132.8 1000.40  47
   1  -3 -12 23449.4 725.711  81
  -1  -3  12 22552.0 685.689  84
  -1  -3  12 23851.5 714.744  87
  -1  -3  12 22181.4 712.325  94
  -1  -3  12 23535.4 729.968  93
  -1  -3  12 22547.1 696.420  90
   1  -3 -12 24014.0 732.394  88
   1  -3 -12 23570.9 716.105  83
  -1  -3  12 23004.9 707.414  92
  -1  -3  12 23498.2 725.158  67
  -1  -3  12 24165.2 719.464  72
   1  -3 -12 22525.5 689.904  77
  -1  -3  12 24223.4 726.906  80
  -1  -3  12 23678.7 723.868  75
  -1  -3  12 23461.1 690.655  68
   1  -3 -12 23097.4 724.083  73
   1  -3 -12 22545.2 679.036  69
   1  -3 -12 24207.8 719.838  76
   1  -3 -12 22701.4 720.925  62
  -1  -3  12 24463.3 732.673  64
  -1  -3  12 22958.8 689.448  58
  -1  -3  12 24137.3 720.490  55
   1  -3 -12 23746.4 717.276  54
  -1  -3  11 1774.69 131.276 162
  -1  -3  11 2257.58 146.373 163
   1  -3 -11 1794.31 133.604 139
  -1  -3  11 1821.62 131.545 157
   1  -3 -11 1918.42 128.671 134
  -1  -3  11 1770.94 138.286 133
  -1  -3  11 1719.61 120.493 165
  -1  -3  11 1707.35 138.447 136
   1  -3 -11 1719.11 124.079 109
   1  -3 -11 1789.97 129.965 106
  -1  -3  11 1676.36 135.268  97
   1  -3 -11 2008.84 137.694  95
   1  -3 -11 1817.97 128.502 121
   1  -3 -11 1988.52 137.946 127
   1  -3 -11 1813.66 242.454  47
  -1  -3  11 1807.61 281.921  43
  -1  -3  11 1564.22 282.214  50
  -1  -3  11 1684.98 126.336  87
   1  -3 -11 1956.38 130.128  83
   1  -3 -11 1724.01 130.769  81
  -1  -3  11 1932.88 141.383  93
   1  -3 -11 1826.83 138.269  88
  -1  -3  11 1687.01 125.539  92
  -1  -3  11 1482.34 119.920  94
  -1  -3  11 1839.34 135.157  67
   1  -3 -11 1799.19 106.235  69
  -1  -3  11 1692.89 109.133  68
   1  -3 -11 1785.89 127.742  76
   1  -3 -11 1799.48 134.357  78
  -1  -3  11 1822.22 129.896  75
  -1  -3  11 1839.36 128.187  72
  -1  -3  11 1815.25 131.389  80
   1  -3 -11 1702.87 128.600  73
   1  -3 -11 1833.18 114.313  77
  -1  -3  11 1857.32 113.686  58
  -1  -3  11 1956.51 131.066  55
  -1  -3  11 1878.85 136.215  64
   1  -3 -11 1865.15 124.892  54
   1  -3 -11 1738.17 127.175  62
  -1  -3  10 3911.17 187.316 162
  -1  -3  10 4513.52 205.493 163
   1  -3 -10 3618.88 179.480 134
  -1  -3  10 3901.17 207.990 136
  -1  -3  10 3690.53 183.038 157
   1  -3 -10 3740.16 192.738 139
  -1  -3  10 4027.76 193.877 131
  -1  -3  10 3913.43 201.223 133
   1  -3 -10 3824.48 189.531 121
   1  -3 -10 3986.03 195.752 127
   1  -3 -10 3840.46 191.900  95
   1  -3 -10 3983.26 188.193 106
  -1  -3  10 3591.91 192.888  97
   1  -3 -10 4082.27 187.921 109
  -1  -3  10 3947.03 399.159  50
  -1  -3  10 4292.95 389.953  43
   1  -3 -10 3917.87 331.265  47
  -1  -3  10 3202.85 305.865  42
   1  -3 -10 4040.85 193.597  81
  -1  -3  10 3586.06 177.414  94
  -1  -3  10 3973.27 195.261  93
  -1  -3  10 3780.35 186.143  87
   1  -3 -10 4132.16 187.746  83
   1  -3 -10 3931.23 196.117  88
  -1  -3  10 3953.81 187.880  92
  -1  -3  10 3685.91 164.474  68
   1  -3 -10 3808.46 167.455  77
  -1  -3  10 4097.18 191.759  75
   1  -3 -10 3975.67 192.100  78
   1  -3 -10 3918.69 197.677  79
   1  -3 -10 3844.09 192.805  73
   1  -3 -10 3997.03 184.960  76
  -1  -3  10 4115.90 193.418  80
  -1  -3  10 3900.78 194.474  67
  -1  -3  10 4196.02 190.038  72
  -1  -3  10 4359.38 198.823  64
  -1  -3  10 3905.97 169.238  58
   1  -3 -10 3809.06 182.553  54
  -1  -3  10 4123.38 188.575  55
   1  -3 -10 3978.79 195.623  62
   1  -3  -9 4318.42 303.569  22
  -1  -3   9 4322.20 309.142  28
   1  -3  -9 4134.07 303.202   5
   1  -3  -9 5054.55 216.027 139
  -1  -3   9 4777.19 213.111 131
  -1  -3   9 4471.90 217.610 136
  -1  -3   9 4908.31 216.056 163
  -1  -3   9 4580.80 218.416 133
   1  -3  -9 4574.50 211.557 127
   1  -3  -9 4939.61 208.653 115
   1  -3  -9 4786.26 212.042 121
   1  -3  -9 4653.68 201.797 106
   1  -3  -9 4818.53 211.652  95
  -1  -3   9 4805.25 215.005  97
   1  -3  -9 4014.94 320.532  47
  -1  -3   9 4251.09 399.980  50
  -1  -3   9 4528.91 383.945  43
  -1  -3   9 4353.86 334.201  42
   1  -3  -9 4893.22 210.450  81
   1  -3  -9 5132.93 213.016  88
  -1  -3   9 4719.49 208.820  93
  -1  -3   9 4627.52 205.302  87
   1  -3  -9 4819.12 201.792  83
  -1  -3   9 4821.05 208.297  92
  -1  -3   9 4647.06 212.420  67
  -1  -3   9 4819.04 185.403  68
  -1  -3   9 4807.72 206.011  75
  -1  -3   9 5220.34 212.311  80
   1  -3  -9 4700.62 209.649  79
   1  -3  -9 4915.86 212.805  78
  -1  -3   9 4817.30 200.814  72
   1  -3  -9 4945.48 202.449  76
   1  -3  -9 4969.34 212.121  62
  -1  -3   9 4779.70 203.408  55
   1  -3  -9 4892.31 202.762  54
  -1  -3   9 4781.85 185.162  58
  -1  -3   9 4803.67 209.165  64
   1  -3  -8 38534.8 1213.46  20
  -1  -3   8 37345.4 1306.56   2
   1  -3  -8 38050.0 1307.19   3
   1  -3  -8 39916.9 1323.01   5
  -1  -3   8 41399.3 1093.75  55
   1  -3  -8 39501.5 1090.38  54
  -1  -3   8 40808.3 1102.43  64
  -1  -3   8 39434.6 1070.55  58
   1  -3  -8 39426.0 1107.80  95
  -1  -3   8 40799.5 1108.74  85
  -1  -3   8 38841.8 1102.26  92
   1  -3  -8 38899.6 1088.07  83
  -1  -3   8 38751.4 1103.27  87
   1  -3  -8 40945.9 1105.52  81
  -1  -3   8 38590.4 1315.51  28
   1  -3  -8 37983.0 1241.79  22
   1  -3  -8 40092.1 1103.37  78
   1  -3  -8 39241.3 1103.68  79
  -1  -3   8 39479.7 1091.67  72
   1  -3  -8 38937.7 1090.53  76
  -1  -3   8 38786.3 1069.15  68
  -1  -3   8 39510.9 1094.70  80
  -1  -3   8 39759.1 1095.58  75
  -1  -3   8 40770.2 1452.17  50
  -1  -3   8 38766.9 1290.74  42
   1  -3  -8 37267.2 1275.62  47
  -1  -3   8 39564.2 1411.11  43
   1  -3  -7 3958.99 306.061   5
   1  -3  -7 3151.75 272.789   3
  -1  -3   7 2899.93 267.235   2
  -1  -3   7 3530.39 308.616  43
  -1  -3   7 3220.68 308.892  50
  -1  -3   7 3289.29 253.031  42
  -1  -3   7 3544.35 152.486  55
  -1  -3   7 3736.02 165.797  59
   1  -3  -7 3403.83 151.486  54
  -1  -3   7 3646.15 162.325  64
  -1  -3   7 3640.12 140.072  58
   1  -3  -7 3780.76 163.764  81
  -1  -3   7 3671.46 167.584  85
  -1  -3   7 3553.35 157.629  75
   1  -3  -7 3787.72 156.515  76
   1  -3  -7 3474.82 162.676  73
  -1  -3   7 3391.94 137.066  68
   1  -3  -7 3595.47 163.969  79
  -1  -3   7 3725.71 154.236  72
  -1  -3   7 3530.23 156.416  80
   1  -3  -7 3520.96 161.446  78
  -1  -3   7 3275.19 284.785  28
   1  -3  -6 15041.1 659.095   5
  -1  -3   6 14741.5 661.182   5
   1  -3  -6 14434.8 652.690   3
  -1  -3   6 13692.8 648.548   2
   1  -3  -6 15339.2 670.095   4
  -1  -3   6 15001.2 438.049  55
   1  -3  -6 14594.0 723.773  53
   1  -3  -6 14821.3 454.233  62
  -1  -3   6 14874.4 447.623  64
  -1  -3   6 14544.5 420.620  58
  -1  -3   6 15216.3 455.402  59
   1  -3  -6 14771.9 437.841  54
  -1  -3   6 14879.0 436.589  72
   1  -3  -6 14398.7 450.687  79
  -1  -3   6 14993.9 456.681  67
  -1  -3   6 14633.5 441.000  75
   1  -3  -6 14120.3 448.053  78
   1  -3  -6 14729.9 454.314  73
  -1  -3   6 15566.2 673.570  28
  -1  -3   6 15220.8 674.033  50
  -1  -3   6 14228.4 659.873  43
  -1  -3   5 40527.2 1342.30   3
  -1  -3   5 37647.9 1316.97   5
   1  -3  -5 38834.9 1328.77   4
   1  -3  -5 40670.8 1335.59   5
   1  -3  -5 38824.9 1321.18   3
  -1  -3   5 38906.6 1329.88   2
   1  -3  -5 39954.6 1074.55  63
   1  -3  -5 37342.7 1049.69  54
   1  -3  -5 39656.9 1074.12  62
  -1  -3   5 39881.5 1062.30  64
  -1  -3   5 39038.8 1052.66  55
  -1  -3   5 39418.4 1073.41  67
  -1  -3   5 39169.3 1051.93  72
   1  -3  -5 39221.9 1071.14  73
  -1  -3   5 41198.2 1357.18  28
  -1  -3   5 37319.9 1305.88  43
  -1  -3   5 40039.6 1306.61  50
   1  -3  -5 38149.9 1241.90  48
  -1  -3   4 42457.6 1388.78   2
   1  -3  -4 39822.3 1369.93   4
  -1  -3   4 41183.0 1377.14   3
   1  -3  -4 42368.3 1376.61   3
   1  -3  -4 43514.8 1413.01   6
  -1  -3   4 39976.9 1371.54   5
   1  -3  -4 41743.6 1379.94   5
   1  -3  -4 41001.7 1109.06  63
   1  -3  -4 39124.0 1083.29  54
  -1  -3   4 40447.0 1087.18  55
   1  -3  -4 41247.4 1108.02  62
  -1  -3   4 40988.3 1097.17  64
   1  -3  -4 42370.6 1423.43  53
  -1  -3   4 41451.6 1109.38  67
  -1  -3   4 40835.9 1383.45  28
   1  -3  -4 42647.1 1408.08  51
   1  -3  -4 38600.4 1296.90  48
  -1  -3   4 43943.1 1320.79  50
   1  -3  -3 58322.8 1814.98   3
  -1  -3   3 60366.1 1832.67   3
  -1  -3   3 58714.6 1829.41   5
  -1  -3   3 57414.4 1823.25   2
   1  -3  -3 60324.9 1828.52   5
   1  -3  -3 60197.2 1853.47   6
   1  -3  -3 57893.9 1817.46   4
   1  -3  -3 56477.5 1532.32  62
   1  -3  -3 56867.9 1534.72  63
   1  -3  -3 57682.4 1827.65  53
  -1  -3   3 58543.6 1534.35  67
  -1  -3   3 57024.7 1822.63  28
   1  -3  -3 58444.4 1805.00  51
   1  -3  -3 57227.5 1764.21  48
  -1  -3   2 26975.7 992.889   5
   1  -3  -2 26104.6 981.412   4
   1  -3  -2 26375.9 987.388   5
  -1  -3   2 29170.9 1010.14   3
   1  -3  -2 26461.0 980.499   3
  -1  -3   2 26465.7 985.270   2
   1  -3  -2 25891.4 721.961  63
   1  -3  -2 26692.7 971.627  53
   1  -3  -2 25380.6 716.398  62
  -1  -3   2 26076.0 719.638  67
  -1  -3   2 26818.7 993.433  28
   1  -3  -2 27044.0 947.221  51
   1  -3  -2 25610.0 946.010  48
   1  -3  -1 49804.4 1582.12   4
  -1  -3   1 49484.9 1583.10   2
   1  -3  -1 47286.9 1564.29   3
  -1  -3   1 49666.5 1581.64   5
   1  -3  -1 47943.5 1286.19  63
   1  -3  -1 47844.4 1531.30  53
   1  -3  -1 50238.9 1503.28  51
   1  -3  -1 46915.4 1546.09  48
   1  -3   0 26762.0 954.880  53
  -1  -3   0 27150.4 1020.21   5
  -1  -3   0 27806.8 1025.55   2
   1  -3   0 27269.4 1014.07   3
   1  -3   0 28825.1 1029.91   5
   1  -3   0 27801.1 1038.83   6
  -1  -3   0 27653.0 1017.75   3
   1  -3   0 27351.6 1020.75   4
  -1  -3   0 27853.5 1026.65  28
   1  -3   0 28328.7 956.910  46
   1  -3   0 26618.8 1009.62  48
   1  -3   0 27357.7 919.146  51
   1  -3   1 15462.8 612.534  53
  -1  -3  -1 16029.0 694.095  28
   1  -3   1 16198.4 694.223   5
  -1  -3  -1 15987.2 692.843   3
   1  -3   1 14762.9 693.252   6
   1  -3   1 15053.0 690.444  48
   1  -3   1 15850.9 617.516  46
   1  -3   1 15977.1 660.282  40
   1  -3   1 15504.5 665.258  52
   1  -3   2 2017.16 226.189   5
  -1  -3  -2 1472.11 216.565   5
   1  -3   2 1675.55 216.047   3
  -1  -3  -2 1306.26 200.024   3
   1  -3   2 1589.70 219.581   4
  -1  -3  -2 1629.63 212.276   2
   1  -3   2 1783.93 220.098   6
   1  -3   2 1446.79 157.485  53
   1  -3   2 1682.92 94.8088  58
   1  -3   2 1543.33 92.0160  68
  -1  -3  -2 1526.77 202.606  28
   1  -3   2 1460.25 160.314  46
   1  -3   2 1406.71 196.852  40
   1  -3   2 1657.04 209.526  52
  -1  -3  -3 59754.5 1844.67   3
   1  -3   3 60614.8 1853.26   5
  -1  -3  -3 60520.7 1857.90   2
   1  -3   3 60574.2 1871.23   6
   1  -3   3 59271.3 1846.72   3
   1  -3   3 61719.0 1861.13   4
  -1  -3  -3 58435.5 1841.12   5
   1  -3   3 59583.1 1563.62  58
   1  -3   3 57936.8 1562.90  72
   1  -3   3 57084.0 1563.60  68
  -1  -3  -3 57049.9 1853.80  28
   1  -3   3 58468.9 1796.90  40
   1  -3   3 58848.8 1839.79  52
   1  -3   3 58813.5 1704.49  46
  -1  -3  -4 7689.39 448.643   5
  -1  -3  -4 8394.96 460.682   3
   1  -3   4 8180.74 458.023   3
   1  -3   4 8218.00 461.150   5
   1  -3   4 7978.29 450.388   4
  -1  -3  -4 9255.70 485.054   2
   1  -3   4 8566.57 442.625  40
   1  -3   4 8269.82 470.308  52
   1  -3   4 7928.07 356.643  46
   1  -3   4 8098.73 475.970  42
   1  -3   4 8353.80 273.529  58
   1  -3   4 7841.30 269.611  68
  -1  -3  -4 7813.77 262.848  69
  -1  -3  -4 7836.58 455.353  28
  -1  -3  -5 35570.1 1235.05   5
  -1  -3  -5 37124.3 1255.53   2
  -1  -3  -5 37495.1 1253.68   3
   1  -3   5 36065.1 1244.87   5
   1  -3   5 38269.2 1261.58   4
   1  -3   5 34836.8 1233.41   3
   1  -3   5 37816.8 1219.51  40
   1  -3   5 38286.5 1310.79  42
   1  -3   5 36876.2 1269.79  52
   1  -3   5 35742.8 984.847  58
  -1  -3  -5 35298.3 967.453  60
  -1  -3  -5 34762.0 963.307  61
   1  -3   5 35923.5 989.806  84
  -1  -3  -5 34646.8 974.971  69
  -1  -3  -5 35884.1 983.233  76
   1  -3   5 36548.5 987.050  68
  -1  -3  -5 34898.2 1244.78  28
  -1  -3  -6 40011.6 1381.81   5
   1  -3   6 44818.7 1419.00   5
   1  -3   6 42495.6 1402.32   3
   1  -3   6 43090.3 1407.10   4
  -1  -3  -6 40988.7 1403.20   2
   1  -3   6 44774.0 1388.16  40
   1  -3   6 43843.4 1467.00  52
   1  -3   6 43991.6 1508.26  42
  -1  -3  -6 41710.8 1121.91  61
  -1  -3  -6 39830.1 1113.65  66
   1  -3   6 42588.6 1149.74  58
  -1  -3  -6 40334.8 1125.45  60
  -1  -3  -6 41600.4 1149.49  81
  -1  -3  -6 41228.1 1144.11  83
   1  -3   6 42510.6 1151.49  84
  -1  -3  -6 41239.8 1139.15  77
  -1  -3  -6 42512.8 1144.69  76
  -1  -3  -6 41311.3 1150.25  78
  -1  -3  -6 41758.8 1136.85  69
   1  -3   6 43744.8 1148.96  68
  -1  -3  -6 42189.8 1410.14  28
   1  -3   7 11493.0 564.518   5
   1  -3   7 12160.1 578.833   3
  -1  -3  -7 10788.6 563.058   2
  -1  -3  -7 11565.8 363.846  61
  -1  -3  -7 12056.3 372.002  60
   1  -3   7 12575.3 396.940  64
   1  -3   7 12509.2 392.455  58
  -1  -3  -7 11619.2 358.076  66
  -1  -3  -7 12220.6 639.300  47
   1  -3   7 11721.0 630.119  52
   1  -3   7 12983.7 683.172  42
   1  -3   7 12633.9 568.880  40
   1  -3   7 12656.8 398.860  84
  -1  -3  -7 11716.4 388.049  83
  -1  -3  -7 11537.2 393.317  81
  -1  -3  -7 12009.5 385.706  77
  -1  -3  -7 12522.1 392.030  76
  -1  -3  -7 11886.6 381.225  69
   1  -3   7 12336.2 394.272  68
  -1  -3  -7 11781.6 575.874  28
   1  -3   7 12341.4 584.267  29
   1  -3   8 5381.73 394.347  29
  -1  -3  -8 5188.33 355.238  28
   1  -3   8 6025.62 374.203   3
  -1  -3  -8 5353.72 364.863   2
   1  -3   8 5748.15 367.029   5
   1  -3   8 5505.81 238.620 163
  -1  -3  -8 5698.98 237.906 166
  -1  -3  -8 5613.12 229.252 106
  -1  -3  -8 5588.81 231.413 109
   1  -3   8 5808.89 441.680  52
  -1  -3  -8 5609.44 433.425  44
   1  -3   8 6284.22 476.108  42
  -1  -3  -8 6414.41 459.335  47
   1  -3   8 5492.89 356.958  40
   1  -3   8 5549.06 233.357  84
   1  -3   8 5340.97 230.954  90
  -1  -3  -8 5488.82 207.684  82
  -1  -3  -8 5349.46 226.694  83
   1  -3   8 5741.89 230.893  93
  -1  -3  -8 5824.81 225.999  77
  -1  -3  -8 5818.13 228.803  76
   1  -3   8 5502.25 228.978  68
   1  -3   8 5828.04 208.909  74
  -1  -3  -8 5804.16 224.735  69
  -1  -3  -8 5533.58 203.225  61
   1  -3   8 5462.69 228.133  64
  -1  -3  -8 5578.54 196.595  66
   1  -3   8 5665.74 228.731  58
  -1  -3  -8 5717.73 211.580  60
   1  -3   9 11107.4 628.057  29
   1  -3   9 9951.49 513.640   3
  -1  -3  -9 10168.6 526.177   2
   1  -3   9 11671.7 399.882 147
   1  -3   9 11775.4 397.331 167
  -1  -3  -9 11796.7 400.689 166
  -1  -3  -9 11432.1 395.774 149
  -1  -3  -9 11483.1 397.214 139
   1  -3   9 10784.3 392.933 163
  -1  -3  -9 11566.8 394.558 161
   1  -3   9 11387.5 381.714  97
   1  -3   9 11723.0 397.657 126
   1  -3   9 11302.4 381.705 118
  -1  -3  -9 11030.9 389.493 106
  -1  -3  -9 11279.2 382.427 124
  -1  -3  -9 11049.0 392.755 105
  -1  -3  -9 10732.0 389.722 109
  -1  -3  -9 12025.8 683.062  47
   1  -3   9 11054.1 695.987  42
   1  -3   9 11395.5 650.534  52
  -1  -3  -9 11543.5 599.954  41
  -1  -3  -9 11653.7 684.388  44
  -1  -3  -9 11159.9 394.776  88
   1  -3   9 11276.0 392.249  84
   1  -3   9 10594.1 385.680  93
   1  -3   9 11340.5 388.785  94
   1  -3   9 11473.4 392.434  90
  -1  -3  -9 10990.2 359.890  82
  -1  -3  -9 11358.1 389.110  83
  -1  -3  -9 11351.9 383.216  77
  -1  -3  -9 10869.9 384.105  76
  -1  -3  -9 11599.3 381.741  69
   1  -3   9 11772.9 389.563  68
  -1  -3  -9 11200.1 356.550  61
   1  -3   9 11147.5 387.719  58
   1  -3   9 11445.9 391.302  64
  -1  -3  -9 11094.3 362.664  60
   1  -3  10 3158.74 342.604  29
   1  -3  10 2914.79 169.949 147
  -1  -3 -10 3082.68 169.818 161
   1  -3  10 2839.77 168.211 167
  -1  -3 -10 3121.98 179.112 166
   1  -3  10 2915.93 162.110 131
  -1  -3 -10 2838.14 170.783 139
   1  -3  10 3076.03 175.487 163
  -1  -3 -10 2942.32 170.940 149
   1  -3  10 2989.12 172.648 126
   1  -3  10 2962.00 158.477  97
   1  -3  10 2848.30 158.523 118
  -1  -3 -10 3153.90 170.993 105
  -1  -3 -10 2986.92 167.998 109
  -1  -3 -10 3037.68 168.048 106
   1  -3  10 2950.36 161.426 108
  -1  -3 -10 2793.23 156.626 124
   1  -3  10 3209.21 352.232  52
  -1  -3 -10 2994.42 368.328  44
  -1  -3 -10 3064.76 352.655  47
   1  -3  10 3302.85 392.683  42
  -1  -3 -10 3019.12 302.802  41
   1  -3  10 3015.80 169.171  90
  -1  -3 -10 2914.75 143.822  82
   1  -3  10 2924.51 167.262  94
   1  -3  10 2777.49 164.979  93
  -1  -3 -10 3090.05 171.124  81
  -1  -3 -10 2768.18 166.745  88
  -1  -3 -10 2936.61 164.235  83
   1  -3  10 2886.07 166.782  84
  -1  -3 -10 3087.38 166.701  77
   1  -3  10 3079.19 170.207  68
   1  -3  10 2949.52 167.659  75
  -1  -3 -10 3159.07 161.000  69
  -1  -3 -10 2926.22 165.811  76
  -1  -3 -10 2819.95 166.885  78
   1  -3  10 2900.33 166.216  64
  -1  -3 -10 2934.93 139.082  61
  -1  -3 -10 3123.42 149.148  60
   1  -3  10 3169.82 169.955  58
   1  -3  11 15812.7 847.529  29
   1  -3  11 15304.3 510.282 136
   1  -3  11 15381.3 528.364 163
  -1  -3 -11 15865.2 538.994 166
   1  -3  11 15655.2 531.456 147
   1  -3  11 15967.3 537.736 167
   1  -3  11 15779.8 518.216 131
  -1  -3 -11 16784.4 529.318 161
  -1  -3 -11 15791.2 528.539 149
  -1  -3 -11 16150.8 535.052 109
  -1  -3 -11 15815.4 511.250 124
   1  -3  11 15400.8 513.766  97
   1  -3  11 16582.9 518.262 108
  -1  -3 -11 16302.7 542.788 101
  -1  -3 -11 15948.1 532.045 105
  -1  -3 -11 15721.6 529.492 106
   1  -3  11 16055.6 916.209  42
   1  -3  11 16273.6 851.510  52
  -1  -3 -11 14643.0 860.928  47
  -1  -3 -11 15212.9 762.595  41
  -1  -3 -11 16294.3 907.064  44
   1  -3  11 16460.7 536.297  90
  -1  -3 -11 16021.3 535.162  88
  -1  -3 -11 16052.4 530.576  81
  -1  -3 -11 16802.9 532.173  83
   1  -3  11 15831.4 529.700  93
   1  -3  11 15703.2 532.309  84
   1  -3  11 16541.0 532.688  94
  -1  -3 -11 15114.0 489.116  82
   1  -3  11 16424.4 528.011  68
  -1  -3 -11 15501.0 525.590  78
  -1  -3 -11 16782.8 521.747  69
  -1  -3 -11 16338.4 523.535  77
   1  -3  11 15277.3 529.729  80
  -1  -3 -11 15487.5 524.105  76
   1  -3  11 15629.7 529.736  75
   1  -3  11 16682.5 532.463  58
   1  -3  11 16410.2 530.621  64
  -1  -3 -11 15816.6 496.384  60
  -1  -3 -11 15816.8 486.786  61
   1  -3  12 5378.06 500.648  29
  -1  -3 -12 5921.42 260.799 161
  -1  -3 -12 6211.24 277.451 166
   1  -3  12 5449.85 266.133 167
   1  -3  12 5960.88 267.024 163
  -1  -3 -12 6078.65 267.761 149
   1  -3  12 5950.20 251.820 131
  -1  -3 -12 5955.51 268.092 109
  -1  -3 -12 5629.04 263.258 105
   1  -3  12 5981.67 251.689 108
   1  -3  12 5565.24 246.986  97
  -1  -3 -12 6172.86 274.982 101
  -1  -3 -12 5835.92 265.842 106
  -1  -3 -12 6427.59 545.188  47
  -1  -3 -12 5073.16 418.423  41
   1  -3  12 6923.60 585.685  42
   1  -3  12 5047.38 463.541  52
  -1  -3 -12 4948.99 502.036  44
   1  -3  12 5539.24 259.283  94
  -1  -3 -12 5791.86 262.477  83
  -1  -3 -12 5889.64 230.033  82
  -1  -3 -12 5816.78 270.183  88
   1  -3  12 5778.81 265.701  84
   1  -3  12 5457.95 258.707  93
   1  -3  12 5424.02 259.746  90
  -1  -3 -12 6109.67 268.458  81
  -1  -3 -12 5967.82 263.051  78
  -1  -3 -12 6198.57 261.934  77
   1  -3  12 5804.98 264.732  80
   1  -3  12 5970.86 266.307  75
   1  -3  12 6232.03 267.085  68
  -1  -3 -12 5859.67 253.713  69
  -1  -3 -12 5993.67 236.046  60
   1  -3  12 5725.67 261.573  58
   1  -3  12 5700.77 261.452  64
  -1  -3 -12 5638.46 222.251  61
   1  -3  13 9736.30 685.526  29
  -1  -3 -13 9666.17 372.521 161
   1  -3  13 9569.84 379.806 163
   1  -3  13 10057.4 365.914 131
  -1  -3 -13 9576.10 377.867 149
   1  -3  13 10230.6 368.094 108
   1  -3  13 10277.4 368.942  97
  -1  -3 -13 10039.9 391.839 109
  -1  -3 -13 9817.44 386.871 105
  -1  -3 -13 9963.40 394.073 101
  -1  -3 -13 9467.95 694.425  47
   1  -3  13 9920.70 734.451  42
   1  -3  13 10205.9 666.405  52
  -1  -3 -13 10565.1 753.026  44
   1  -3  13 10331.5 391.575  90
  -1  -3 -13 10312.9 387.925  83
   1  -3  13 10068.1 388.291  93
  -1  -3 -13 10503.2 395.062  88
  -1  -3 -13 10081.7 385.436  81
   1  -3  13 9929.83 387.744  84
   1  -3  13 10741.8 394.187  94
   1  -3  13 10230.4 390.225  75
  -1  -3 -13 10271.5 375.014  69
  -1  -3 -13 10440.9 384.399  77
   1  -3  13 10329.4 389.986  80
   1  -3  13 10091.7 384.206  68
   1  -3  13 10134.1 382.688  58
  -1  -3 -13 9542.09 346.290  60
   1  -3  13 9917.71 385.230  64
  -1  -3 -14 20319.5 659.767 139
   1  -3  14 18333.5 610.322 131
  -1  -3 -14 19746.1 639.114 149
   1  -3  14 20631.7 647.211 163
  -1  -3 -14 20130.2 630.367 161
  -1  -3 -14 20490.9 657.169 109
  -1  -3 -14 20734.5 663.968 101
  -1  -3 -14 19668.5 648.803 105
   1  -3  14 19619.3 621.470  97
  -1  -3 -14 20987.7 1084.42  47
   1  -3  14 21080.1 1115.33  42
   1  -3  14 20286.0 1128.25  50
   1  -3  14 19400.0 963.436  52
   1  -3  14 19724.0 650.599  90
   1  -3  14 20151.1 652.369  94
  -1  -3 -14 19237.5 642.892  81
  -1  -3 -14 20242.5 656.935  88
   1  -3  14 19770.8 646.604  84
   1  -3  14 19473.7 647.162  93
  -1  -3 -14 19695.4 640.539  77
  -1  -3 -14 20489.0 635.633  69
   1  -3  14 20244.6 647.555  68
   1  -3  14 19285.6 646.305  75
   1  -3  14 20058.0 652.430  80
   1  -3  14 20662.6 652.916  64
   1  -3  14 19480.0 640.534  58
  -1  -3 -14 18286.5 596.756  60
   1  -3  15 14033.9 475.163 163
  -1  -3 -15 13574.2 458.968 161
  -1  -3 -15 13636.9 469.022 149
   1  -3  15 13771.8 481.857 157
  -1  -3 -15 13725.9 490.243 139
   1  -3  15 13225.3 451.795  97
  -1  -3 -15 12959.6 479.662 105
  -1  -3 -15 13756.1 487.431 109
  -1  -3 -15 13566.3 488.472 101
   1  -3  15 13166.4 856.182  42
   1  -3  15 13558.9 921.476  50
  -1  -3 -15 13106.2 834.628  47
   1  -3  15 13437.7 477.897  84
   1  -3  15 13247.5 480.401  93
   1  -3  15 13454.5 481.824  90
   1  -3  15 13921.3 488.388  94
  -1  -3 -15 13737.2 489.861  88
  -1  -3 -15 13098.9 468.917  77
   1  -3  15 13390.9 477.271  68
   1  -3  15 13228.1 485.607  75
  -1  -3 -15 13398.5 464.779  69
   1  -3  15 13256.2 484.329  80
  -1  -3 -15 12857.1 431.854  60
   1  -3  15 13696.3 477.426  58
   1  -3  15 13729.7 483.979  64
   1  -3  16 6912.57 303.276 167
   1  -3  16 6881.58 279.135 163
   1  -3  16 6105.74 262.068 162
  -1  -3 -16 6645.96 297.411 139
  -1  -3 -16 5784.86 255.176 134
  -1  -3 -16 6040.86 268.259 149
   1  -3  16 6481.69 284.557 157
  -1  -3 -16 6520.11 261.538 161
  -1  -3 -16 6595.38 289.942 105
  -1  -3 -16 6641.20 293.128 109
   1  -3  16 6168.28 254.246  97
  -1  -3 -16 6628.44 293.908 101
   1  -3  16 6750.74 623.036  50
   1  -3  16 5843.25 550.481  42
   1  -3  16 7019.96 298.989  94
  -1  -3 -16 6679.80 295.010  88
   1  -3  16 6354.63 283.001  84
   1  -3  16 6564.50 288.782  90
   1  -3  16 6800.98 294.398  93
  -1  -3 -16 6362.32 270.842  69
   1  -3  16 6304.07 285.675  75
   1  -3  16 6294.13 285.903  80
   1  -3  16 6631.24 283.774  68
  -1  -3 -16 6631.69 280.841  77
   1  -3  16 6709.78 285.214  58
   1  -3  17 13604.7 455.787 162
   1  -3  17 14309.1 497.486 167
  -1  -3 -17 13583.4 451.604 134
  -1  -3 -17 13268.6 455.581 149
  -1  -3 -17 14935.6 496.647 139
   1  -3  17 14929.2 466.283 163
   1  -3  17 13340.1 476.791 157
  -1  -3 -17 14253.7 487.625 109
   1  -3  17 13169.5 439.186  97
  -1  -3 -17 13719.6 484.168 101
   1  -3  17 12702.3 807.154  42
   1  -3  17 13208.2 867.061  50
   1  -3  17 14179.8 475.767  84
  -1  -3 -17 14487.3 490.651  88
   1  -3  17 14873.2 491.073  94
   1  -3  17 13895.1 478.564  90
   1  -3  17 14340.4 485.117  93
  -1  -3 -17 13900.2 471.409  77
   1  -3  17 14145.0 485.725  80
  -1  -3 -17 13092.8 458.383  69
   1  -3  17 14209.6 485.536  75
   1  -3  17 14182.0 473.921  68
   1  -3  17 14244.4 475.102  58
  -1  -3 -18 9199.32 323.260 149
   1  -3  18 9764.13 354.425 157
  -1  -3 -18 9708.48 360.860 139
   1  -3  18 9280.28 321.037 163
   1  -3  18 9325.08 348.713  93
   1  -3  18 9812.05 344.899  84
  -1  -3 -18 9274.50 355.899  88
   1  -3  18 9431.76 347.393  90
   1  -3  18 10114.1 359.301  94
  -1  -3 -18 10187.2 364.813 127
  -1  -3 -18 9237.48 349.265 101
  -1  -3 -18 9576.82 356.504 109
   1  -3  18 9652.57 343.708  68
  -1  -3 -18 9391.16 334.140  69
  -1  -3 -18 9554.76 341.679  77
   1  -3  18 9837.78 356.409  75
   1  -3  18 9236.99 352.980  80
   1  -3  18 9385.13 341.004  58
   1  -3  19 493.104 77.4723 157
  -1  -3 -19 510.179 82.4849 139
   1  -3  19 670.879 83.7747  94
   1  -3  19 543.304 79.6222  93
   1  -3  19 544.404 77.4653  90
   1  -3  19 466.757 69.2871  84
  -1  -3 -19 503.996 82.0688  88
  -1  -3 -19 580.589 78.6986 101
  -1  -3 -19 548.227 81.3132 127
   1  -3  19 568.141 76.1781  75
  -1  -3 -19 317.767 58.8869  69
   1  -3  19 613.919 81.5488  80
  -1  -3 -19 480.088 71.0508  77
   1  -3  19 491.229 68.7919  68
   1  -3  19 548.595 74.5063  58
   1  -3  20 9343.23 310.237  84
   1  -3  20 9906.64 320.720  90
  -1  -3 -20 10158.6 331.852  88
   1  -3  20 10317.0 329.235  94
   1  -3  20 10287.0 328.750  93
   1  -3  20 9480.50 321.296 100
  -1  -3 -20 10185.1 328.543 127
   1  -3  20 9846.02 329.918  80
   1  -3  20 10209.0 331.521  75
  -1  -3 -20 9394.30 313.766  77
   1  -3  20 10259.8 329.373 157
  -1  -3 -20 10314.3 335.067 139
   1  -3  21 3864.74 149.678  80
   1  -3  21 4091.50 148.163  93
   1  -3  21 3936.42 144.867  94
  -1  -3 -21 3913.40 148.800  88
   1  -3  21 3737.10 136.116  90
  -1  -3 -21 3658.56 139.213 127
  -1  -2  22 5313.96 172.095  94
   1  -2 -22 4659.55 165.881 109
  -1  -2  21 10807.6 342.431 162
   1  -2 -21 10836.8 340.593 109
   1  -2 -21 10285.5 325.776 101
   1  -2 -21 10305.9 335.126 105
  -1  -2  21 11256.6 346.163  94
  -1  -2  21 11232.6 344.954  80
  -1  -2  21 11105.4 343.838  75
  -1  -2  21 10970.8 347.268  64
   1  -2 -20 1480.27 106.311 134
  -1  -2  20 1412.65 107.852 162
   1  -2 -20 1372.90 100.181 101
   1  -2 -20 1458.99 105.152 109
  -1  -2  20 1397.98 92.4411  97
   1  -2 -20 1537.08 106.833 105
  -1  -2  20 1257.00 232.913  50
   1  -2 -20 1377.51 103.534  81
  -1  -2  20 1484.81 111.220  94
  -1  -2  20 1345.53 104.933  80
  -1  -2  20 1238.43 99.4012  72
  -1  -2  20 1355.09 104.768  75
  -1  -2  20 1289.88 99.3160  55
  -1  -2  20 1423.62 106.294  64
  -1  -2  19 6195.55 245.845 162
   1  -2 -19 5767.09 238.646 134
   1  -2 -19 5793.07 219.071 139
  -1  -2  19 6031.07 227.292  97
   1  -2 -19 6474.93 243.944 109
   1  -2 -19 6351.63 243.664 105
  -1  -2  19 6413.52 541.142  50
  -1  -2  19 5900.07 242.602  94
   1  -2 -19 5913.37 236.788  81
   1  -2 -19 5983.28 219.479  77
  -1  -2  19 6175.67 241.193  75
  -1  -2  19 6130.27 242.663  80
   1  -2 -19 5934.69 232.512  79
   1  -2 -19 6168.17 236.451  78
  -1  -2  19 6212.15 238.258  72
  -1  -2  19 6132.15 236.722  55
  -1  -2  19 6236.98 246.379  64
   1  -2 -19 5938.42 236.770  54
  -1  -2  18 4248.96 220.724 162
   1  -2 -18 4604.81 223.437 134
   1  -2 -18 4474.80 207.245 139
  -1  -2  18 4505.01 228.679 157
   1  -2 -18 4399.43 223.668 106
   1  -2 -18 4636.58 222.035 109
  -1  -2  18 4477.13 211.137  97
   1  -2 -18 4369.40 221.234 105
  -1  -2  18 3786.01 381.839  43
  -1  -2  18 3919.38 472.344  50
   1  -2 -18 4335.47 413.011  47
   1  -2 -18 4219.05 217.017  83
   1  -2 -18 4055.59 221.983  88
  -1  -2  18 4951.42 232.669  94
   1  -2 -18 4448.33 218.324  81
  -1  -2  18 4402.86 201.637  90
  -1  -2  18 4017.23 217.548  93
   1  -2 -18 4473.64 213.444  79
   1  -2 -18 4445.95 204.167  77
  -1  -2  18 4473.19 219.257  75
   1  -2 -18 4156.90 191.980  69
  -1  -2  18 4162.35 189.243  68
  -1  -2  18 4563.89 218.598  72
  -1  -2  18 4232.16 217.235  80
   1  -2 -18 4592.32 216.608  78
  -1  -2  18 4770.26 227.493  64
  -1  -2  18 4306.83 215.338  55
  -1  -2  18 4193.49 190.362  58
  -1  -2  17 4718.90 243.116 162
   1  -2 -17 4705.90 228.529 139
  -1  -2  17 5461.86 258.899 157
   1  -2 -17 5544.33 254.563 134
   1  -2 -17 5258.63 249.068 106
   1  -2 -17 5012.56 243.483 105
   1  -2 -17 5204.63 243.289 109
   1  -2 -17 5362.81 223.537 127
  -1  -2  17 5014.74 236.252  97
  -1  -2  17 4328.50 447.438  43
  -1  -2  17 4121.92 489.418  50
   1  -2 -17 4989.82 468.253  47
  -1  -2  17 4731.31 223.210  90
  -1  -2  17 4885.59 244.983  94
   1  -2 -17 4516.37 234.317  83
   1  -2 -17 4673.02 237.838  81
   1  -2 -17 5232.83 253.993  88
  -1  -2  17 4772.17 207.723  84
  -1  -2  17 5123.11 250.849  93
   1  -2 -17 5124.05 227.038  77
   1  -2 -17 4800.31 236.421  79
  -1  -2  17 4948.08 228.802  67
  -1  -2  17 5375.63 251.460  80
   1  -2 -17 5234.93 221.541  69
  -1  -2  17 4801.65 241.343  75
  -1  -2  17 5274.53 244.864  72
   1  -2 -17 4945.96 239.368  78
  -1  -2  17 4985.08 218.853  68
  -1  -2  17 5115.80 242.808  55
  -1  -2  17 4972.49 246.154  64
  -1  -2  17 4923.71 219.139  58
  -1  -2  16 7448.63 314.293 157
   1  -2 -16 6814.46 288.795 139
   1  -2 -16 7019.44 304.700 134
  -1  -2  16 6776.09 303.904 162
  -1  -2  16 6658.95 275.941 156
   1  -2 -16 6719.35 298.930 106
   1  -2 -16 7581.44 285.748 127
   1  -2 -16 7032.74 296.367 109
  -1  -2  16 6784.71 290.212  97
  -1  -2  16 6450.11 606.299  50
  -1  -2  16 6412.97 553.972  43
   1  -2 -16 6587.15 545.206  47
   1  -2 -16 6954.45 304.521  88
   1  -2 -16 6609.56 298.544  83
  -1  -2  16 6781.39 266.832  84
  -1  -2  16 7047.39 306.170  94
  -1  -2  16 7050.66 305.078  93
  -1  -2  16 7338.59 288.304  90
   1  -2 -16 6939.26 298.752  81
   1  -2 -16 6608.49 270.441  69
  -1  -2  16 6783.49 295.612  72
  -1  -2  16 6726.38 285.088  67
   1  -2 -16 7120.96 283.207  77
  -1  -2  16 6962.15 302.124  75
   1  -2 -16 6412.58 287.402  79
  -1  -2  16 6571.06 271.292  68
  -1  -2  16 6726.26 297.777  80
   1  -2 -16 6421.67 290.350  78
  -1  -2  16 6724.04 295.185  55
  -1  -2  16 6313.83 269.553  58
   1  -2 -15 7771.93 579.586  22
  -1  -2  15 7592.94 328.275 162
  -1  -2  15 7507.81 305.531 156
   1  -2 -15 8010.29 321.972 139
  -1  -2  15 8588.61 342.624 157
   1  -2 -15 8014.83 331.888 134
   1  -2 -15 7796.55 327.951 106
  -1  -2  15 8156.46 325.193  97
   1  -2 -15 7806.86 323.997 109
  -1  -2  15 6972.25 623.626  50
   1  -2 -15 8542.98 610.180  47
  -1  -2  15 8406.83 635.061  43
  -1  -2  15 7298.17 550.619  42
   1  -2 -15 8122.38 329.846  83
  -1  -2  15 7674.43 291.464  87
  -1  -2  15 7535.42 328.301  94
   1  -2 -15 7844.79 324.815  81
  -1  -2  15 7765.53 297.877  84
  -1  -2  15 8287.51 336.713  93
   1  -2 -15 8199.20 336.046  88
  -1  -2  15 7742.49 310.955  90
  -1  -2  15 7898.03 315.336  67
  -1  -2  15 7876.62 305.241  68
   1  -2 -15 7716.40 314.165  73
   1  -2 -15 7412.16 298.611  69
   1  -2 -15 7864.89 310.434  77
  -1  -2  15 7923.39 327.525  80
   1  -2 -15 7978.13 325.763  78
  -1  -2  15 8175.14 327.792  72
  -1  -2  15 8238.15 332.979  75
   1  -2 -15 7761.59 322.304  79
  -1  -2  15 7731.65 323.910  55
  -1  -2  15 8002.83 307.310  58
  -1  -2  14 19001.4 962.458  25
  -1  -2  14 20430.3 1118.47  24
   1  -2 -14 19425.5 969.757  22
   1  -2 -14 18557.0 918.952  20
  -1  -2  14 20254.3 655.249 162
   1  -2 -14 20052.3 652.018 134
  -1  -2  14 20421.8 657.696 157
  -1  -2  14 19347.3 630.636 156
   1  -2 -14 20373.5 644.043 139
   1  -2 -14 20595.5 649.237 106
  -1  -2  14 20333.7 657.497 112
   1  -2 -14 20626.4 646.581 109
  -1  -2  14 20374.8 645.271  97
  -1  -2  14 18833.1 1002.63  43
   1  -2 -14 18330.6 1037.54  44
  -1  -2  14 18915.7 949.044  42
  -1  -2  14 19964.3 1093.17  50
   1  -2 -14 20408.1 998.381  47
   1  -2 -14 20115.3 647.428  81
   1  -2 -14 20257.8 644.857  83
  -1  -2  14 20186.3 632.868  90
  -1  -2  14 20875.2 655.624  93
   1  -2 -14 20560.5 653.522  88
  -1  -2  14 20351.2 619.560  84
  -1  -2  14 20043.4 652.773  94
  -1  -2  14 19493.7 613.511  87
  -1  -2  14 19983.4 622.879  68
  -1  -2  14 19931.7 644.922  72
   1  -2 -14 20401.2 628.005  77
  -1  -2  14 19210.0 647.475  80
   1  -2 -14 20617.5 646.261  79
  -1  -2  14 20569.4 639.832  67
   1  -2 -14 19995.5 637.942  73
   1  -2 -14 19049.9 613.919  69
   1  -2 -14 20770.4 648.032  78
   1  -2 -14 19645.4 640.172  76
  -1  -2  14 19976.4 646.583  75
  -1  -2  14 19755.6 623.019  58
  -1  -2  14 20360.7 646.993  55
   1  -2 -13 16686.9 855.106  22
  -1  -2  13 17289.8 997.211  24
  -1  -2  13 16078.1 852.877  25
   1  -2 -13 17701.1 844.066  20
  -1  -2  13 16952.0 573.810 162
  -1  -2  13 17509.0 559.075 156
   1  -2 -13 17618.7 572.800 134
   1  -2 -13 17452.0 564.063 139
  -1  -2  13 16719.2 570.643 157
   1  -2 -13 17977.1 570.662 106
   1  -2 -13 17401.3 563.613 109
  -1  -2  13 17288.0 567.064  97
  -1  -2  13 16817.1 568.517  94
  -1  -2  13 17522.6 577.587 112
   1  -2 -13 17920.6 895.553  47
  -1  -2  13 18709.5 1013.64  50
   1  -2 -13 16753.0 944.871  44
  -1  -2  13 18294.0 946.078  43
  -1  -2  13 16796.9 857.618  42
   1  -2 -13 17835.2 573.101  88
   1  -2 -13 17416.8 566.758  81
  -1  -2  13 17344.6 538.029  92
  -1  -2  13 17165.9 572.130  93
   1  -2 -13 17635.2 566.369  83
  -1  -2  13 17885.9 557.924  90
  -1  -2  13 17062.2 541.763  84
  -1  -2  13 16844.8 540.985  87
   1  -2 -13 16554.1 560.804  79
   1  -2 -13 17362.4 565.277  78
   1  -2 -13 16802.1 562.588  76
  -1  -2  13 16811.5 565.330  75
   1  -2 -13 17347.3 558.677  73
  -1  -2  13 17539.6 547.204  68
  -1  -2  13 16943.1 558.156  67
  -1  -2  13 17575.3 570.571  80
   1  -2 -13 17573.6 541.597  69
  -1  -2  13 17465.0 565.691  72
   1  -2 -13 17627.2 551.708  77
   1  -2 -13 17838.1 558.604  62
  -1  -2  13 16784.1 544.339  58
  -1  -2  13 17891.7 569.355  55
  -1  -2  12 500.106 203.483  24
  -1  -2  12 600.658 171.769  25
   1  -2 -12 503.669 163.381  22
   1  -2 -12 536.448 157.741  20
  -1  -2  12 548.604 94.8978 136
  -1  -2  12 671.285 92.2387 133
  -1  -2  12 634.903 91.0367 157
  -1  -2  12 703.719 87.7754 156
   1  -2 -12 524.932 84.9427 139
   1  -2 -12 540.592 87.1180 134
  -1  -2  12 667.500 98.8194 167
  -1  -2  12 701.863 84.6533 163
  -1  -2  12 602.276 88.9683 162
  -1  -2  12 704.213 97.7126 112
  -1  -2  12 799.258 95.1243  97
   1  -2 -12 695.373 92.5537 106
   1  -2 -12 530.199 76.4238  95
   1  -2 -12 643.913 86.1177 109
  -1  -2  12 861.283 200.290  42
  -1  -2  12 606.581 204.893  43
   1  -2 -12 491.666 161.268  47
   1  -2 -12 677.590 222.511  44
  -1  -2  12 861.664 242.470  50
   1  -2 -12 788.465 93.5381  83
  -1  -2  12 589.481 91.3429  94
   1  -2 -12 598.701 93.4741  88
  -1  -2  12 426.065 72.5354  92
  -1  -2  12 614.547 96.4372  93
  -1  -2  12 577.680 83.8506  90
  -1  -2  12 572.002 77.6739  84
   1  -2 -12 744.573 88.9148  81
  -1  -2  12 665.359 84.4296  87
   1  -2 -12 671.538 89.1565  78
  -1  -2  12 651.983 93.2459  80
   1  -2 -12 765.298 89.4587  73
  -1  -2  12 551.197 75.7698  68
  -1  -2  12 642.733 88.2653  75
   1  -2 -12 633.027 76.7762  69
  -1  -2  12 561.114 88.0816  72
   1  -2 -12 773.406 94.3270  76
   1  -2 -12 662.679 89.8530  79
   1  -2 -12 622.506 79.3678  77
  -1  -2  12 709.428 86.6803  67
  -1  -2  12 642.492 84.7687  58
   1  -2 -12 622.498 80.5919  62
  -1  -2  12 639.010 86.7912  55
  -1  -2  12 618.530 79.2157  59
   1  -2 -12 686.387 83.4869  54
  -1  -2  11 46626.5 1775.96  24
   1  -2 -11 43733.9 1500.56  32
   1  -2 -11 44687.0 1598.99  22
  -1  -2  11 45534.1 1625.04  25
   1  -2 -11 44896.8 1575.03  20
  -1  -2  11 48363.7 1313.55 136
  -1  -2  11 48288.4 1303.55 133
   1  -2 -11 45794.8 1296.78 139
  -1  -2  11 46297.3 1304.50 162
  -1  -2  11 48124.2 1314.31 167
  -1  -2  11 47246.4 1307.13 157
   1  -2 -11 46482.7 1304.30 134
  -1  -2  11 47125.5 1294.91 156
   1  -2 -11 46261.0 1295.74 106
  -1  -2  11 43315.5 1293.15  94
   1  -2 -11 45360.2 1285.92  95
   1  -2 -11 46568.5 1292.76 109
  -1  -2  11 45448.5 1306.52 112
  -1  -2  11 46570.9 1301.36  97
   1  -2 -11 47811.0 1644.48  47
   1  -2 -11 47290.7 1735.47  44
  -1  -2  11 45207.5 1752.66  50
  -1  -2  11 45090.5 1610.00  42
  -1  -2  11 46446.8 1703.23  43
   1  -2 -11 46894.9 1294.26  83
  -1  -2  11 44225.3 1280.84  85
  -1  -2  11 46577.3 1306.83  93
   1  -2 -11 46622.0 1299.39  81
  -1  -2  11 44420.9 1280.41  87
   1  -2 -11 47428.6 1306.18  88
  -1  -2  11 45904.2 1275.57  84
  -1  -2  11 45455.0 1284.21  90
  -1  -2  11 44934.3 1276.19  92
   1  -2 -11 47648.1 1298.99  78
  -1  -2  11 47734.6 1286.37  70
   1  -2 -11 45931.5 1294.00  73
   1  -2 -11 46200.1 1298.92  79
  -1  -2  11 47179.7 1296.33  72
   1  -2 -11 47452.8 1297.89  76
   1  -2 -11 45773.2 1271.33  69
   1  -2 -11 46862.1 1279.90  77
  -1  -2  11 47449.6 1300.89  80
  -1  -2  11 45480.4 1278.25  68
  -1  -2  11 46847.4 1296.15  67
  -1  -2  11 47535.6 1303.05  75
  -1  -2  11 48280.9 1299.71  55
  -1  -2  11 47986.0 1306.23  64
  -1  -2  11 46466.7 1283.32  59
  -1  -2  11 47049.7 1278.98  58
   1  -2 -11 47170.9 1292.87  62
   1  -2 -11 48328.0 1296.14  54
   1  -2 -10 19163.7 815.365  22
  -1  -2  10 19479.7 837.418  25
   1  -2 -10 18777.3 767.721  32
  -1  -2  10 19328.7 933.027  24
  -1  -2  10 19318.3 589.116 167
   1  -2 -10 18094.9 569.837 106
  -1  -2  10 18765.4 577.664  97
  -1  -2  10 17923.8 578.265 112
  -1  -2  10 18336.2 576.468  93
  -1  -2  10 19067.3 568.449  85
   1  -2 -10 19404.3 579.216  88
  -1  -2  10 17854.7 553.536  84
   1  -2 -10 18663.1 570.078  83
   1  -2 -10 18675.3 570.719  54
   1  -2 -10 19315.5 574.634  62
  -1  -2  10 18649.0 557.152  58
  -1  -2  10 18905.7 566.551  59
  -1  -2  10 19207.4 575.129  55
  -1  -2  10 19450.6 581.257  64
   1  -2 -10 18962.8 572.671  73
  -1  -2  10 20006.6 569.870  70
  -1  -2  10 18708.0 572.894  67
  -1  -2  10 17831.1 570.618  80
   1  -2 -10 18505.9 556.143  77
   1  -2 -10 18563.7 551.149  69
   1  -2 -10 18787.2 574.632  79
   1  -2 -10 18545.4 575.435  78
  -1  -2  10 18565.8 557.297  68
  -1  -2  10 18430.5 575.743  75
  -1  -2  10 18317.5 568.606  72
   1  -2 -10 19083.5 572.314  76
  -1  -2  10 18233.2 911.900  50
  -1  -2  10 19275.3 893.998  43
   1  -2 -10 18772.5 827.444  47
   1  -2 -10 18951.6 896.569  44
  -1  -2  10 19573.6 832.632  42
   1  -2  -9 62750.5 1872.71   5
  -1  -2   9 67044.3 2189.44  50
  -1  -2   9 65221.3 2048.76  42
   1  -2  -9 65977.4 2066.17  47
  -1  -2   9 69447.7 2172.37  43
   1  -2  -9 66014.9 2171.53  44
   1  -2  -9 68663.8 1790.44  54
  -1  -2   9 66769.9 1790.88  55
  -1  -2   9 68584.2 1788.09  59
  -1  -2   9 67925.3 1798.94  64
   1  -2  -9 68215.3 1793.22  62
  -1  -2   9 66560.2 1774.86  58
   1  -2  -9 67122.2 1789.13  83
  -1  -2   9 65891.7 1788.35  85
  -1  -2   9 66031.5 1792.53  80
   1  -2  -9 66854.2 1794.37  79
  -1  -2   9 67515.0 1794.02  67
   1  -2  -9 66839.6 1794.15  73
   1  -2  -9 68013.6 1790.29  76
   1  -2  -9 66643.9 1770.07  69
  -1  -2   9 67984.4 1791.53  72
  -1  -2   9 66739.6 1789.97  70
  -1  -2   9 67259.8 1775.81  68
  -1  -2   9 66631.5 1794.21  75
  -1  -2   9 68959.0 2212.25  24
   1  -2  -9 66842.4 2054.00  22
  -1  -2   9 59503.9 1909.65  35
  -1  -2   9 58565.1 1863.94  28
  -1  -2   9 68902.9 2081.63  25
   1  -2  -9 64719.8 2024.01  32
   1  -2  -8 26441.2 911.250   3
   1  -2  -8 26884.6 915.321   5
  -1  -2   8 26451.0 917.750   2
  -1  -2   8 27803.6 1098.49  50
   1  -2  -8 28792.0 1112.63  44
   1  -2  -8 28132.8 1016.85  47
  -1  -2   8 29647.9 1016.24  42
  -1  -2   8 30090.6 1111.41  43
   1  -2  -8 28977.0 808.227  62
  -1  -2   8 28762.3 802.774  55
  -1  -2   8 29084.5 805.385  59
   1  -2  -8 29219.7 803.206  54
  -1  -2   8 28394.3 789.233  58
   1  -2  -8 29565.9 1117.25  53
  -1  -2   8 29235.2 812.690  64
   1  -2  -8 29212.9 811.392  81
  -1  -2   8 28635.4 805.609  75
  -1  -2   8 29061.7 802.725  72
  -1  -2   8 29257.6 805.290  71
   1  -2  -8 28649.0 809.250  73
  -1  -2   8 28023.8 808.509  67
  -1  -2   8 27322.7 787.187  68
   1  -2  -8 28185.2 783.943  69
  -1  -2   8 29353.9 805.756  70
   1  -2  -8 28405.9 802.702  76
   1  -2  -8 28660.5 1009.86  22
  -1  -2   8 30510.5 1144.44  24
  -1  -2   8 28895.1 1022.75  25
  -1  -2   8 25778.9 913.666  28
  -1  -2   8 27451.2 930.635  35
   1  -2  -8 29482.4 1028.96  32
   1  -2  -7 20441.5 725.379   5
  -1  -2   7 19041.1 719.638   2
   1  -2  -7 19968.2 719.631   3
   1  -2  -7 20010.0 729.385   4
  -1  -2   7 20362.3 573.084  58
   1  -2  -7 21209.5 863.402  53
  -1  -2   7 20758.2 590.658  59
  -1  -2   7 20632.6 593.244  64
   1  -2  -7 19979.5 586.137  54
   1  -2  -7 21166.4 593.848  63
   1  -2  -7 20644.6 592.611  62
  -1  -2   7 20896.5 587.511  55
  -1  -2   7 20323.2 592.965  70
  -1  -2   7 20772.9 594.711  67
  -1  -2   7 20932.4 592.292  71
  -1  -2   7 20563.8 586.573  72
   1  -2  -7 19972.9 591.008  73
  -1  -2   7 20837.9 735.763  28
  -1  -2   7 20555.3 852.559  24
   1  -2  -7 20087.8 785.251  32
   1  -2  -7 20482.0 751.808  22
  -1  -2   7 21085.1 770.333  25
  -1  -2   7 20127.4 713.276  35
  -1  -2   7 19020.6 737.599  42
   1  -2  -7 18623.8 684.209  38
   1  -2  -7 21077.5 870.517  51
  -1  -2   7 21473.2 842.913  43
   1  -2  -7 20457.6 760.085  47
   1  -2  -7 20023.1 840.306  44
  -1  -2   7 21222.9 845.569  50
   1  -2  -6 3662.42 242.800   5
  -1  -2   6 3737.26 246.854   2
   1  -2  -6 3119.49 226.996   3
   1  -2  -6 3429.95 243.984   4
   1  -2  -6 3726.58 253.748   6
   1  -2  -6 3476.36 137.602  54
  -1  -2   6 3182.55 140.132  59
  -1  -2   6 3270.51 139.069  64
   1  -2  -6 3353.01 291.502  53
  -1  -2   6 3252.43 134.856  55
   1  -2  -6 3316.91 140.982  63
  -1  -2   6 3260.43 140.743  71
  -1  -2   6 2931.47 138.753  70
  -1  -2   6 3410.09 232.426  25
  -1  -2   6 3459.79 220.454  35
  -1  -2   6 3717.26 246.916  28
  -1  -2   6 3536.51 288.636  24
   1  -2  -6 3162.58 250.304  32
   1  -2  -6 3919.03 305.150  26
   1  -2  -6 3467.56 224.370  22
  -1  -2   6 3471.54 281.743  43
   1  -2  -6 3335.45 293.741  51
   1  -2  -6 2850.76 208.175  38
  -1  -2   6 3175.32 221.036  42
  -1  -2   6 3266.42 269.098  50
   1  -2  -6 3350.61 230.142  47
   1  -2  -5 28708.0 909.187   5
  -1  -2   5 27202.9 900.799   2
   1  -2  -5 27610.7 897.885   3
   1  -2  -5 27034.5 900.742   4
   1  -2  -5 27830.6 916.987   6
  -1  -2   5 26665.1 728.652  65
   1  -2  -5 25952.0 719.426  54
  -1  -2   5 26056.3 727.156  59
   1  -2  -5 26477.1 728.623  63
   1  -2  -5 27535.4 972.707  53
  -1  -2   5 25563.1 728.808  70
  -1  -2   5 26516.1 730.474  71
  -1  -2   5 27930.7 946.850  24
  -1  -2   5 27352.8 904.270  28
   1  -2  -5 25967.7 918.182  32
   1  -2  -5 24656.5 812.136  36
   1  -2  -5 26150.1 832.637  22
   1  -2  -5 27956.1 965.451  26
  -1  -2   5 26476.9 854.741  35
  -1  -2   5 24246.4 818.229  42
   1  -2  -5 24785.6 856.272  38
  -1  -2   5 27688.7 925.854  50
  -1  -2   5 26136.2 932.398  43
   1  -2  -4 106784. 2946.19  53
  -1  -2   4 103222. 2689.99  65
  -1  -2   4 105705. 2890.22   2
  -1  -2   4 105102. 2889.49   5
   1  -2  -4 104876. 2881.08   3
   1  -2  -4 106231. 2892.97   5
   1  -2  -4 108103. 2907.07   6
   1  -2  -4 103735. 2886.86   4
  -1  -2   4 105174. 2894.05   7
  -1  -2   4 102633. 2826.17  35
   1  -2  -4 105628. 2918.45  26
   1  -2  -4 99094.5 2813.46  36
   1  -2  -4 100677. 2897.03  32
   1  -2  -4 101154. 2764.94  22
  -1  -2   4 105417. 2895.87  28
  -1  -2   4 103574. 2905.10  43
   1  -2  -4 97121.2 2841.83  38
  -1  -2   3 45491.0 1352.42   2
  -1  -2   3 42682.8 1341.10   5
   1  -2  -3 43748.1 1348.97   4
   1  -2  -3 44199.7 1348.65   5
   1  -2  -3 44492.8 1346.30   3
   1  -2  -3 44181.0 1362.20   6
  -1  -2   3 45764.6 1364.26   7
  -1  -2   3 44635.2 1349.45   3
   1  -2  -3 44857.1 1335.67  26
   1  -2  -3 42984.0 1343.02  32
  -1  -2   3 44783.1 1355.76  28
   1  -2  -3 41011.3 1191.07  22
   1  -2  -3 42622.2 1298.92  36
   1  -2  -3 43357.0 1266.42  39
   1  -2  -3 44231.9 1366.27  51
  -1  -2   3 44056.1 1344.66  43
   1  -2  -3 43822.4 1317.05  48
   1  -2  -3 42607.1 1315.20  38
   1  -2  -2 21656.7 744.907  53
   1  -2  -2 18817.7 714.753  16
   1  -2  -2 21145.6 735.641   3
   1  -2  -2 21976.4 743.524   5
  -1  -2   2 21437.0 739.367   3
  -1  -2   2 21040.2 744.110   7
  -1  -2   2 20779.2 737.251   2
   1  -2  -2 20602.7 735.373   4
   1  -2  -2 20628.4 747.656   6
  -1  -2   2 20358.1 731.191   5
   1  -2  -2 19354.4 722.004  32
   1  -2  -2 18414.4 548.382  22
   1  -2  -2 19879.3 700.940  36
  -1  -2   2 21288.5 744.597  28
  -1  -2   2 20360.5 714.597  43
   1  -2  -2 19917.0 678.553  39
   1  -2  -2 20719.2 731.313  46
   1  -2  -2 19885.3 707.407  38
   1  -2  -2 20315.2 711.433  48
   1  -2  -2 20372.8 721.878  51
   1  -2  -1 108299. 2901.92  53
   1  -2  -1 101498. 2869.73  16
  -1  -2   1 109204. 2924.21   2
  -1  -2   1 106086. 2913.27   5
   1  -2  -1 104359. 2914.80   4
   1  -2  -1 108227. 2921.44   3
   1  -2  -1 101968. 2891.95  36
   1  -2  -1 103669. 2879.84  39
   1  -2  -1 101852. 2897.62  48
   1  -2  -1 104445. 2888.79  46
   1  -2  -1 101588. 2892.87  38
   1  -2   0 3205.26 204.642  16
   1  -2   0 3782.24 259.187   3
   1  -2   0 3541.05 247.909   5
   1  -2   0 3280.53 247.086   6
  -1  -2   0 3002.49 235.267   7
   1  -2   0 3665.38 255.005   4
  -1  -2   0 3540.57 251.917   2
  -1  -2   0 3347.28 245.623   5
  -1  -2   0 3106.18 241.938   3
  -1  -2   0 3166.83 243.616  28
   1  -2   0 2913.53 233.220  36
   1  -2   0 3216.80 238.121  39
   1  -2   0 3557.05 245.297  38
   1  -2   0 3268.43 239.791  48
   1  -2   0 3761.57 231.235  46
   1  -2   1 6317.75 349.621   6
  -1  -2  -1 5774.92 335.087   7
   1  -2   1 6491.77 345.456   5
  -1  -2  -1 6450.46 339.760   3
  -1  -2  -1 6413.32 339.598  28
   1  -2   1 6025.76 277.931  30
   1  -2   1 5830.17 302.640  46
   1  -2   1 6187.32 332.421  52
   1  -2   1 6295.83 328.112  40
   1  -2   1 5823.38 340.116  39
  -1  -2  -2 20456.2 727.153   2
  -1  -2  -2 19426.7 711.010   3
   1  -2   2 19534.1 729.598   6
   1  -2   2 20157.0 719.672   5
   1  -2   2 20627.9 729.241   4
  -1  -2  -2 18555.7 715.713   7
   1  -2   2 19661.6 718.846   3
  -1  -2  -2 18828.7 715.235   5
  -1  -2  -2 19767.1 725.282  28
   1  -2   2 18917.5 676.563  30
   1  -2   2 20011.6 743.502  48
   1  -2   2 19423.0 724.504  52
   1  -2   2 19922.6 713.182  40
   1  -2   3 42293.4 1134.24  55
   1  -2   3 40954.4 1218.18  29
  -1  -2  -3 43314.5 1326.51  28
   1  -2   3 42222.9 1314.46  30
   1  -2   3 42510.3 1336.08   6
  -1  -2  -3 41318.7 1309.41   5
   1  -2   3 43560.4 1326.21   4
   1  -2   3 43355.3 1325.79   5
  -1  -2  -3 43701.5 1324.36   2
  -1  -2  -3 41278.3 1328.91   7
  -1  -2  -3 44568.6 1327.17   3
   1  -2   3 45042.2 1335.51   3
   1  -2   3 42335.0 1367.43  39
   1  -2   3 43816.2 1356.64  52
   1  -2   3 41316.8 1354.75  48
  -1  -2  -3 41075.5 1281.24  45
  -1  -2  -3 40749.6 1282.84  44
   1  -2   3 43229.1 1354.17  50
   1  -2   3 44272.5 1324.83  40
   1  -2   4 34213.9 1121.91   6
   1  -2   4 34731.9 1110.67   5
   1  -2   4 36677.9 1121.96   3
  -1  -2  -4 33607.9 1003.12  20
   1  -2   4 36517.5 1119.50   4
  -1  -2  -4 33649.5 1114.59   7
  -1  -2  -4 37362.3 1127.29   2
  -1  -2  -4 33239.7 1100.79   5
   1  -2   4 34852.7 932.130  64
   1  -2   4 34498.5 930.054  55
  -1  -2  -4 33760.9 921.182  60
   1  -2   4 33708.8 929.937  72
   1  -2   4 34229.0 1059.48  29
  -1  -2  -4 34181.5 1107.95  28
   1  -2   4 35330.7 1152.12  30
  -1  -2  -4 33908.0 1104.28  41
  -1  -2  -4 33177.5 1101.86  44
   1  -2   4 35204.4 1121.50  40
  -1  -2  -4 35054.2 1142.70  47
   1  -2   4 35454.1 1166.78  50
   1  -2   4 35281.5 1179.31  39
   1  -2   4 34364.8 1159.61  52
  -1  -2  -4 33028.5 1077.13  45
  -1  -2  -5 44174.6 1337.43  20
   1  -2   5 48756.9 1430.17   5
   1  -2   5 46452.8 1419.41   4
  -1  -2  -5 47326.5 1428.41   2
   1  -2   5 46787.9 1421.40   3
   1  -2   5 47218.8 1438.07   6
  -1  -2  -5 45469.0 1426.54   7
   1  -2   5 47051.4 1243.64  64
   1  -2   5 46097.8 1242.86  55
  -1  -2  -5 45437.6 1233.16  60
  -1  -2  -5 46135.8 1231.03  61
  -1  -2  -5 46381.8 1239.59  69
   1  -2   5 46592.0 1244.80  72
   1  -2   5 47840.6 1522.09  30
  -1  -2  -5 46009.9 1422.01  28
   1  -2   5 47311.8 1417.89  29
  -1  -2  -5 45093.5 1377.47  33
   1  -2   5 47045.3 1509.19  50
   1  -2   5 45833.1 1486.79  52
   1  -2   5 47132.7 1518.97  39
  -1  -2  -5 45235.8 1405.60  45
  -1  -2  -5 48320.6 1494.78  47
   1  -2   5 48393.0 1450.68  40
   1  -2   5 45868.6 1504.85  42
  -1  -2  -5 48871.6 1462.37  41
  -1  -2  -5 45911.9 1454.65  44
  -1  -2  -6 14321.5 567.885   2
   1  -2   6 13846.9 562.955   6
   1  -2   6 13633.2 551.969   5
   1  -2   6 14564.1 563.064   3
   1  -2   6 14153.5 555.702   4
  -1  -2  -6 13249.7 521.907  20
   1  -2   6 13785.9 418.115  55
  -1  -2  -6 13653.7 404.532  61
  -1  -2  -6 13713.3 407.729  60
   1  -2   6 13776.0 419.573  64
  -1  -2  -6 13861.5 414.277  69
   1  -2   6 14149.4 420.240  72
   1  -2   6 13933.7 419.712  68
   1  -2   6 15085.4 675.400  30
   1  -2   6 14704.5 604.641  29
  -1  -2  -6 13840.0 558.984  28
  -1  -2  -6 13545.4 554.602  33
  -1  -2  -6 12713.6 604.503  44
   1  -2   6 15122.4 603.301  40
  -1  -2  -6 13691.4 565.390  45
  -1  -2  -6 13527.3 594.137  41
   1  -2   6 14271.6 666.012  50
   1  -2   6 13899.7 642.440  52
   1  -2   6 13620.1 658.340  42
   1  -2   6 13681.4 649.713  39
  -1  -2  -6 14036.6 636.913  47
  -1  -2  -7 46217.1 1391.83   2
  -1  -2  -7 45067.5 1388.37  20
   1  -2   7 44718.8 1374.90   5
   1  -2   7 47784.1 1391.15   3
   1  -2   7 47883.5 1388.52   4
  -1  -2  -7 45130.6 1513.25  44
  -1  -2  -7 47246.1 1538.57  47
  -1  -2  -7 47277.2 1437.30  45
   1  -2   7 44505.7 1443.13  40
   1  -2   7 46091.5 1560.94  50
   1  -2   7 46987.3 1568.41  42
   1  -2   7 41860.9 1344.31  46
  -1  -2  -7 45254.8 1479.56  41
   1  -2   7 46122.4 1531.73  52
  -1  -2  -7 45500.9 1219.53  60
   1  -2   7 45347.1 1232.34  58
   1  -2   7 45329.7 1231.53  55
  -1  -2  -7 44982.2 1210.60  66
  -1  -2  -7 45106.0 1214.97  61
   1  -2   7 44956.3 1228.80  64
  -1  -2  -7 45481.5 1226.07  69
   1  -2   7 44492.4 1229.48  75
   1  -2   7 45047.6 1231.39  68
   1  -2   7 44664.0 1231.28  72
  -1  -2  -7 44472.2 1380.75  28
  -1  -2  -7 44760.4 1432.95  33
   1  -2   7 47228.4 1495.97  29
   1  -2   8 15662.1 578.285   3
  -1  -2  -8 14028.4 605.813  20
  -1  -2  -8 14651.7 568.986   2
   1  -2   8 14334.2 559.817   5
  -1  -2  -8 15220.8 682.120  41
   1  -2   8 15684.6 760.138  42
   1  -2   8 14055.6 558.669  43
   1  -2   8 15348.1 654.129  40
   1  -2   8 14681.4 716.961  52
  -1  -2  -8 15399.4 724.238  44
  -1  -2  -8 14917.3 637.630  45
  -1  -2  -8 14761.9 721.526  47
   1  -2   8 14319.0 738.793  50
  -1  -2  -8 14742.9 440.232  66
  -1  -2  -8 15000.6 448.548  60
   1  -2   8 15292.5 463.859  55
   1  -2   8 15020.9 461.667  64
  -1  -2  -8 15127.3 446.775  61
   1  -2   8 14816.5 463.400  58
   1  -2   8 14785.0 464.702  84
  -1  -2  -8 14853.4 460.027  81
   1  -2   8 14149.5 460.602  80
   1  -2   8 14946.3 463.372  75
  -1  -2  -8 14900.2 459.048  69
   1  -2   8 15183.5 462.387  72
  -1  -2  -8 14707.7 460.796  78
  -1  -2  -8 14732.8 458.960  79
   1  -2   8 15682.8 465.927  68
  -1  -2  -8 14802.3 458.870  77
  -1  -2  -8 14587.5 566.652  28
  -1  -2  -8 15007.9 659.914  33
   1  -2   8 14771.1 694.147  29
  -1  -2  -9 21109.0 757.360   2
  -1  -2  -9 21764.3 867.720  20
   1  -2   9 20957.2 753.548   3
  -1  -2  -9 24074.2 672.073  61
  -1  -2  -9 23253.0 663.317  66
   1  -2   9 23396.4 690.075  58
   1  -2   9 24019.2 691.521  55
   1  -2   9 23684.0 686.636  64
  -1  -2  -9 23347.9 683.504  54
  -1  -2  -9 23802.7 675.153  60
   1  -2   9 24493.1 1068.94  42
  -1  -2  -9 22764.1 942.617  41
  -1  -2  -9 22955.5 893.935  45
   1  -2   9 23492.6 1001.29  52
   1  -2   9 24710.1 906.750  40
   1  -2   9 22516.0 826.010  43
  -1  -2  -9 22918.9 995.992  44
  -1  -2  -9 22595.8 994.932  47
   1  -2   9 23205.3 1033.24  50
   1  -2   9 24022.5 698.947  84
  -1  -2  -9 23279.6 672.628  82
  -1  -2  -9 23086.0 687.306  81
   1  -2   9 22684.5 689.660  80
   1  -2   9 23147.9 694.124  68
  -1  -2  -9 22995.9 686.378  79
  -1  -2  -9 23291.0 686.982  78
   1  -2   9 23261.3 670.772  74
   1  -2   9 23923.4 694.690  72
   1  -2   9 23599.6 689.718  75
  -1  -2  -9 23461.0 684.533  69
  -1  -2  -9 24533.2 690.908  77
  -1  -2  -9 22454.5 924.700  33
   1  -2   9 24431.9 999.593  29
   1  -2   9 23596.6 1044.27  25
   1  -2  10 20941.6 963.009  29
   1  -2  10 22377.2 1037.39  25
  -1  -2 -10 19148.8 882.834  33
  -1  -2 -10 18842.1 829.301  20
  -1  -2 -10 21761.9 646.791 166
   1  -2  10 21969.7 654.391 126
  -1  -2 -10 21223.5 640.303 105
  -1  -2 -10 21336.2 641.281 106
  -1  -2 -10 21325.0 636.865 119
   1  -2  10 21458.6 647.018  96
  -1  -2 -10 21754.9 983.274  44
   1  -2  10 21037.5 837.123  40
   1  -2  10 20685.1 1001.79  42
   1  -2  10 21297.8 1023.46  50
  -1  -2 -10 20583.9 914.346  41
  -1  -2 -10 20837.1 849.964  45
   1  -2  10 21104.0 972.370  52
  -1  -2 -10 21546.4 997.552  47
   1  -2  10 21183.4 648.909  84
   1  -2  10 20352.5 637.116  93
   1  -2  10 21225.3 647.367  90
  -1  -2 -10 20745.7 637.871  81
  -1  -2 -10 21073.9 622.375  82
  -1  -2 -10 21423.4 643.485  88
   1  -2  10 21478.4 647.891  94
  -1  -2 -10 21444.0 637.439  78
   1  -2  10 20783.4 639.651  72
  -1  -2 -10 20756.3 633.724  79
   1  -2  10 20162.4 615.163  74
  -1  -2 -10 20694.2 632.673  69
   1  -2  10 20287.3 638.595  75
   1  -2  10 21112.4 640.823  68
  -1  -2 -10 20865.0 636.876  76
  -1  -2 -10 21647.5 638.538  77
   1  -2  10 20340.3 637.675  80
  -1  -2 -10 21268.9 619.277  61
  -1  -2 -10 21033.2 622.963  60
   1  -2  10 21550.7 639.884  64
  -1  -2 -10 20849.9 610.047  66
   1  -2  10 20995.3 644.398  58
  -1  -2 -10 21601.2 636.872  54
   1  -2  10 21277.2 640.126  55
   1  -2  11 10835.8 690.614  29
   1  -2  11 12310.5 761.339  25
   1  -2  11 10695.7 720.875  30
  -1  -2 -11 12312.5 676.990  33
  -1  -2 -11 11107.7 599.592  20
  -1  -2 -11 12951.3 418.156 149
   1  -2  11 12058.1 410.647 163
  -1  -2 -11 12052.4 414.878 166
   1  -2  11 11765.8 406.184 147
   1  -2  11 12084.4 410.920 108
  -1  -2 -11 12920.0 420.383 105
  -1  -2 -11 11497.6 411.583 106
   1  -2  11 12042.2 420.031  96
  -1  -2 -11 12474.3 412.957 119
   1  -2  11 12070.2 405.816 118
   1  -2  11 12137.3 421.952 126
   1  -2  11 11111.8 389.404  97
  -1  -2 -11 11747.2 392.946 107
   1  -2  11 12342.5 768.249  42
  -1  -2 -11 11108.0 708.192  47
   1  -2  11 11959.8 751.279  50
  -1  -2 -11 12575.4 731.507  44
  -1  -2 -11 11548.3 602.341  45
  -1  -2 -11 12639.0 673.209  41
   1  -2  11 11197.0 696.967  52
   1  -2  11 11496.9 416.987  94
   1  -2  11 12880.5 424.817  84
  -1  -2 -11 12375.2 420.223  88
   1  -2  11 11954.6 412.682  93
  -1  -2 -11 12022.6 411.013  81
   1  -2  11 11971.4 420.357  90
  -1  -2 -11 11908.6 394.625  82
  -1  -2 -11 11674.8 408.736  76
   1  -2  11 12105.4 418.373  80
  -1  -2 -11 12404.0 411.750  78
   1  -2  11 11563.8 413.640  72
  -1  -2 -11 12198.3 413.338  77
  -1  -2 -11 12158.0 409.377  79
  -1  -2 -11 11867.8 409.691  69
   1  -2  11 11840.6 415.982  68
   1  -2  11 11602.7 387.028  74
   1  -2  11 11964.1 413.466  75
   1  -2  11 12176.1 416.949  58
  -1  -2 -11 12064.8 383.652  66
  -1  -2 -11 11634.6 395.289  60
   1  -2  11 11840.7 415.558  55
  -1  -2 -11 12673.9 394.022  61
  -1  -2 -11 11635.8 407.592  54
   1  -2  11 11781.6 411.312  64
  -1  -2 -12 484.268 174.272  33
   1  -2  12 597.481 225.313  25
   1  -2  12 466.526 193.488  29
   1  -2  12 678.511 222.234  30
  -1  -2 -12 680.809 163.917  20
   1  -2  12 812.204 98.3711 163
  -1  -2 -12 655.749 95.6919 149
  -1  -2 -12 899.802 98.5173 105
  -1  -2 -12 700.551 82.2110 107
   1  -2  12 722.434 91.1801 118
   1  -2  12 568.520 78.0023  97
   1  -2  12 794.409 103.719 126
  -1  -2 -12 845.289 94.3804 119
  -1  -2 -12 740.010 96.7992 106
   1  -2  12 761.146 99.5474  96
   1  -2  12 815.080 95.9843 108
  -1  -2 -12 884.069 202.191  41
   1  -2  12 1115.30 260.950  50
   1  -2  12 780.259 227.544  52
  -1  -2 -12 547.855 200.226  44
   1  -2  12 512.749 197.411  42
  -1  -2 -12 785.047 165.316  45
  -1  -2 -12 771.159 217.296  47
   1  -2  12 828.632 104.461  90
   1  -2  12 913.419 113.794  94
  -1  -2 -12 740.475 98.3736  88
  -1  -2 -12 843.099 95.2521  83
  -1  -2 -12 774.824 93.6308  81
   1  -2  12 866.905 111.460  84
   1  -2  12 583.633 92.6270  93
  -1  -2 -12 842.315 86.1031  82
   1  -2  12 828.633 100.638  68
   1  -2  12 864.360 100.615  75
  -1  -2 -12 840.895 91.1993  79
   1  -2  12 818.083 101.177  72
   1  -2  12 566.181 76.8244  74
   1  -2  12 752.630 97.9999  80
  -1  -2 -12 675.708 92.6835  76
  -1  -2 -12 792.543 97.6535  78
  -1  -2 -12 774.017 93.0969  77
  -1  -2 -12 638.346 87.2415  69
   1  -2  12 778.928 92.9329  64
  -1  -2 -12 661.178 81.9959  60
  -1  -2 -12 721.934 89.8111  54
   1  -2  12 766.894 97.5242  55
  -1  -2 -12 755.502 75.4190  66
   1  -2  12 777.286 95.3939  58
  -1  -2 -12 526.713 73.0119  61
  -1  -2 -13 1981.48 299.643  33
   1  -2  13 2067.20 349.428  30
   1  -2  13 2309.90 341.848  29
   1  -2  13 2401.37 365.881  25
  -1  -2 -13 2519.10 293.469  20
   1  -2  13 2602.63 158.517 163
  -1  -2 -13 2680.57 155.544 161
  -1  -2 -13 2570.52 160.044 149
   1  -2  13 2492.71 167.094 167
   1  -2  13 2437.66 142.859  97
  -1  -2 -13 2351.99 144.506 107
  -1  -2 -13 2790.00 170.761 106
  -1  -2 -13 2549.32 159.496 119
  -1  -2 -13 2447.09 159.796 105
  -1  -2 -13 2919.05 171.545 101
   1  -2  13 2667.90 172.025  96
   1  -2  13 2612.01 152.709 118
   1  -2  13 2496.04 158.861 108
  -1  -2 -13 2144.01 335.020  47
  -1  -2 -13 2402.96 314.646  41
   1  -2  13 2164.04 357.199  42
   1  -2  13 2684.71 346.432  52
  -1  -2 -13 2546.78 387.894  44
   1  -2  13 2502.10 385.187  50
  -1  -2 -13 2590.09 167.518  83
   1  -2  13 2314.06 164.298  90
   1  -2  13 2348.90 165.188  84
  -1  -2 -13 2544.48 165.442  88
  -1  -2 -13 2942.75 165.772  81
  -1  -2 -13 2442.74 145.352  82
   1  -2  13 2657.44 174.237  94
   1  -2  13 2755.96 171.182  93
  -1  -2 -13 2550.12 163.480  77
   1  -2  13 2563.55 168.319  80
   1  -2  13 2483.21 165.348  75
  -1  -2 -13 2887.50 167.560  78
   1  -2  13 2666.50 169.093  68
   1  -2  13 2483.34 138.257  74
  -1  -2 -13 2697.28 165.344  76
  -1  -2 -13 2772.48 161.752  69
   1  -2  13 2627.86 170.117  72
  -1  -2 -13 2248.77 142.809  60
  -1  -2 -13 2431.69 132.888  66
   1  -2  13 2544.08 167.790  58
  -1  -2 -13 2346.75 136.463  61
   1  -2  13 2876.21 167.638  64
   1  -2  13 2498.09 167.006  55
  -1  -2 -14 2747.98 361.802  33
   1  -2  14 2925.01 392.802  29
   1  -2  14 2760.83 399.716  25
  -1  -2 -14 2603.43 308.101  20
  -1  -2 -14 2634.47 158.126 161
  -1  -2 -14 2860.70 172.556 149
   1  -2  14 2890.28 168.500 163
   1  -2  14 2824.82 183.627 167
   1  -2  14 2698.33 166.017 108
   1  -2  14 2915.91 182.785  96
   1  -2  14 2556.20 152.445  97
  -1  -2 -14 3044.96 182.510 101
   1  -2  14 2803.11 161.732 118
  -1  -2 -14 2798.92 176.362 106
  -1  -2 -14 2970.67 173.720 105
   1  -2  14 2520.10 399.320  50
  -1  -2 -14 2866.80 339.748  41
   1  -2  14 3016.03 382.409  52
  -1  -2 -14 2609.62 372.673  47
  -1  -2 -14 3058.64 414.535  44
   1  -2  14 3353.57 437.956  42
   1  -2  14 2870.39 178.690  93
  -1  -2 -14 2752.19 155.957  82
  -1  -2 -14 2986.29 181.058  83
   1  -2  14 2957.59 187.488  94
   1  -2  14 2861.31 187.933  90
  -1  -2 -14 2772.52 172.208  81
  -1  -2 -14 2386.40 170.278  88
   1  -2  14 2861.51 179.829  84
   1  -2  14 2911.77 180.463  72
   1  -2  14 2735.00 177.302  68
  -1  -2 -14 2732.10 174.301  76
   1  -2  14 2799.96 178.817  75
  -1  -2 -14 3058.69 180.423  77
  -1  -2 -14 2677.31 168.770  69
   1  -2  14 3046.40 184.443  80
  -1  -2 -14 2900.85 172.423  78
  -1  -2 -14 2826.53 152.988  61
  -1  -2 -14 2779.13 156.027  60
   1  -2  14 3122.71 179.019  64
   1  -2  14 3222.14 188.336  55
  -1  -2 -14 2717.52 142.575  66
   1  -2  14 2704.87 178.065  58
   1  -2  15 7587.76 676.239  25
   1  -2  15 7858.02 664.034  29
  -1  -2 -15 6610.89 568.922  33
   1  -2  15 7905.80 319.233 163
   1  -2  15 8494.04 352.306 167
  -1  -2 -15 8235.52 328.470 149
  -1  -2 -15 8100.20 343.621 139
   1  -2  15 8334.33 324.450 108
   1  -2  15 8268.34 341.370  96
  -1  -2 -15 8028.32 338.235 106
  -1  -2 -15 8274.24 343.515 109
  -1  -2 -15 8168.20 332.908 105
  -1  -2 -15 8551.25 341.892 101
   1  -2  15 8144.38 308.019 118
   1  -2  15 8388.81 306.384  97
  -1  -2 -15 7611.71 562.692  41
  -1  -2 -15 7698.88 659.477  44
   1  -2  15 8583.21 627.596  52
   1  -2  15 7018.48 645.057  42
  -1  -2 -15 8654.86 674.908  47
   1  -2  15 9347.22 733.623  50
  -1  -2 -15 8155.01 330.647  81
   1  -2  15 8101.08 343.507  90
  -1  -2 -15 8474.41 340.545  83
   1  -2  15 8403.95 353.649  94
  -1  -2 -15 7728.52 335.332  88
  -1  -2 -15 7464.67 301.606  82
   1  -2  15 8404.48 345.418  84
   1  -2  15 8357.49 342.628  93
   1  -2  15 8836.57 345.375  68
  -1  -2 -15 8082.60 330.545  69
   1  -2  15 8817.59 346.516  75
   1  -2  15 8247.14 342.105  80
  -1  -2 -15 8268.24 335.561  76
   1  -2  15 8715.41 349.555  72
  -1  -2 -15 8183.63 333.102  77
  -1  -2 -15 8256.11 303.107  61
   1  -2  15 8393.94 337.374  64
  -1  -2 -15 8414.75 314.025  60
   1  -2  15 8180.45 341.588  58
   1  -2  15 8419.43 345.248  55
   1  -2  16 12086.2 817.755  29
   1  -2  16 11356.8 812.960  25
  -1  -2 -16 11103.4 429.340 139
  -1  -2 -16 10909.9 403.332 149
   1  -2  16 11061.2 393.445 163
   1  -2  16 10931.3 429.804 167
  -1  -2 -16 11647.7 417.468 105
   1  -2  16 11113.4 399.359 108
  -1  -2 -16 11545.8 422.823 101
  -1  -2 -16 10878.9 420.535 106
  -1  -2 -16 11250.5 426.385 109
   1  -2  16 10997.7 707.639  52
   1  -2  16 12705.6 851.930  50
   1  -2  16 10917.8 788.084  42
  -1  -2 -16 11833.2 806.384  47
  -1  -2 -16 10496.0 774.397  44
   1  -2  16 11290.1 427.712  90
  -1  -2 -16 11111.9 423.781  88
  -1  -2 -16 11202.9 421.521  83
   1  -2  16 11760.7 437.138  94
  -1  -2 -16 11434.0 416.125  81
   1  -2  16 11601.6 424.884  93
   1  -2  16 10920.1 419.253  84
  -1  -2 -16 10888.4 384.228  82
   1  -2  16 11304.5 422.396  75
   1  -2  16 11889.1 432.597  72
   1  -2  16 11189.3 421.959  68
  -1  -2 -16 11803.5 419.949  69
  -1  -2 -16 10827.3 414.818  77
  -1  -2 -16 11063.9 419.462  76
   1  -2  16 11888.8 432.219  80
   1  -2  16 11175.3 424.836  55
  -1  -2 -16 10827.4 377.682  61
   1  -2  16 11321.1 424.014  58
  -1  -2 -16 11477.2 394.066  60
   1  -2  16 11705.0 419.905  64
   1  -2  17 1231.52 132.457 167
   1  -2  17 1183.18 128.586 157
  -1  -2 -17 1183.17 109.983 149
  -1  -2 -17 1391.77 133.577 139
  -1  -2 -17 1314.79 119.903 105
  -1  -2 -17 1156.40 123.006 109
   1  -2  17 988.364 100.853 108
  -1  -2 -17 1179.83 117.079 101
  -1  -2 -17 1134.71 125.235 106
  -1  -2 -17 1003.64 255.372  47
   1  -2  17 1285.58 305.066  50
  -1  -2 -17 1301.83 298.070  44
   1  -2  17 1427.54 306.385  42
   1  -2  17 1247.17 123.615  93
  -1  -2 -17 1150.94 96.1465  82
  -1  -2 -17 1183.19 123.321  83
   1  -2  17 1170.29 121.167  90
   1  -2  17 1606.36 138.523  94
  -1  -2 -17 1516.68 131.336  88
   1  -2  17 1261.43 122.758  84
  -1  -2 -17 1206.23 116.058  69
   1  -2  17 1260.57 119.306  68
   1  -2  17 1222.61 120.316  72
  -1  -2 -17 1258.17 124.768  76
   1  -2  17 1158.86 120.490  75
  -1  -2 -17 1232.59 118.172  77
   1  -2  17 1320.98 125.656  80
  -1  -2 -17 1069.09 99.1624  60
   1  -2  17 1158.66 121.258  58
   1  -2  17 1099.39 117.274  55
   1  -2  17 1449.83 123.775  64
  -1  -2 -18 16497.1 533.304 149
   1  -2  18 17584.6 577.844 167
   1  -2  18 17389.8 576.379 157
  -1  -2 -18 16641.8 567.178 139
  -1  -2 -18 16973.5 551.475 101
  -1  -2 -18 17211.8 568.879 109
  -1  -2 -18 16417.6 560.257 106
   1  -2  18 16874.5 951.881  42
  -1  -2 -18 16939.1 967.937  44
  -1  -2 -18 16996.3 947.691  47
   1  -2  18 17355.2 989.385  50
   1  -2  18 17045.0 566.119  90
  -1  -2 -18 17186.4 563.512  83
   1  -2  18 17677.5 580.183  94
   1  -2  18 17689.1 563.345  84
  -1  -2 -18 16862.5 563.276  88
   1  -2  18 17078.1 559.339  93
   1  -2  18 17175.0 563.747  75
   1  -2  18 16956.7 559.901  68
  -1  -2 -18 16308.9 554.890  77
  -1  -2 -18 17437.9 555.481  69
   1  -2  18 17272.5 567.597  72
  -1  -2 -18 16949.6 560.123  76
   1  -2  18 18288.0 573.327  80
  -1  -2 -18 16480.9 523.438  60
   1  -2  18 17030.3 560.460  58
   1  -2  18 17804.4 560.080  64
   1  -2  18 17419.1 567.915  55
  -1  -2 -19 789.778 96.5470 139
   1  -2  19 637.889 84.6993 162
   1  -2  19 630.545 94.0103 157
  -1  -2 -19 639.530 84.4639 134
  -1  -2 -19 551.292 70.0664 149
  -1  -2 -19 628.497 91.2701 106
  -1  -2 -19 611.405 91.7901 109
  -1  -2 -19 665.230 80.8003 101
   1  -2  19 741.935 222.402  50
  -1  -2 -19 766.434 213.253  47
  -1  -2 -19 638.927 87.9677  83
   1  -2  19 741.344 92.0461  84
   1  -2  19 479.394 82.2382  93
  -1  -2 -19 800.179 95.8338  88
   1  -2  19 547.621 88.3565  90
   1  -2  19 709.760 96.5363  94
  -1  -2 -19 590.992 80.8764  69
   1  -2  19 687.405 91.6175  75
  -1  -2 -19 638.054 84.5740  77
   1  -2  19 524.005 84.7135  72
   1  -2  19 749.807 89.7570  80
   1  -2  19 676.821 88.1755  68
   1  -2  19 770.764 91.6938  55
   1  -2  19 617.913 84.9792  58
  -1  -2 -20 2145.06 122.625 134
   1  -2  20 2171.35 133.416 157
   1  -2  20 2084.23 123.353 162
  -1  -2 -20 2051.78 130.091 139
  -1  -2 -20 1978.66 124.004 127
  -1  -2 -20 2006.14 128.175 109
  -1  -2 -20 1989.24 126.912 106
   1  -2  20 1929.65 274.733  50
   1  -2  20 2186.68 128.436  90
   1  -2  20 2117.44 134.873  94
  -1  -2 -20 2007.02 125.517  88
   1  -2  20 1826.44 118.796  84
   1  -2  20 2014.44 124.532  93
  -1  -2 -20 2283.38 130.702  83
   1  -2  20 2109.49 129.224  72
   1  -2  20 2371.16 134.446  80
  -1  -2 -20 2033.65 121.114  69
   1  -2  20 2096.49 123.083  68
   1  -2  20 2205.31 127.834  75
  -1  -2 -20 1957.80 121.477  77
   1  -2  20 2061.21 123.375  58
   1  -2  20 2136.03 128.660  55
  -1  -2 -21 1873.41 104.883  88
   1  -2  21 2048.85 113.773  94
   1  -2  21 1925.42 104.305  93
   1  -2  21 1899.93 104.039  90
   1  -2  21 1741.73 95.9514  84
  -1  -2 -21 1976.88 100.770 127
   1  -2  21 2045.27 112.597 157
  -1  -2 -21 1843.63 104.918 139
   1  -2  21 1999.15 108.516  80
   1  -2  21 1890.91 105.248  75
  -1  -2 -21 1674.41 98.1578  77
   1  -2  22 1486.62 71.3375  93
   1  -2  22 1562.49 74.5890  90
   1  -2  22 1599.96 82.5949  94
  -1  -2 -22 1351.47 73.2373  88
  -1  -2 -22 1398.26 74.3350 139
   1  -1 -22 8572.96 282.397  83
  -1  -1  22 9132.47 289.857  94
   1  -1 -22 8642.33 286.684  88
   1  -1 -22 8090.37 281.909 106
   1  -1 -22 8428.23 282.100 109
  -1  -1  22 9041.62 285.156  75
  -1  -1  22 9356.28 286.319  80
   1  -1 -22 8558.12 281.126  76
  -1  -1  22 8775.92 287.685 162
  -1  -1  21 5574.88 224.953 162
   1  -1 -21 5645.23 224.208 134
   1  -1 -21 5916.51 222.955 109
   1  -1 -21 5125.36 215.470 106
   1  -1 -21 5275.61 198.986 105
   1  -1 -21 5600.72 220.872  88
  -1  -1  21 5583.11 225.146  94
   1  -1 -21 5438.95 216.780  83
   1  -1 -21 5012.79 196.790  81
  -1  -1  21 5369.41 213.417  72
   1  -1 -21 5181.46 210.780  76
   1  -1 -21 5034.01 200.738  77
  -1  -1  21 5531.39 217.928  75
  -1  -1  21 5465.12 216.748  80
  -1  -1  21 5574.31 216.336  64
  -1  -1  21 5455.25 215.978  55
  -1  -1  20 6186.94 262.346 162
   1  -1 -20 6152.39 259.631 134
   1  -1 -20 6142.31 253.226 106
[truncated: 1,952,788 more chars]
