# Supplementary material for: Crystal structure of 5-(β-d-gluco­pyran­osyl­thio)-N-(4-methyl­phen­yl)-1,3,4-thia­diazol-2-amine
Source: Acta Crystallogr E Crystallogr Commun. 2023 Jun 20;79(Pt 7):652–6. doi: 10.1107/S2056989023005248 (PMC10439424; doi:10.1107/S2056989023005248)
Supplement: Supplementary file 2 [file e-79-00652-Isup2.hkl]

data_I                                                                          
_shelx_title ' elg_h2 in P2(1)'                                                 
_shelx_refln_list_code          4                                               
_shelx_F_calc_maximum      164.08                                               
_exptl_crystal_F_000       404.00                                               
_reflns_d_resolution_high  0.7903                                               
                                                                                
loop_                                                                           
 _space_group_symop_operation_xyz                                               
 'x, y, z'                                                                      
 '-x, y+1/2, -z'                                                                
                                                                                
_cell_length_a     6.2384                                                       
_cell_length_b     7.4355                                                       
_cell_length_c    18.3203                                                       
_cell_angle_alpha  90.000                                                       
_cell_angle_beta   91.418                                                       
_cell_angle_gamma  90.000                                                       
                                                                                
_shelx_F_squared_multiplier     1.000                                           
                                                                                
loop_                                                                           
 _refln_index_h                                                                 
 _refln_index_k                                                                 
 _refln_index_l                                                                 
 _refln_F_squared_calc                                                          
 _refln_F_squared_meas                                                          
 _refln_F_squared_sigma                                                         
 _refln_observed_status                                                         
   1  -9   0        192.99        222.23         5.34 o                         
   2  -9   0          4.11          4.24         0.63 o                         
   0  -8   0        538.36        547.90         6.51 o                         
   1  -8   0         82.12         92.15         1.41 o                         
   2  -8   0         41.73         45.86         0.98 o                         
   3  -8   0         40.19         46.32         1.06 o                         
   4  -8   0          2.47          2.87         0.43 o                         
   1  -7   0         74.17         72.45         0.92 o                         
   2  -7   0         83.71         92.28         0.99 o                         
   3  -7   0        112.27        119.32         1.32 o                         
   4  -7   0         84.41         86.88         1.32 o                         
   5  -7   0        198.56        200.92         2.31 o                         
   0  -6   0        403.79        398.08         3.35 o                         
   1  -6   0        746.80        726.67         3.81 o                         
   2  -6   0        566.64        555.36         3.31 o                         
   3  -6   0        543.03        534.60         3.76 o                         
   4  -6   0         20.92         19.79         0.65 o                         
   5  -6   0         79.73         92.40         1.19 o                         
   6  -6   0        206.68        199.97         2.28 o                         
   1  -5   0       1137.92       1154.81         5.29 o                         
   2  -5   0         48.65         48.09         0.58 o                         
   3  -5   0        373.13        383.04         2.66 o                         
   4  -5   0        112.72        117.14         1.34 o                         
   5  -5   0        277.98        289.59         2.35 o                         
   6  -5   0        102.63        102.16         1.26 o                         
   0  -4   0       1309.25       1334.92        23.05 o                         
   1  -4   0       1028.68       1137.40        12.81 o                         
   2  -4   0          1.91          4.40         0.35 o                         
   3  -4   0       1405.27       1454.30         7.29 o                         
   4  -4   0         85.26         95.16         1.19 o                         
   5  -4   0         36.64         38.53         0.78 o                         
   6  -4   0         26.23         25.17         0.65 o                         
   7  -4   0         23.34         22.92         0.60 o                         
   1  -3   0        669.15        752.45         7.89 o                         
   2  -3   0        306.86        327.68         2.76 o                         
   3  -3   0          3.06          4.95         0.30 o                         
   4  -3   0         33.15         31.77         0.53 o                         
   5  -3   0        357.80        352.82         2.51 o                         
   6  -3   0        208.80        222.28         1.57 o                         
   7  -3   0        120.73        118.80         1.33 o                         
   0  -2   0        936.11        944.34        13.29 o                         
   1  -2   0         86.86         91.71         1.69 o                         
   2  -2   0       1902.74       1933.50        12.56 o                         
   3  -2   0        143.19        160.04         1.78 o                         
   4  -2   0         32.59         33.21         0.53 o                         
   5  -2   0         87.12         89.05         0.90 o                         
   6  -2   0        379.28        387.71         2.71 o                         
   7  -2   0        134.96        136.55         2.00 o                         
   1  -1   0       4284.22       4320.79        28.43 o                         
   2  -1   0       1056.59       1107.09         7.30 o                         
   3  -1   0        463.89        460.21         3.22 o                         
   4  -1   0       1339.77       1387.02         6.33 o                         
   5  -1   0         51.93         52.43         0.70 o                         
   6  -1   0        668.73        686.75         3.80 o                         
   7  -1   0         16.11         16.60         0.56 o                         
   1   0   0        152.71        162.10         2.05 o                         
   2   0   0        219.33        232.16         2.67 o                         
   3   0   0        399.72        388.82         3.08 o                         
   4   0   0        312.81        318.14         2.11 o                         
   5   0   0        351.08        362.60         2.28 o                         
   6   0   0        137.39        142.69         1.50 o                         
   7   0   0         22.87         24.32         0.60 o                         
   1   1   0       4526.39       4744.41        42.13 o                         
   2   1   0       1142.46       1201.48        12.53 o                         
   3   1   0        460.75        457.03         3.24 o                         
   4   1   0       1475.72       1513.75         7.90 o                         
   5   1   0         73.90         73.51         1.08 o                         
   6   1   0        686.09        709.67         4.14 o                         
   7   1   0          4.69          4.69         0.36 o                         
   0   2   0        954.10        897.95        17.11 o                         
   1   2   0         60.18         60.72         2.09 o                         
   2   2   0       2112.85       2193.97        22.17 o                         
   3   2   0        127.63        140.96         2.03 o                         
   4   2   0         38.72         38.47         0.82 o                         
   5   2   0         61.03         60.18         0.98 o                         
   6   2   0        410.86        413.37         2.95 o                         
   7   2   0        152.72        149.93         1.23 o                         
   1   3   0        588.45        680.28        12.08 o                         
   2   3   0        307.91        323.65         4.90 o                         
   3   3   0          5.24          9.91         0.71 o                         
   4   3   0         54.64         51.79         1.22 o                         
   5   3   0        306.70        296.07         2.87 o                         
   6   3   0        194.87        200.35         1.83 o                         
   7   3   0         99.75         94.66         1.13 o                         
   0   4   0       1384.07       1439.63        47.00 o                         
   1   4   0       1005.16       1104.02        19.72 o                         
   2   4   0          3.51          6.34         1.05 o                         
   3   4   0       1365.06       1365.00        16.23 o                         
   4   4   0         77.44         82.53         1.72 o                         
   5   4   0         30.34         30.31         0.93 o                         
   6   4   0         33.94         31.58         0.64 o                         
   7   4   0         23.28         22.49         0.74 o                         
   1   5   0       1072.81       1070.57        15.33 o                         
   2   5   0         36.87         36.84         2.37 o                         
   3   5   0        363.21        359.97         5.80 o                         
   4   5   0         97.53         92.38         2.31 o                         
   5   5   0        286.57        282.73         2.93 o                         
   6   5   0        116.08        109.21         1.33 o                         
   0   6   0        382.26        349.99        14.45 o                         
   1   6   0        812.15        787.67        19.95 o                         
   2   6   0        618.78        598.11         9.58 o                         
   3   6   0        542.41        496.31         7.55 o                         
   4   6   0         17.63         14.97         0.82 o                         
   5   6   0         64.05         68.33         1.19 o                         
   6   6   0        200.61        188.74         3.71 o                         
   1   7   0         94.08         90.18         6.50 o                         
   2   7   0        117.56        110.87         8.22 o                         
   3   7   0        106.41        107.88         3.36 o                         
   4   7   0         81.35         77.16         2.49 o                         
   5   7   0        187.59        174.57         6.02 o                         
   2   8   0         49.25         43.79         2.86 o                         
   4   8   0          4.06          2.42         0.92 o                         
  -2  -9   1         35.20         34.92         1.53 o                         
  -1  -9   1         33.13         35.77         1.99 o                         
   0  -9   1        335.14        345.50         6.62 o                         
   1  -9   1         32.88         38.90         2.06 o                         
   2  -9   1         14.48         17.98         2.82 o                         
  -4  -8   1        105.05         99.97         2.81 o                         
  -3  -8   1         50.44         53.04         2.06 o                         
  -2  -8   1        160.25        165.62         2.23 o                         
  -1  -8   1         36.51         38.13         0.91 o                         
   0  -8   1        211.69        218.10         2.59 o                         
   1  -8   1        316.44        337.14         3.50 o                         
   2  -8   1         15.17         12.19         0.73 o                         
   3  -8   1        127.56        142.21         2.54 o                         
   4  -8   1        326.69        323.10         4.82 o                         
  -5  -7   1        208.89        219.64         2.84 o                         
  -4  -7   1        220.60        225.82         2.75 o                         
  -3  -7   1         47.97         50.86         0.95 o                         
  -2  -7   1        774.43        768.19         5.17 o                         
  -1  -7   1        633.09        640.87         4.46 o                         
   0  -7   1         68.53         65.45         1.08 o                         
   1  -7   1         39.07         39.97         0.84 o                         
   2  -7   1         14.68         12.44         0.50 o                         
   3  -7   1         49.58         55.53         0.97 o                         
   4  -7   1         58.41         60.85         1.14 o                         
   5  -7   1        165.07        178.64         2.39 o                         
  -6  -6   1        172.70        167.27         2.42 o                         
  -5  -6   1        377.89        384.81         3.59 o                         
  -4  -6   1         17.84         18.65         0.69 o                         
  -3  -6   1          9.79          8.76         0.54 o                         
  -2  -6   1         47.02         54.82         0.85 o                         
  -1  -6   1        770.68        768.22         4.40 o                         
   0  -6   1        392.65        402.62         2.74 o                         
   1  -6   1         54.54         51.50         0.75 o                         
   2  -6   1        318.71        335.47         2.36 o                         
   3  -6   1         58.65         59.27         0.97 o                         
   4  -6   1         59.38         60.56         1.17 o                         
   5  -6   1        158.86        157.49         1.91 o                         
   6  -6   1        190.12        179.71         2.15 o                         
  -6  -5   1         95.11         97.74         1.40 o                         
  -5  -5   1         37.96         39.96         0.85 o                         
  -4  -5   1        358.35        351.95         2.89 o                         
  -3  -5   1       1186.70       1180.22         7.06 o                         
  -2  -5   1        187.28        185.45         1.43 o                         
  -1  -5   1        528.03        538.93         2.88 o                         
   0  -5   1        251.22        256.95         1.73 o                         
   1  -5   1          7.66          7.99         0.38 o                         
   2  -5   1        588.88        608.79         3.44 o                         
   3  -5   1        242.45        247.58         1.95 o                         
   4  -5   1         12.85         11.37         0.56 o                         
   5  -5   1        134.16        134.23         1.61 o                         
   6  -5   1         24.70         24.89         0.68 o                         
  -7  -4   1        355.32        349.17         5.20 o                         
  -6  -4   1         34.46         36.07         0.83 o                         
  -5  -4   1        343.71        342.67         2.78 o                         
  -4  -4   1        200.92        203.67         1.99 o                         
  -3  -4   1        283.57        264.35         1.94 o                         
  -2  -4   1         42.26         54.86         0.82 o                         
  -1  -4   1        296.43        303.60         6.65 o                         
   0  -4   1         88.23         88.96         4.42 o                         
   1  -4   1       1422.68       1366.28        19.00 o                         
   2  -4   1         50.69         47.07         0.71 o                         
   3  -4   1        148.47        145.32         1.64 o                         
   4  -4   1       1100.16       1099.14         6.67 o                         
   5  -4   1         68.76         69.44         1.09 o                         
   6  -4   1        131.10        133.64         1.98 o                         
   7  -4   1         96.62         93.13         1.28 o                         
  -7  -3   1         49.38         48.11         0.83 o                         
  -6  -3   1        465.71        475.78         2.60 o                         
  -5  -3   1        576.55        572.38         3.53 o                         
  -4  -3   1        356.50        368.90         2.25 o                         
  -3  -3   1        525.11        521.08         2.90 o                         
  -2  -3   1       2762.93       2872.69        18.80 o                         
  -1  -3   1       1264.89       1329.42        14.61 o                         
   0  -3   1       3750.32       3812.47        53.27 o                         
   1  -3   1        402.56        427.19         6.06 o                         
   2  -3   1         42.19         50.00         1.06 o                         
   3  -3   1        970.98       1008.23         5.36 o                         
   4  -3   1        177.19        189.50         1.47 o                         
   5  -3   1        113.16        116.48         1.40 o                         
   6  -3   1        480.96        496.34         3.84 o                         
   7  -3   1        245.90        249.07         3.61 o                         
  -7  -2   1         60.98         56.29         1.02 o                         
  -6  -2   1        394.64        405.99         3.00 o                         
  -5  -2   1        983.19       1000.20         5.46 o                         
  -4  -2   1        203.26        213.64         1.43 o                         
  -3  -2   1        136.93        135.60         1.59 o                         
  -2  -2   1        833.82        833.06         6.01 o                         
  -1  -2   1       2891.69       2880.19        24.05 o                         
   0  -2   1          8.25          6.67         1.24 o                         
   1  -2   1        174.07        167.84         2.82 o                         
   2  -2   1        563.22        594.74         4.68 o                         
   3  -2   1        678.30        655.37         4.48 o                         
   4  -2   1          6.98          8.29         0.33 o                         
   5  -2   1        616.37        645.78         3.58 o                         
   6  -2   1       1348.44       1372.30         7.83 o                         
   7  -2   1         44.05         45.19         1.04 o                         
  -7  -1   1          8.54          8.39         0.55 o                         
  -6  -1   1        140.25        141.83         1.29 o                         
  -5  -1   1        203.26        208.40         1.43 o                         
  -4  -1   1       1607.06       1678.19         7.95 o                         
  -3  -1   1       1344.17       1433.99         8.40 o                         
  -2  -1   1       1827.78       1895.77        13.23 o                         
  -1  -1   1         48.09         44.20         1.04 o                         
   0  -1   1       4321.77       4324.80        50.61 o                         
   1  -1   1        898.32        907.46         7.32 o                         
   2  -1   1        503.19        540.50         3.80 o                         
   3  -1   1        262.94        269.05         1.98 o                         
   4  -1   1        148.60        150.38         1.16 o                         
   5  -1   1        398.78        413.41         2.50 o                         
   6  -1   1        380.74        381.28         2.44 o                         
   7  -1   1         93.34         95.32         1.75 o                         
  -7   0   1         33.88         31.59         0.63 o                         
  -6   0   1         14.42         14.33         0.44 o                         
  -5   0   1         79.47         84.99         0.91 o                         
  -4   0   1         14.69         11.17         0.41 o                         
  -3   0   1       1326.42       1469.22         9.33 o                         
  -2   0   1        323.90        333.36         3.65 o                         
  -1   0   1        237.02        228.85         2.65 o                         
   0   0   1       2232.05       1987.13        28.36 o                         
   1   0   1        959.65        955.67         9.55 o                         
   2   0   1          2.76          0.52         0.58 o                         
   3   0   1        352.54        356.65         2.72 o                         
   4   0   1        779.89        793.72         4.42 o                         
   5   0   1         80.93         84.68         0.95 o                         
   6   0   1         98.25         95.98         1.05 o                         
   7   0   1          4.43          4.37         0.45 o                         
  -7   1   1          6.09          5.35         0.35 o                         
  -6   1   1        111.97        115.53         1.31 o                         
  -5   1   1        208.23        210.15         1.78 o                         
  -4   1   1       1576.68       1645.43         9.38 o                         
  -3   1   1       1214.87       1293.38         7.84 o                         
  -2   1   1       1888.91       1964.51        20.22 o                         
  -1   1   1         50.59         47.69         1.38 o                         
   0   1   1       4284.45       4219.35        77.58 o                         
   1   1   1        843.82        878.29         7.37 o                         
   2   1   1        450.03        480.55         4.21 o                         
   3   1   1        210.27        212.67         1.89 o                         
   4   1   1        162.41        164.42         1.38 o                         
   5   1   1        349.13        363.21         2.53 o                         
   6   1   1        387.39        393.57         2.68 o                         
   7   1   1         84.34         85.23         1.02 o                         
  -7   2   1         57.07         53.66         0.74 o                         
  -6   2   1        358.58        371.04         2.74 o                         
  -5   2   1        961.01        969.14         5.94 o                         
  -4   2   1        227.94        238.72         2.28 o                         
  -3   2   1        160.98        161.62         2.13 o                         
  -2   2   1        782.40        778.30         8.45 o                         
  -1   2   1       2633.90       2623.18        34.43 o                         
   0   2   1         13.81         17.53         2.08 o                         
   1   2   1        185.05        188.28         3.57 o                         
   2   2   1        508.92        524.32         5.60 o                         
   3   2   1        721.61        701.31         5.50 o                         
   4   2   1          6.61          7.44         0.46 o                         
   5   2   1        541.95        548.99         3.85 o                         
   6   2   1       1348.36       1348.87         8.27 o                         
   7   2   1         47.63         45.60         0.72 o                         
  -7   3   1         45.48         43.00         0.95 o                         
  -6   3   1        503.42        500.17         3.58 o                         
  -5   3   1        548.77        535.54         4.28 o                         
  -4   3   1        330.65        329.52         3.46 o                         
  -3   3   1        561.66        547.86         5.44 o                         
  -2   3   1       2791.69       2918.57        34.51 o                         
  -1   3   1       1365.97       1461.65        20.43 o                         
   0   3   1       3791.72       3772.73        72.43 o                         
   1   3   1        405.65        428.33         6.19 o                         
   2   3   1         64.99         75.39         1.62 o                         
   3   3   1        936.14        944.08         8.37 o                         
   4   3   1        193.70        197.84         2.32 o                         
   5   3   1         97.29         94.57         1.45 o                         
   6   3   1        514.56        514.03         3.67 o                         
   7   3   1        261.35        261.33         2.63 o                         
  -7   4   1        354.97        339.24         5.19 o                         
  -6   4   1         26.50         26.73         0.60 o                         
  -5   4   1        321.71        317.63         4.66 o                         
  -4   4   1        235.02        232.16         3.10 o                         
  -3   4   1        270.48        242.06         3.63 o                         
  -2   4   1         29.56         39.51         1.98 o                         
  -1   4   1        322.38        323.95         6.33 o                         
   0   4   1        109.94         87.77         8.02 o                         
   1   4   1       1320.96       1229.84        15.43 o                         
   2   4   1         55.76         51.08         2.28 o                         
   3   4   1        173.64        163.29         3.20 o                         
   4   4   1       1209.41       1166.62         9.36 o                         
   5   4   1         78.42         74.85         1.38 o                         
   6   4   1        120.81        118.26         1.28 o                         
   7   4   1         90.53         86.42         2.36 o                         
  -6   5   1         97.74         95.36         1.26 o                         
  -5   5   1         52.98         52.25         1.11 o                         
  -4   5   1        322.86        298.68         4.22 o                         
  -3   5   1       1197.79       1139.27        12.09 o                         
  -2   5   1        219.92        219.81         4.83 o                         
  -1   5   1        519.63        527.47         8.25 o                         
   0   5   1        292.65        292.10        11.90 o                         
   1   5   1          3.95          3.53         1.15 o                         
   2   5   1        610.83        625.61        11.02 o                         
   3   5   1        228.85        221.80         4.33 o                         
   4   5   1          9.01          7.95         0.91 o                         
   5   5   1        167.61        165.93         2.24 o                         
   6   5   1         35.10         31.93         0.71 o                         
  -6   6   1        184.74        179.33         6.33 o                         
  -5   6   1        345.96        328.06         4.00 o                         
  -4   6   1         20.01         19.14         0.95 o                         
  -3   6   1         15.98         11.48         1.19 o                         
  -2   6   1         58.27         57.19         3.68 o                         
  -1   6   1        774.15        747.36        14.80 o                         
   0   6   1        365.62        359.74        10.34 o                         
   1   6   1         53.38         52.16         3.76 o                         
   2   6   1        248.14        233.98         6.20 o                         
   3   6   1         32.59         29.19         1.57 o                         
   4   6   1         52.29         48.58         1.25 o                         
   5   6   1        144.27        130.81         1.68 o                         
   6   6   1        218.60        209.53         6.45 o                         
  -5   7   1        235.46        228.66         5.12 o                         
  -4   7   1        225.10        208.13         4.25 o                         
  -3   7   1         45.46         43.61         1.86 o                         
  -2   7   1        843.53        821.45        37.10 o                         
  -1   7   1        594.00        567.87        17.04 o                         
   0   7   1         80.16         66.30         7.66 o                         
   1   7   1         35.64         30.43         5.13 o                         
   2   7   1          8.11          4.33         2.87 o                         
   3   7   1         51.01         50.07         2.28 o                         
   4   7   1         53.46         49.55         1.37 o                         
   5   7   1        161.53        142.40         3.87 o                         
  -2   8   1        150.38        146.61         5.83 o                         
  -2  -9   2        154.41        154.59         2.65 o                         
  -1  -9   2        121.41        115.81         1.99 o                         
   0  -9   2        151.67        169.94         2.95 o                         
   1  -9   2        698.42        755.56        12.41 o                         
   2  -9   2        134.16        122.29         2.94 o                         
  -4  -8   2         24.87         28.28         1.10 o                         
  -3  -8   2        327.60        349.73         4.03 o                         
  -2  -8   2         91.86         96.62         1.45 o                         
  -1  -8   2         74.33         75.15         1.30 o                         
   0  -8   2        167.79        178.71         2.07 o                         
   1  -8   2         13.77         14.01         0.60 o                         
   2  -8   2        166.73        168.36         3.17 o                         
   3  -8   2        126.55        135.48         2.03 o                         
   4  -8   2         49.21         52.22         1.32 o                         
  -5  -7   2        232.30        236.62         3.59 o                         
  -4  -7   2        257.37        271.21         2.85 o                         
  -3  -7   2         67.05         69.01         1.12 o                         
  -2  -7   2         43.37         37.66         0.82 o                         
  -1  -7   2        454.53        473.57         3.52 o                         
   0  -7   2         11.39         13.71         0.55 o                         
   1  -7   2         11.40         13.84         0.51 o                         
   2  -7   2        445.11        458.08         2.81 o                         
   3  -7   2        186.52        192.82         1.89 o                         
   4  -7   2        201.80        214.29         2.22 o                         
   5  -7   2         29.20         28.63         0.58 o                         
  -6  -6   2          0.27          0.68         0.29 o                         
  -5  -6   2        230.05        247.20         2.43 o                         
  -4  -6   2        125.63        134.66         1.61 o                         
  -3  -6   2        223.91        222.77         1.91 o                         
  -2  -6   2       1054.44       1072.45         6.17 o                         
  -1  -6   2        418.56        405.09         2.49 o                         
   0  -6   2        136.84        131.05         1.19 o                         
   1  -6   2        405.94        392.92         2.41 o                         
   2  -6   2        258.78        256.42         1.77 o                         
   3  -6   2        643.55        669.52         4.32 o                         
   4  -6   2        112.36        121.09         1.52 o                         
   5  -6   2         58.36         56.83         0.83 o                         
   6  -6   2        245.60        232.54         7.07 o                         
  -6  -5   2         80.01         81.78         1.14 o                         
  -5  -5   2        133.52        130.63         1.54 o                         
  -4  -5   2        293.77        300.96         2.50 o                         
  -3  -5   2        179.79        166.58         1.47 o                         
  -2  -5   2        376.89        383.75         2.28 o                         
  -1  -5   2        661.82        656.56         3.30 o                         
   0  -5   2         76.72         73.79         0.70 o                         
   1  -5   2        807.51        775.30         3.59 o                         
   2  -5   2        552.88        554.56         3.05 o                         
   3  -5   2         30.96         29.70         0.60 o                         
   4  -5   2       1448.77       1441.20         7.61 o                         
   5  -5   2        124.47        126.68         1.51 o                         
   6  -5   2        183.85        189.48         1.83 o                         
  -7  -4   2         58.26         54.20         1.13 o                         
  -6  -4   2        455.49        468.70         3.59 o                         
  -5  -4   2         26.77         26.39         0.69 o                         
  -4  -4   2        899.30        929.82         5.30 o                         
  -3  -4   2        302.93        296.33         1.88 o                         
  -2  -4   2        117.81        120.61         0.95 o                         
  -1  -4   2        289.50        313.27         5.47 o                         
   0  -4   2        315.80        295.39         5.32 o                         
   1  -4   2        163.07        182.60         3.37 o                         
   2  -4   2        465.16        454.98         2.51 o                         
   3  -4   2          0.64          0.46         0.32 o                         
   4  -4   2        308.74        318.92         2.23 o                         
   5  -4   2       1061.12       1078.76         6.27 o                         
   6  -4   2         38.93         40.89         0.70 o                         
   7  -4   2         11.83         10.14         0.35 o                         
  -7  -3   2         20.88         20.90         0.61 o                         
  -6  -3   2         33.63         33.56         0.80 o                         
  -5  -3   2          8.58          8.09         0.39 o                         
  -4  -3   2         43.42         47.24         0.63 o                         
  -3  -3   2        145.12        143.67         1.05 o                         
  -2  -3   2        563.02        561.69         4.51 o                         
  -1  -3   2        716.48        721.53         6.78 o                         
   0  -3   2        792.20        822.48        10.30 o                         
   1  -3   2         34.77         43.40         1.18 o                         
   2  -3   2        610.61        615.19         5.10 o                         
   3  -3   2        122.45        135.24         1.18 o                         
   4  -3   2        169.43        165.98         1.36 o                         
   5  -3   2        250.85        254.19         1.97 o                         
   6  -3   2         19.11         19.28         0.61 o                         
   7  -3   2         45.44         47.98         0.77 o                         
  -7  -2   2         49.33         48.83         0.86 o                         
  -6  -2   2         24.96         22.24         0.56 o                         
  -5  -2   2       1648.84       1672.46         8.31 o                         
  -4  -2   2        606.33        636.58         3.08 o                         
  -3  -2   2         55.90         54.40         0.96 o                         
  -2  -2   2       1371.24       1430.14         8.92 o                         
  -1  -2   2        554.17        556.66         4.35 o                         
   0  -2   2        307.43        284.66         3.98 o                         
   1  -2   2        529.91        536.12         5.44 o                         
   2  -2   2         44.12         52.61         0.87 o                         
   3  -2   2       1609.46       1634.50         9.24 o                         
   4  -2   2         26.27         25.65         0.45 o                         
   5  -2   2        467.78        477.95         2.95 o                         
   6  -2   2        552.60        556.69         3.51 o                         
   7  -2   2          1.45          1.77         0.38 o                         
  -7  -1   2        257.70        247.15         2.61 o                         
  -6  -1   2         23.19         23.99         0.50 o                         
  -5  -1   2        185.23        194.20         1.40 o                         
  -4  -1   2        135.70        145.23         1.11 o                         
  -3  -1   2       1411.38       1489.42         8.29 o                         
  -2  -1   2         44.51         45.09         0.84 o                         
  -1  -1   2        224.65        221.39         2.44 o                         
   0  -1   2       1292.97       1232.95         8.79 o                         
   1  -1   2       4127.35       3979.72        23.59 o                         
   2  -1   2        463.04        449.84         3.06 o                         
   3  -1   2        720.33        737.02         4.08 o                         
   4  -1   2       1735.94       1764.13         7.49 o                         
   5  -1   2        301.43        303.82         1.91 o                         
   6  -1   2        204.50        204.32         1.76 o                         
   7  -1   2         55.52         56.67         1.01 o                         
  -7   0   2        295.52        296.77         2.10 o                         
  -6   0   2        174.15        181.23         1.55 o                         
  -5   0   2        144.64        147.68         1.24 o                         
  -4   0   2        125.32        125.88         1.11 o                         
  -3   0   2       1902.04       2129.58        11.65 o                         
  -2   0   2         22.42         24.40         0.89 o                         
  -1   0   2        737.28        749.22         6.70 o                         
   0   0   2       1396.60       1258.21        11.31 o                         
   1   0   2         15.32         16.68         0.73 o                         
   2   0   2         25.60         20.55         0.67 o                         
   3   0   2       1021.97       1026.38         5.68 o                         
   4   0   2        515.29        532.86         2.98 o                         
   5   0   2       1616.44       1626.08         7.58 o                         
   6   0   2          0.21          0.58         0.34 o                         
   7   0   2         94.05         99.54         1.22 o                         
  -7   1   2        226.70        220.89         1.74 o                         
  -6   1   2         17.74         18.67         0.57 o                         
  -5   1   2        200.24        211.44         1.65 o                         
  -4   1   2        100.32        104.41         1.17 o                         
  -3   1   2       1407.19       1478.23         9.67 o                         
  -2   1   2         21.22         19.32         0.92 o                         
  -1   1   2        298.52        300.19         3.52 o                         
   0   1   2       1329.57       1259.10        17.14 o                         
   1   1   2       4014.44       3880.11        28.22 o                         
   2   1   2        409.17        394.03         3.46 o                         
   3   1   2        743.37        762.08         4.92 o                         
   4   1   2       1777.86       1777.57         8.68 o                         
   5   1   2        301.46        299.41         2.05 o                         
   6   1   2        208.05        207.77         1.79 o                         
   7   1   2         53.99         54.19         0.88 o                         
  -7   2   2         44.56         44.14         0.67 o                         
  -6   2   2         25.22         22.49         0.59 o                         
  -5   2   2       1775.16       1782.57         9.46 o                         
  -4   2   2        552.51        576.57         4.39 o                         
  -3   2   2         51.89         48.89         0.94 o                         
  -2   2   2       1289.48       1338.15        18.31 o                         
  -1   2   2        585.33        591.78         8.05 o                         
   0   2   2        364.05        339.25         7.06 o                         
   1   2   2        545.26        548.05         6.21 o                         
   2   2   2         49.85         59.81         1.42 o                         
   3   2   2       1652.61       1648.66        10.65 o                         
   4   2   2         17.60         15.63         0.63 o                         
   5   2   2        476.38        474.08         3.44 o                         
   6   2   2        623.11        614.15         3.98 o                         
   7   2   2          0.10          0.39         0.32 o                         
  -7   3   2         25.46         24.39         0.58 o                         
  -6   3   2         50.26         50.42         0.88 o                         
  -5   3   2          6.27          5.07         0.52 o                         
  -4   3   2         34.59         36.51         0.97 o                         
  -3   3   2        128.23        121.76         1.83 o                         
  -2   3   2        557.97        551.01         7.58 o                         
  -1   3   2        856.52        840.10        11.57 o                         
   0   3   2        729.43        733.45        16.90 o                         
   1   3   2         57.86         68.16         2.41 o                         
   2   3   2        558.41        558.44         6.02 o                         
   3   3   2         91.34        105.87         2.40 o                         
   4   3   2        149.21        138.96         2.05 o                         
   5   3   2        264.66        260.53         2.50 o                         
   6   3   2         16.65         15.32         0.55 o                         
   7   3   2         45.71         47.85         0.96 o                         
  -7   4   2         60.52         52.53         0.92 o                         
  -6   4   2        448.49        445.48         3.49 o                         
  -5   4   2         29.57         29.04         0.94 o                         
  -4   4   2        895.72        897.60         7.36 o                         
  -3   4   2        288.21        271.77         3.91 o                         
  -2   4   2        116.33        117.56         2.58 o                         
  -1   4   2        275.18        301.59         5.69 o                         
   0   4   2        285.49        253.56         9.88 o                         
   1   4   2        190.30        195.57         4.43 o                         
   2   4   2        463.59        441.22         5.91 o                         
   3   4   2          0.07          1.55         0.73 o                         
   4   4   2        304.99        297.61         3.97 o                         
   5   4   2        973.08        945.98         7.08 o                         
   6   4   2         34.26         35.44         0.71 o                         
   7   4   2         13.80         11.33         0.45 o                         
  -6   5   2         83.72         80.72         1.20 o                         
  -5   5   2        126.35        118.91         1.80 o                         
  -4   5   2        248.45        242.73         2.99 o                         
  -3   5   2        197.06        170.44         3.09 o                         
  -2   5   2        334.17        318.58         5.07 o                         
  -1   5   2        624.00        605.25         9.17 o                         
   0   5   2         54.40         43.48         4.08 o                         
   1   5   2        782.70        730.59        11.71 o                         
   2   5   2        546.19        527.51         9.16 o                         
   3   5   2         33.24         32.54         1.82 o                         
   4   5   2       1491.10       1428.98        11.90 o                         
   5   5   2        115.74        114.86         1.75 o                         
   6   5   2        175.82        170.11         2.17 o                         
  -6   6   2          0.65          1.00         0.40 o                         
  -5   6   2        231.73        231.27         2.54 o                         
  -4   6   2        135.59        134.06         2.64 o                         
  -3   6   2        204.64        188.60         5.32 o                         
  -2   6   2       1109.28       1132.89        17.18 o                         
  -1   6   2        408.05        397.14        16.14 o                         
   0   6   2        113.09        105.45         7.99 o                         
   1   6   2        380.04        332.23         9.33 o                         
   2   6   2        280.29        250.18         8.21 o                         
   3   6   2        712.81        705.29        13.54 o                         
   4   6   2         94.98         93.58         2.30 o                         
   5   6   2         72.64         66.28         1.26 o                         
   6   6   2        264.65        236.05         7.02 o                         
  -5   7   2        220.77        224.00        11.36 o                         
  -4   7   2        243.60        230.32         5.23 o                         
  -3   7   2         71.48         70.72         2.72 o                         
  -2   7   2         47.48         34.71         5.44 o                         
  -1   7   2        389.25        364.46        13.28 o                         
   0   7   2         11.66         10.18         3.17 o                         
   1   7   2         14.11         13.13         4.76 o                         
   2   7   2        473.01        456.49        12.42 o                         
   3   7   2        199.38        195.13         6.73 o                         
   4   7   2        205.84        194.15         4.55 o                         
   5   7   2         24.02         23.25         0.96 o                         
  -2   8   2         91.39         79.80         3.88 o                         
   2   8   2        139.50        118.62         4.86 o                         
   3   8   2        136.14        108.76         4.09 o                         
  -2  -9   3        118.56        117.07         4.14 o                         
  -1  -9   3          9.86         13.16         0.74 o                         
   0  -9   3         70.07         78.74         2.03 o                         
   1  -9   3        440.16        443.57         6.42 o                         
   2  -9   3        231.37        214.27         6.67 o                         
  -4  -8   3        112.27        121.21         4.56 o                         
  -3  -8   3        428.72        438.62         7.79 o                         
  -2  -8   3        162.23        177.13         2.02 o                         
  -1  -8   3         10.00          9.05         0.58 o                         
   0  -8   3         80.35         91.35         1.27 o                         
   1  -8   3        260.28        265.04         2.50 o                         
   2  -8   3         30.52         35.50         0.95 o                         
   3  -8   3         78.72         76.59         1.36 o                         
  -5  -7   3        145.53        144.54         1.80 o                         
  -4  -7   3        182.61        193.25         2.04 o                         
  -3  -7   3         27.23         28.27         0.78 o                         
  -2  -7   3         90.36         81.26         1.10 o                         
  -1  -7   3        120.99        147.07         1.55 o                         
   0  -7   3        129.06        137.90         1.35 o                         
   1  -7   3        110.77        110.94         1.08 o                         
   2  -7   3        481.60        495.20         3.10 o                         
   3  -7   3        544.27        564.20         4.11 o                         
   4  -7   3         51.96         55.61         0.88 o                         
   5  -7   3         14.58         13.75         0.49 o                         
  -6  -6   3         24.52         23.19         1.08 o                         
  -5  -6   3         19.36         20.33         0.63 o                         
  -4  -6   3        324.72        332.54         2.79 o                         
  -3  -6   3         87.06        100.34         1.13 o                         
  -2  -6   3        149.36        134.71         1.62 o                         
  -1  -6   3        208.21        210.47         1.64 o                         
   0  -6   3        602.91        600.67         3.33 o                         
   1  -6   3        605.82        621.74         3.97 o                         
   2  -6   3        422.61        421.55         2.54 o                         
   3  -6   3        114.41        112.09         1.19 o                         
   4  -6   3        226.38        236.57         2.23 o                         
   5  -6   3        146.31        152.81         1.83 o                         
  -6  -5   3        150.40        155.54         1.51 o                         
  -5  -5   3         54.94         55.14         0.86 o                         
  -4  -5   3        208.60        226.83         1.93 o                         
  -3  -5   3        545.66        552.13         3.34 o                         
  -2  -5   3        434.99        428.50         2.41 o                         
  -1  -5   3        110.43        124.03         0.98 o                         
   0  -5   3          0.77          0.63         0.25 o                         
   1  -5   3        599.35        655.43         3.12 o                         
   2  -5   3        434.27        453.06         2.48 o                         
   3  -5   3        111.87        115.97         1.12 o                         
   4  -5   3       1156.93       1165.13         7.11 o                         
   5  -5   3        433.85        455.07         3.99 o                         
   6  -5   3         11.26         12.62         0.46 o                         
  -7  -4   3         30.40         28.11         0.47 o                         
  -6  -4   3        345.70        349.82         2.67 o                         
  -5  -4   3        140.67        136.01         1.88 o                         
  -4  -4   3         37.22         41.02         0.68 o                         
  -3  -4   3         75.61         72.81         0.78 o                         
  -2  -4   3        682.41        667.69         3.30 o                         
  -1  -4   3       1462.64       1505.99        15.93 o                         
   0  -4   3       2492.05       2575.26        24.22 o                         
   1  -4   3        715.99        704.03         8.06 o                         
   2  -4   3         73.71         82.91         0.76 o                         
   3  -4   3        204.06        221.09         1.54 o                         
   4  -4   3        218.66        211.94         1.81 o                         
   5  -4   3         17.07         16.65         0.54 o                         
   6  -4   3         52.24         50.84         0.89 o                         
   7  -4   3        132.33        122.65         2.56 o                         
  -7  -3   3         20.74         18.60         0.51 o                         
  -6  -3   3        288.76        301.62         2.73 o                         
  -5  -3   3        339.12        350.06         2.31 o                         
  -4  -3   3        295.50        303.48         1.89 o                         
  -3  -3   3        685.44        705.39         3.33 o                         
  -2  -3   3       1833.92       2001.55        12.21 o                         
  -1  -3   3       1479.11       1591.07        12.75 o                         
   0  -3   3       1513.52       1498.04        14.37 o                         
   1  -3   3       1560.05       1617.13        12.88 o                         
   2  -3   3        301.84        303.60         2.57 o                         
   3  -3   3        491.57        500.17         2.63 o                         
   4  -3   3        401.46        417.04         2.46 o                         
   5  -3   3        203.34        205.66         1.66 o                         
   6  -3   3        205.61        209.78         1.92 o                         
   7  -3   3         33.88         31.39         0.59 o                         
  -7  -2   3        188.30        190.14         1.78 o                         
  -6  -2   3         22.58         19.08         0.49 o                         
  -5  -2   3        602.59        634.93         3.41 o                         
  -4  -2   3        554.37        562.90         2.70 o                         
  -3  -2   3        245.49        255.50         2.06 o                         
  -2  -2   3        267.35        303.20         2.57 o                         
  -1  -2   3       1190.73       1198.70         8.56 o                         
   0  -2   3       1263.11       1254.45        11.87 o                         
   1  -2   3       1152.10       1166.94         8.21 o                         
   2  -2   3        390.21        375.31         7.08 o                         
   3  -2   3         32.04         30.16         0.68 o                         
   4  -2   3        293.53        294.97         1.75 o                         
   5  -2   3         40.88         39.55         0.66 o                         
   6  -2   3         58.06         60.50         0.85 o                         
   7  -2   3        392.99        401.42         3.90 o                         
  -7  -1   3         95.16         97.21         1.08 o                         
  -6  -1   3        125.30        123.45         1.11 o                         
  -5  -1   3        877.38        906.29         4.45 o                         
  -4  -1   3        130.64        122.81         0.98 o                         
  -3  -1   3       1266.65       1379.63         8.27 o                         
  -2  -1   3        667.23        650.83         4.19 o                         
  -1  -1   3         36.26         40.01         0.89 o                         
   0  -1   3        515.43        497.27         4.16 o                         
   1  -1   3      17513.80      17651.71       101.72 o                         
   2  -1   3        352.41        363.32         2.32 o                         
   3  -1   3       1907.14       1931.54         9.55 o                         
   4  -1   3         39.05         46.40         0.58 o                         
   5  -1   3        109.64        109.83         0.98 o                         
   6  -1   3          3.42          3.42         0.39 o                         
   7  -1   3         10.41          9.10         0.43 o                         
  -7   0   3          5.24          4.47         0.32 o                         
  -6   0   3        528.15        521.26         2.98 o                         
  -5   0   3        361.44        371.01         2.46 o                         
  -4   0   3        510.80        558.00         3.05 o                         
  -3   0   3       2123.41       2262.73        12.04 o                         
  -2   0   3       4464.27       4568.06        28.33 o                         
  -1   0   3        108.15        104.98         1.58 o                         
   0   0   3        412.63        364.76         4.17 o                         
   1   0   3       3161.85       3045.33        21.83 o                         
   2   0   3        627.69        656.27         4.54 o                         
   3   0   3         24.86         24.14         0.50 o                         
   4   0   3        176.45        187.67         1.31 o                         
   5   0   3         14.80         14.98         0.47 o                         
   6   0   3        197.74        204.77         1.58 o                         
   7   0   3          0.58          0.54         0.35 o                         
  -7   1   3         92.00         90.21         0.96 o                         
  -6   1   3        151.18        151.35         1.41 o                         
  -5   1   3        913.13        945.40         4.84 o                         
  -4   1   3        157.05        149.17         1.54 o                         
  -3   1   3       1370.39       1501.18         9.07 o                         
  -2   1   3        592.29        576.11         5.13 o                         
  -1   1   3         35.93         38.25         1.11 o                         
   0   1   3        448.10        427.46         4.32 o                         
   1   1   3      17510.94      17714.92       154.10 o                         
   2   1   3        352.03        357.91         3.17 o                         
   3   1   3       1881.43       1877.03        10.39 o                         
   4   1   3         38.86         45.92         0.69 o                         
   5   1   3        138.84        141.14         1.32 o                         
   6   1   3          3.21          2.74         0.39 o                         
   7   1   3          8.01          6.97         0.40 o                         
  -7   2   3        174.66        172.33         1.32 o                         
  -6   2   3         22.09         18.32         0.56 o                         
  -5   2   3        614.03        635.64         4.30 o                         
  -4   2   3        448.26        443.23         3.62 o                         
  -3   2   3        256.36        266.04         2.59 o                         
  -2   2   3        244.19        270.75         4.32 o                         
  -1   2   3       1213.72       1217.08        14.45 o                         
   0   2   3       1291.03       1252.58        13.57 o                         
   1   2   3       1118.52       1138.89        10.40 o                         
   2   2   3        325.37        306.29         7.32 o                         
   3   2   3         27.16         24.86         0.80 o                         
   4   2   3        311.89        303.48         2.47 o                         
   5   2   3         42.51         39.24         0.73 o                         
   6   2   3         59.48         63.23         1.03 o                         
   7   2   3        377.23        381.12         2.96 o                         
  -7   3   3         25.08         21.66         0.48 o                         
  -6   3   3        295.60        302.47         2.39 o                         
  -5   3   3        341.13        344.80         3.02 o                         
  -4   3   3        282.11        279.77         2.93 o                         
  -3   3   3        713.13        726.30         6.60 o                         
  -2   3   3       1746.48       1894.77        22.45 o                         
  -1   3   3       1509.10       1605.80        18.22 o                         
   0   3   3       1481.25       1469.52        16.31 o                         
   1   3   3       1650.35       1651.04        17.05 o                         
   2   3   3        269.33        261.65         2.97 o                         
   3   3   3        507.78        508.00         5.50 o                         
   4   3   3        428.53        430.79         4.78 o                         
   5   3   3        189.83        185.03         2.83 o                         
   6   3   3        185.54        181.46         1.69 o                         
   7   3   3         27.59         24.57         0.53 o                         
  -7   4   3         20.25         17.24         0.49 o                         
  -6   4   3        324.07        318.04         2.57 o                         
  -5   4   3        173.61        166.19         2.06 o                         
  -4   4   3         29.44         32.57         0.92 o                         
  -3   4   3        114.70        107.86         2.07 o                         
  -2   4   3        753.79        738.98         8.88 o                         
  -1   4   3       1430.56       1498.30        17.09 o                         
   0   4   3       2416.49       2494.87        32.64 o                         
   1   4   3        752.01        727.69        10.76 o                         
   2   4   3         81.06         81.44         2.08 o                         
   3   4   3        199.47        209.47         4.43 o                         
   4   4   3        213.96        201.08         2.56 o                         
   5   4   3         16.44         16.39         0.71 o                         
   6   4   3         30.21         26.53         0.70 o                         
   7   4   3        120.58        104.54         2.15 o                         
  -6   5   3        155.43        154.50         1.54 o                         
  -5   5   3         66.64         62.71         1.19 o                         
  -4   5   3        214.59        220.34         3.35 o                         
  -3   5   3        572.73        571.49        14.67 o                         
  -2   5   3        439.97        414.00         7.15 o                         
  -1   5   3        103.50        110.28         3.53 o                         
   0   5   3          4.42          4.79         1.09 o                         
   1   5   3        615.88        641.15        10.78 o                         
   2   5   3        430.07        421.65         9.26 o                         
   3   5   3        118.89        115.80         3.36 o                         
   4   5   3       1133.02       1065.39         9.22 o                         
   5   5   3        383.13        370.95         4.13 o                         
   6   5   3         12.06         12.02         0.58 o                         
  -6   6   3         31.33         28.24         1.62 o                         
  -5   6   3         16.46         15.76         0.65 o                         
  -4   6   3        319.37        299.73         4.23 o                         
  -3   6   3        105.59        115.36         2.37 o                         
  -2   6   3        136.22        113.22         5.56 o                         
  -1   6   3        234.10        233.28        10.46 o                         
   0   6   3        578.12        557.21        19.20 o                         
   1   6   3        617.96        609.77        12.01 o                         
   2   6   3        438.57        396.79        12.76 o                         
   3   6   3        111.00         97.87         3.25 o                         
   4   6   3        206.80        200.99         3.79 o                         
   5   6   3        158.17        149.51         2.08 o                         
  -5   7   3        144.40        135.95         2.33 o                         
  -4   7   3        199.72        192.40         3.51 o                         
  -3   7   3         18.76         17.17         1.50 o                         
  -2   7   3        115.30        102.19         4.53 o                         
  -1   7   3        125.36        148.36        10.23 o                         
   0   7   3        178.46        195.05        32.15 o                         
   1   7   3        110.07         91.71         8.00 o                         
   2   7   3        476.27        454.39        12.30 o                         
   3   7   3        607.31        579.37        11.28 o                         
   4   7   3         40.46         36.25         1.30 o                         
   5   7   3         14.26         12.24         0.62 o                         
   1   8   3        256.18        212.78        14.56 o                         
   2   8   3         21.49         20.88         2.03 o                         
  -1  -9   4         13.51         13.75         0.62 o                         
   0  -9   4          7.07          8.86         1.02 o                         
   1  -9   4         10.53          9.00         0.69 o                         
  -3  -8   4         16.71         15.48         0.64 o                         
  -2  -8   4         79.91         87.13         1.39 o                         
  -1  -8   4        266.45        281.86         2.76 o                         
   0  -8   4        115.61        119.73         1.50 o                         
   1  -8   4        126.87        127.82         1.54 o                         
   2  -8   4        179.89        205.24         2.14 o                         
   3  -8   4        106.46        118.36         1.73 o                         
  -5  -7   4         41.75         41.12         1.18 o                         
  -4  -7   4        938.64        975.18         7.54 o                         
  -3  -7   4         27.68         29.14         0.82 o                         
  -2  -7   4          8.79         12.14         0.59 o                         
  -1  -7   4        272.26        309.31         2.49 o                         
   0  -7   4        237.87        240.59         2.92 o                         
   1  -7   4        396.31        400.09         2.63 o                         
   2  -7   4        106.89        104.40         1.12 o                         
   3  -7   4         10.20          8.87         0.49 o                         
   4  -7   4        205.00        223.63         2.26 o                         
   5  -7   4          7.49          7.43         0.73 o                         
  -5  -6   4        447.11        462.46         3.67 o                         
  -4  -6   4         70.55         71.43         1.07 o                         
  -3  -6   4        302.43        312.77         2.33 o                         
  -2  -6   4         89.74         82.19         0.97 o                         
  -1  -6   4        377.27        359.67         2.50 o                         
   0  -6   4       1489.45       1535.36         7.71 o                         
   1  -6   4        456.81        454.47         2.74 o                         
   2  -6   4          3.19          4.20         0.38 o                         
   3  -6   4        367.31        388.01         2.79 o                         
   4  -6   4         91.49         93.97         1.20 o                         
   5  -6   4         88.41         91.17         1.21 o                         
  -6  -5   4        233.24        229.11         2.05 o                         
  -5  -5   4         54.42         56.50         0.86 o                         
  -4  -5   4        222.87        220.67         1.82 o                         
  -3  -5   4         93.45         88.98         0.95 o                         
  -2  -5   4        207.28        201.64         1.41 o                         
  -1  -5   4        532.60        547.23         2.84 o                         
   0  -5   4        317.83        315.05         1.81 o                         
   1  -5   4         76.90         76.21         0.72 o                         
   2  -5   4        413.61        417.23         2.41 o                         
   3  -5   4        429.63        418.15         2.72 o                         
   4  -5   4        187.03        192.40         1.73 o                         
   5  -5   4          4.91          6.28         0.48 o                         
   6  -5   4        238.51        243.53         2.13 o                         
  -7  -4   4         98.81         95.88         2.47 o                         
  -6  -4   4         30.98         32.88         0.64 o                         
  -5  -4   4         34.73         33.90         0.68 o                         
  -4  -4   4        177.37        173.51         1.48 o                         
  -3  -4   4        467.49        474.58         2.66 o                         
  -2  -4   4        585.16        576.36         2.92 o                         
  -1  -4   4        326.03        326.79         4.21 o                         
   0  -4   4       1423.18       1497.16        12.07 o                         
   1  -4   4       1137.46       1191.31        10.89 o                         
   2  -4   4       1202.98       1211.70         5.21 o                         
   3  -4   4        265.55        283.67         1.78 o                         
   4  -4   4         32.35         36.38         0.65 o                         
   5  -4   4        141.61        142.84         1.46 o                         
   6  -4   4          6.30          7.24         0.43 o                         
  -7  -3   4         54.80         54.21         0.73 o                         
  -6  -3   4          1.52          1.29         0.37 o                         
  -5  -3   4          6.47          7.61         0.42 o                         
  -4  -3   4       1805.38       1803.00         7.91 o                         
  -3  -3   4         99.37        106.18         0.81 o                         
  -2  -3   4        396.47        429.39         3.20 o                         
  -1  -3   4       1081.36       1126.52         8.12 o                         
   0  -3   4        596.55        614.13         5.31 o                         
   1  -3   4        230.49        221.47         2.77 o                         
   2  -3   4        258.74        282.83         2.26 o                         
   3  -3   4        110.56        107.31         1.00 o                         
   4  -3   4        244.92        241.18         1.69 o                         
   5  -3   4         96.44         96.66         1.06 o                         
   6  -3   4         91.09         93.85         1.25 o                         
   7  -3   4        555.31        561.73         4.47 o                         
  -7  -2   4         79.69         83.01         1.04 o                         
  -6  -2   4         14.67         14.65         0.46 o                         
  -5  -2   4       1449.60       1443.33         6.46 o                         
  -4  -2   4        160.48        161.36         1.06 o                         
  -3  -2   4        162.67        163.62         1.42 o                         
  -2  -2   4        391.45        377.99         2.74 o                         
  -1  -2   4       2820.09       2850.49        19.08 o                         
   0  -2   4        254.93        226.25         2.68 o                         
   1  -2   4        938.89        944.82         6.11 o                         
   2  -2   4        314.32        312.24         2.11 o                         
   3  -2   4        484.47        464.16         3.34 o                         
   4  -2   4         55.05         55.06         0.64 o                         
   5  -2   4        285.27        289.55         2.03 o                         
   6  -2   4         92.01         94.65         1.45 o                         
   7  -2   4         28.33         28.29         0.73 o                         
  -7  -1   4        285.52        294.75         2.32 o                         
  -6  -1   4         44.32         49.00         0.74 o                         
  -5  -1   4        565.21        570.03         2.98 o                         
  -4  -1   4        899.08        905.98         4.16 o                         
  -3  -1   4       1474.40       1548.41         9.51 o                         
  -2  -1   4         64.62         61.54         0.95 o                         
  -1  -1   4        283.97        269.76         2.32 o                         
   0  -1   4        981.75       1126.88        36.17 o                         
   1  -1   4       2865.73       2787.35        15.90 o                         
   2  -1   4        850.46        851.36         4.53 o                         
   3  -1   4         16.71         11.13         0.40 o                         
   4  -1   4        441.32        445.01         2.29 o                         
   5  -1   4        214.16        218.91         1.82 o                         
   6  -1   4        276.00        278.33         2.08 o                         
   7  -1   4        575.84        587.94         5.10 o                         
  -7   0   4        295.36        297.77         2.07 o                         
  -6   0   4        610.21        603.48         3.32 o                         
  -5   0   4        293.18        304.97         2.13 o                         
  -4   0   4         70.63         84.70         0.85 o                         
  -3   0   4        645.23        731.42         4.83 o                         
  -2   0   4       5538.34       5581.72        28.45 o                         
  -1   0   4        439.76        430.64         4.27 o                         
   0   0   4         64.54         60.63         1.23 o                         
   1   0   4      26922.21      27349.57       161.37 o                         
   2   0   4         22.03         10.89         0.46 o                         
   3   0   4         80.80         76.00         0.82 o                         
   4   0   4          6.23          8.41         0.36 o                         
   5   0   4         84.50         88.84         0.95 o                         
   6   0   4        120.62        125.95         1.25 o                         
   7   0   4         67.02         70.14         1.40 o                         
  -7   1   4        274.72        281.32         2.13 o                         
  -6   1   4         39.81         42.77         0.67 o                         
  -5   1   4        589.79        596.13         3.59 o                         
  -4   1   4        962.75        969.72         5.54 o                         
  -3   1   4       1548.91       1619.63         9.69 o                         
  -2   1   4         54.48         48.38         0.92 o                         
  -1   1   4        357.53        336.50         3.57 o                         
   0   1   4       1013.51       1148.93        37.97 o                         
   1   1   4       2805.56       2731.50        19.55 o                         
   2   1   4        952.99        963.74         6.08 o                         
   3   1   4         16.84         12.50         0.47 o                         
   4   1   4        495.57        494.45         2.95 o                         
   5   1   4        233.14        235.03         1.80 o                         
   6   1   4        249.65        248.03         2.02 o                         
   7   1   4        570.22        586.67         4.80 o                         
  -7   2   4         79.30         80.35         0.85 o                         
  -6   2   4         16.25         16.41         0.53 o                         
  -5   2   4       1424.90       1412.37         7.74 o                         
  -4   2   4        159.77        160.78         1.69 o                         
  -3   2   4        155.80        151.62         1.88 o                         
  -2   2   4        387.04        357.51         3.19 o                         
  -1   2   4       2930.18       2938.96        35.07 o                         
   0   2   4        321.27        289.97         3.37 o                         
   1   2   4        984.16        979.23         7.02 o                         
   2   2   4        285.70        273.56         2.86 o                         
   3   2   4        467.56        438.11         3.70 o                         
   4   2   4         51.82         50.05         0.84 o                         
   5   2   4        308.55        305.86         2.20 o                         
   6   2   4         88.40         88.01         1.25 o                         
   7   2   4         30.30         29.73         0.60 o                         
  -7   3   4         53.05         49.70         0.64 o                         
  -6   3   4          2.35          2.13         0.41 o                         
  -5   3   4          1.13          2.03         0.51 o                         
  -4   3   4       1768.09       1738.80        10.78 o                         
  -3   3   4         97.62        100.90         1.61 o                         
  -2   3   4        430.55        458.59         4.70 o                         
  -1   3   4       1116.81       1158.93        13.80 o                         
   0   3   4        590.98        608.55         6.78 o                         
   1   3   4        198.35        183.03         2.94 o                         
   2   3   4        230.00        254.22         3.54 o                         
   3   3   4        130.20        122.21         2.07 o                         
   4   3   4        267.64        256.24         2.83 o                         
   5   3   4        123.10        117.81         1.68 o                         
   6   3   4         69.25         67.18         0.93 o                         
   7   3   4        550.86        537.65         5.04 o                         
  -7   4   4         91.51         84.70         2.30 o                         
  -6   4   4         45.50         48.23         0.70 o                         
  -5   4   4         48.98         45.63         1.41 o                         
  -4   4   4        181.68        170.42         2.18 o                         
  -3   4   4        495.16        496.94         6.01 o                         
  -2   4   4        546.29        543.47         6.57 o                         
  -1   4   4        291.82        285.78         6.44 o                         
   0   4   4       1494.87       1573.59        15.44 o                         
   1   4   4       1204.88       1216.74        10.87 o                         
   2   4   4       1179.65       1155.06        10.31 o                         
   3   4   4        252.84        262.95         3.58 o                         
   4   4   4         29.61         30.80         1.05 o                         
   5   4   4        136.65        129.28         1.71 o                         
   6   4   4         12.89         13.51         0.49 o                         
  -6   5   4        227.90        217.27         2.21 o                         
  -5   5   4         69.04         66.09         1.19 o                         
  -4   5   4        195.97        186.27         3.75 o                         
  -3   5   4        112.41        105.24         2.16 o                         
  -2   5   4        197.26        184.54         3.60 o                         
  -1   5   4        527.21        527.59        11.35 o                         
   0   5   4        297.91        283.51         7.25 o                         
   1   5   4         55.78         45.92         2.30 o                         
   2   5   4        362.67        354.39        13.82 o                         
   3   5   4        426.15        381.93         6.11 o                         
   4   5   4        183.20        177.35         3.02 o                         
   5   5   4          0.68          0.87         0.49 o                         
   6   5   4        264.41        257.48         3.14 o                         
  -5   6   4        450.64        425.59         4.61 o                         
  -4   6   4         74.96         73.14         1.80 o                         
  -3   6   4        292.15        293.12         5.67 o                         
  -2   6   4         90.72         79.60         4.43 o                         
  -1   6   4        420.55        394.55         9.56 o                         
   0   6   4       1426.84       1526.12        37.90 o                         
   1   6   4        408.55        374.59         9.91 o                         
   2   6   4          0.51          1.77         1.61 o                         
   3   6   4        421.14        413.22         7.82 o                         
   4   6   4         85.85         77.91         1.83 o                         
   5   6   4         86.35         78.63         1.57 o                         
  -5   7   4         46.41         44.49         1.58 o                         
  -4   7   4        920.99        896.30        25.40 o                         
  -3   7   4         20.38         17.00         1.45 o                         
  -2   7   4          5.03          5.14         1.53 o                         
  -1   7   4        291.41        311.50        14.08 o                         
   0   7   4        230.12        206.73        11.38 o                         
   1   7   4        396.73        401.61        23.23 o                         
   2   7   4        117.24        109.11         4.25 o                         
   3   7   4          9.04          7.33         1.14 o                         
   4   7   4        187.88        185.14         3.00 o                         
   5   7   4         12.27          9.97         1.14 o                         
  -3   8   4         24.87         16.25         1.42 o                         
  -2   8   4         86.63         72.76         3.63 o                         
   1   8   4        127.86         99.78        10.07 o                         
   2   8   4        193.08        188.57         6.79 o                         
  -1  -9   5         89.52         80.13         1.80 o                         
   0  -9   5         80.27         74.86         2.35 o                         
   1  -9   5        194.67        189.29         6.03 o                         
  -3  -8   5          4.73          4.25         0.39 o                         
  -2  -8   5         58.68         63.91         1.08 o                         
  -1  -8   5        229.30        244.47         2.36 o                         
   0  -8   5        106.03        110.40         1.86 o                         
   1  -8   5         69.26         68.43         1.39 o                         
   2  -8   5        419.72        431.05         4.30 o                         
   3  -8   5        128.69        127.96         2.02 o                         
  -5  -7   5         61.05         55.62         4.36 o                         
  -4  -7   5        192.70        207.61         2.34 o                         
  -3  -7   5        300.74        322.29         3.20 o                         
  -2  -7   5        100.53        117.76         1.58 o                         
  -1  -7   5        429.32        444.53         3.52 o                         
   0  -7   5        584.40        597.77         4.24 o                         
   1  -7   5         88.01         95.93         1.12 o                         
   2  -7   5          8.16          7.11         0.44 o                         
   3  -7   5         63.73         64.66         1.25 o                         
   4  -7   5         15.57         15.24         0.67 o                         
  -5  -6   5         30.80         33.57         0.63 o                         
  -4  -6   5        503.86        525.93         4.02 o                         
  -3  -6   5         86.46         87.39         1.18 o                         
  -2  -6   5        134.00        134.14         1.36 o                         
  -1  -6   5        548.71        555.39         3.28 o                         
   0  -6   5        206.24        210.25         1.88 o                         
   1  -6   5         17.50         18.52         0.49 o                         
   2  -6   5        111.13        117.25         1.12 o                         
   3  -6   5         41.32         47.01         0.79 o                         
   4  -6   5        123.13        135.86         1.84 o                         
   5  -6   5        244.44        249.47         2.40 o                         
  -6  -5   5         57.76         64.70         0.83 o                         
  -5  -5   5        204.87        214.06         1.78 o                         
  -4  -5   5        101.39        107.54         1.11 o                         
  -3  -5   5        320.33        327.48         2.22 o                         
  -2  -5   5        196.98        195.24         1.47 o                         
  -1  -5   5        496.43        507.00         2.60 o                         
   0  -5   5        358.29        362.29         1.97 o                         
   1  -5   5        318.85        309.32         1.82 o                         
   2  -5   5       1500.11       1535.24         7.42 o                         
   3  -5   5        191.25        193.64         1.61 o                         
   4  -5   5        165.14        172.24         1.57 o                         
   5  -5   5         77.65         74.37         0.97 o                         
   6  -5   5        155.35        149.14         1.42 o                         
  -6  -4   5        403.78        415.43         2.89 o                         
  -5  -4   5        227.69        229.13         1.89 o                         
  -4  -4   5        268.61        252.63         1.92 o                         
  -3  -4   5         81.72         81.39         0.79 o                         
  -2  -4   5         58.55         78.24         1.24 o                         
  -1  -4   5        652.42        645.69         4.49 o                         
   0  -4   5        649.59        619.40         5.61 o                         
   1  -4   5        296.70        308.55         2.47 o                         
   2  -4   5        803.73        765.35         3.49 o                         
   3  -4   5         65.05         64.44         0.73 o                         
   4  -4   5        259.33        265.49         1.98 o                         
   5  -4   5       1211.49       1236.78         7.58 o                         
   6  -4   5        405.78        416.44         3.25 o                         
  -7  -3   5        147.60        146.16         1.37 o                         
  -6  -3   5         59.94         61.08         0.80 o                         
  -5  -3   5        387.22        399.41         2.51 o                         
  -4  -3   5       1024.83       1034.53         4.84 o                         
  -3  -3   5       1038.60       1036.52         4.50 o                         
  -2  -3   5        498.98        486.12         3.54 o                         
  -1  -3   5       1030.92       1071.00         7.62 o                         
   0  -3   5        463.41        437.63         3.52 o                         
   1  -3   5       1030.60        986.22         7.38 o                         
   2  -3   5        152.22        171.31         1.64 o                         
   3  -3   5         74.67         64.16         0.70 o                         
   4  -3   5        298.99        321.34         2.19 o                         
   5  -3   5         94.13         96.63         1.02 o                         
   6  -3   5        349.19        361.66         2.79 o                         
   7  -3   5        185.27        173.88         2.07 o                         
  -7  -2   5        630.37        660.44         4.78 o                         
  -6  -2   5        123.03        122.42         1.01 o                         
  -5  -2   5        278.45        280.24         1.74 o                         
  -4  -2   5       1033.47       1026.21         4.26 o                         
  -3  -2   5         34.24         35.51         0.57 o                         
  -2  -2   5        901.25        963.26         5.79 o                         
  -1  -2   5        746.33        725.04         5.34 o                         
   0  -2   5       1472.94       1462.17         8.89 o                         
   1  -2   5       1307.88       1274.40         7.44 o                         
   2  -2   5        993.02       1074.71         5.50 o                         
   3  -2   5       1084.36       1135.85         5.90 o                         
   4  -2   5        855.14        855.11         4.10 o                         
   5  -2   5          9.42          9.81         0.43 o                         
   6  -2   5         36.23         36.51         0.67 o                         
   7  -2   5        562.88        550.78         4.30 o                         
  -7  -1   5        108.76        112.09         1.12 o                         
  -6  -1   5         51.34         55.81         0.73 o                         
  -5  -1   5        246.97        251.13         1.56 o                         
  -4  -1   5        125.38        140.46         1.05 o                         
  -3  -1   5        725.40        773.34         4.57 o                         
  -2  -1   5        894.95        936.01         4.91 o                         
  -1  -1   5       2041.56       1996.50        10.53 o                         
   0  -1   5        531.23        507.13         4.10 o                         
   1  -1   5        890.46        855.01         4.81 o                         
   2  -1   5        502.76        515.09         3.11 o                         
   3  -1   5        556.56        563.90         3.15 o                         
   4  -1   5         57.29         61.38         0.76 o                         
   5  -1   5        136.95        130.64         1.22 o                         
   6  -1   5        205.83        216.22         1.84 o                         
   7  -1   5        127.57        129.15         1.50 o                         
  -7   0   5         38.81         39.84         0.63 o                         
  -6   0   5         94.57         96.17         0.95 o                         
  -5   0   5        160.11        164.16         1.36 o                         
  -4   0   5         43.43         49.75         0.72 o                         
  -3   0   5       1339.42       1457.50         8.25 o                         
  -2   0   5         76.14         88.02         1.04 o                         
  -1   0   5         77.71         82.58         1.35 o                         
   0   0   5        164.62        178.98         2.37 o                         
   1   0   5       6734.52       6678.91        40.41 o                         
   2   0   5        162.06        138.93         1.30 o                         
   3   0   5        986.31        966.55         5.31 o                         
   4   0   5          4.28          5.18         0.31 o                         
   5   0   5       1046.42       1016.10         5.24 o                         
   6   0   5        203.66        207.20         1.73 o                         
   7   0   5          8.59          8.76         0.43 o                         
  -7   1   5         92.50         95.98         0.89 o                         
  -6   1   5         39.37         43.21         0.68 o                         
  -5   1   5        193.84        196.79         1.71 o                         
  -4   1   5        147.10        160.30         1.39 o                         
  -3   1   5        619.54        662.81         4.49 o                         
  -2   1   5        757.19        788.46         6.27 o                         
  -1   1   5       1967.76       1906.74        15.60 o                         
   0   1   5        544.10        505.78         4.70 o                         
   1   1   5        923.38        880.72         7.40 o                         
   2   1   5        514.84        527.19         3.59 o                         
   3   1   5        523.49        525.05         3.43 o                         
   4   1   5         55.24         58.22         0.75 o                         
   5   1   5        143.79        138.16         1.40 o                         
   6   1   5        191.81        201.74         1.75 o                         
   7   1   5        140.39        142.43         1.57 o                         
  -7   2   5        609.35        630.84         3.86 o                         
  -6   2   5        112.36        112.62         1.27 o                         
  -5   2   5        252.15        254.20         2.06 o                         
  -4   2   5       1008.91       1019.25         6.42 o                         
  -3   2   5         35.56         37.82         0.96 o                         
  -2   2   5        866.47        910.39         6.93 o                         
  -1   2   5        672.12        626.94         8.65 o                         
   0   2   5       1379.37       1394.73        15.90 o                         
   1   2   5       1419.52       1360.38        12.18 o                         
   2   2   5        991.90       1049.93         7.52 o                         
   3   2   5       1011.11       1037.26         7.40 o                         
   4   2   5        852.73        829.56         5.14 o                         
   5   2   5          6.89          6.91         0.43 o                         
   6   2   5         40.02         39.37         0.91 o                         
   7   2   5        602.07        573.71         4.40 o                         
  -7   3   5        142.40        138.13         1.24 o                         
  -6   3   5         51.58         51.65         0.82 o                         
  -5   3   5        390.99        396.68         3.37 o                         
  -4   3   5       1041.66       1020.73         6.75 o                         
  -3   3   5       1099.26       1078.52         9.62 o                         
  -2   3   5        505.85        478.01         5.36 o                         
  -1   3   5        966.70       1001.99        11.99 o                         
   0   3   5        393.07        350.81         4.15 o                         
   1   3   5       1043.14        978.80         8.68 o                         
   2   3   5        148.36        163.46         2.74 o                         
   3   3   5         80.78         68.39         1.44 o                         
   4   3   5        299.06        308.87         2.94 o                         
   5   3   5        122.21        124.26         1.47 o                         
   6   3   5        310.05        313.96         2.29 o                         
   7   3   5        192.00        178.62         2.54 o                         
  -6   4   5        431.81        435.17         3.21 o                         
  -5   4   5        238.79        235.03         2.73 o                         
  -4   4   5        272.16        249.57         2.92 o                         
  -3   4   5         66.38         61.51         1.31 o                         
  -2   4   5         61.90         78.35         4.61 o                         
  -1   4   5        640.02        622.02         7.91 o                         
   0   4   5        668.27        630.40         9.49 o                         
   1   4   5        271.76        278.16         3.59 o                         
   2   4   5        833.93        755.43         8.05 o                         
   3   4   5         60.36         58.88         1.68 o                         
   4   4   5        231.85        221.35         2.73 o                         
   5   4   5       1255.55       1223.50         9.08 o                         
   6   4   5        395.91        390.11         3.46 o                         
  -6   5   5         59.67         64.55         0.95 o                         
  -5   5   5        207.51        205.25         2.32 o                         
  -4   5   5         85.52         85.16         1.68 o                         
  -3   5   5        277.55        279.48         4.31 o                         
  -2   5   5        188.45        170.73         4.56 o                         
  -1   5   5        581.69        582.62        11.33 o                         
   0   5   5        406.62        417.10         9.44 o                         
   1   5   5        360.28        336.91         6.11 o                         
   2   5   5       1475.94       1486.58        19.31 o                         
   3   5   5        213.51        205.54         3.79 o                         
   4   5   5        170.92        164.27         2.86 o                         
   5   5   5         90.86         81.62         1.48 o                         
   6   5   5        174.61        163.83         1.91 o                         
  -5   6   5         37.72         38.23         1.18 o                         
  -4   6   5        428.19        416.95         6.28 o                         
  -3   6   5         82.01         76.83         5.55 o                         
  -2   6   5        137.22        127.12         4.44 o                         
  -1   6   5        588.81        602.91        13.48 o                         
   0   6   5        183.18        184.88         7.05 o                         
   1   6   5          7.05          9.65         1.47 o                         
   2   6   5        110.03        109.80         5.54 o                         
   3   6   5         36.88         38.77         2.49 o                         
   4   6   5        160.73        161.32         2.80 o                         
   5   6   5        247.08        232.75         3.21 o                         
  -4   7   5        187.92        186.49         9.13 o                         
  -3   7   5        254.18        247.74         5.54 o                         
  -2   7   5         90.91         97.34         4.34 o                         
  -1   7   5        446.42        431.06        18.68 o                         
   0   7   5        569.46        553.92        16.32 o                         
   1   7   5         99.80        101.06        12.64 o                         
   2   7   5         10.63         11.10         1.91 o                         
   3   7   5         62.83         57.05         1.91 o                         
   4   7   5         14.50         11.34         0.94 o                         
   1   8   5         74.97         69.73         3.33 o                         
   2   8   5        416.17        381.62        11.83 o                         
   3   8   5        133.95        110.81         3.88 o                         
  -1  -9   6        325.05        306.00         6.37 o                         
   0  -9   6        148.68        149.52         5.09 o                         
   1  -9   6          5.14          5.99         0.94 o                         
  -3  -8   6          0.31          0.99         0.35 o                         
  -2  -8   6        292.37        317.82         3.35 o                         
  -1  -8   6         51.22         42.39         0.91 o                         
   0  -8   6        167.77        191.41         2.32 o                         
   1  -8   6         12.12         13.28         0.64 o                         
   2  -8   6         26.65         27.45         1.07 o                         
   3  -8   6        274.70        271.84         8.25 o                         
  -4  -7   6        265.30        285.19         4.18 o                         
  -3  -7   6         93.99        112.11         1.40 o                         
  -2  -7   6        205.35        228.13         2.37 o                         
  -1  -7   6        177.19        189.40         1.92 o                         
   0  -7   6        166.62        174.11         1.76 o                         
   1  -7   6        280.28        286.32         2.31 o                         
   2  -7   6          0.34          0.74         0.38 o                         
   3  -7   6        158.88        156.95         1.63 o                         
   4  -7   6        470.06        466.58         6.54 o                         
  -5  -6   6          0.79          0.99         0.31 o                         
  -4  -6   6         85.92         88.81         1.11 o                         
  -3  -6   6        636.69        663.02         4.69 o                         
  -2  -6   6        350.74        338.85         2.94 o                         
  -1  -6   6        462.82        471.93         2.86 o                         
   0  -6   6       1370.52       1416.16         7.38 o                         
   1  -6   6         48.64         52.47         0.73 o                         
   2  -6   6        155.96        163.44         1.53 o                         
   3  -6   6         38.14         39.87         0.78 o                         
   4  -6   6        310.17        339.53         3.14 o                         
   5  -6   6        493.43        499.97         5.56 o                         
  -6  -5   6        214.83        209.68         2.58 o                         
  -5  -5   6          0.65          1.02         0.37 o                         
  -4  -5   6          8.86         10.32         0.46 o                         
  -3  -5   6        346.37        345.19         2.35 o                         
  -2  -5   6        237.79        251.81         1.73 o                         
  -1  -5   6        572.45        549.60         3.02 o                         
   0  -5   6         24.85         21.78         0.44 o                         
   1  -5   6        826.63        847.51         4.28 o                         
   2  -5   6       2210.72       2215.22        10.54 o                         
   3  -5   6        432.58        451.30         2.90 o                         
   4  -5   6        107.97        115.57         1.23 o                         
   5  -5   6        198.88        198.90         1.88 o                         
   6  -5   6         43.04         41.30         1.52 o                         
  -6  -4   6          5.95          7.79         0.40 o                         
  -5  -4   6        521.53        536.63         3.62 o                         
  -4  -4   6         33.31         33.82         0.61 o                         
  -3  -4   6        664.06        659.21         3.33 o                         
  -2  -4   6        408.21        381.11         2.06 o                         
  -1  -4   6         42.52         35.19         0.59 o                         
   0  -4   6        519.16        551.26         3.40 o                         
   1  -4   6         45.87         41.00         0.73 o                         
   2  -4   6         35.55         37.55         0.49 o                         
   3  -4   6        467.60        496.69         2.69 o                         
   4  -4   6         26.03         25.95         0.60 o                         
   5  -4   6        308.46        322.54         2.47 o                         
   6  -4   6        555.92        549.12         3.98 o                         
  -7  -3   6        141.91        137.97         2.17 o                         
  -6  -3   6          6.84          7.38         0.38 o                         
  -5  -3   6        482.64        476.72         3.23 o                         
  -4  -3   6        675.39        701.32         3.43 o                         
  -3  -3   6        146.55        149.24         0.97 o                         
  -2  -3   6        584.38        577.21         4.03 o                         
  -1  -3   6        385.14        402.43         3.03 o                         
   0  -3   6         16.33          6.89         0.38 o                         
   1  -3   6       1137.89       1150.25         7.38 o                         
   2  -3   6        223.26        215.02         1.80 o                         
   3  -3   6        160.10        148.90         1.06 o                         
   4  -3   6        234.51        250.89         1.77 o                         
   5  -3   6         54.85         56.13         0.82 o                         
   6  -3   6        386.09        398.40         2.93 o                         
   7  -3   6         45.78         45.07         1.59 o                         
  -7  -2   6        233.57        230.62         2.59 o                         
  -6  -2   6        215.17        207.26         1.58 o                         
  -5  -2   6         81.30         70.82         0.75 o                         
  -4  -2   6        606.58        621.35         2.83 o                         
  -3  -2   6        903.42        890.62         4.45 o                         
  -2  -2   6         49.38         47.24         0.71 o                         
  -1  -2   6         86.03         90.79         1.05 o                         
   0  -2   6       1577.61       1610.99         9.37 o                         
   1  -2   6        392.95        379.53         2.80 o                         
   2  -2   6        491.62        497.80         2.88 o                         
   3  -2   6         49.66         53.17         0.66 o                         
   4  -2   6        275.19        290.62         1.85 o                         
   5  -2   6        225.84        226.32         1.71 o                         
   6  -2   6        102.33         99.26         1.07 o                         
   7  -2   6         30.28         26.18         0.55 o                         
  -7  -1   6         75.03         80.07         0.91 o                         
  -6  -1   6        132.65        118.43         1.04 o                         
  -5  -1   6        455.47        451.44         2.40 o                         
  -4  -1   6        294.77        301.04         1.72 o                         
  -3  -1   6        317.85        337.23         2.21 o                         
  -2  -1   6       1198.85       1231.10         6.01 o                         
  -1  -1   6       3805.57       3644.60        17.31 o                         
   0  -1   6        345.78        323.44         3.19 o                         
   1  -1   6        880.10        842.82         4.64 o                         
   2  -1   6        996.96        980.80         5.21 o                         
   3  -1   6        116.80        121.32         1.38 o                         
   4  -1   6        515.81        502.57         2.55 o                         
   5  -1   6        762.51        737.39         4.04 o                         
   6  -1   6         85.43         86.85         1.12 o                         
   7  -1   6         87.40         84.15         1.14 o                         
  -7   0   6         23.94         20.16         0.47 o                         
  -6   0   6         37.46         35.65         0.55 o                         
  -5   0   6        266.61        280.42         2.25 o                         
  -4   0   6         21.17         17.10         0.46 o                         
  -3   0   6        207.54        207.62         1.69 o                         
  -2   0   6       7062.57       7330.39        35.74 o                         
  -1   0   6        233.88        224.65         2.49 o                         
   0   0   6        331.95        340.85         3.62 o                         
   1   0   6        469.21        453.99         3.35 o                         
   2   0   6       2493.01       2538.13        12.11 o                         
   3   0   6        576.27        560.54         3.20 o                         
   4   0   6        155.81        140.35         1.09 o                         
   5   0   6          0.31          0.81         0.35 o                         
   6   0   6        370.32        376.80         2.62 o                         
   7   0   6         34.02         33.42         0.62 o                         
  -7   1   6         89.14         90.82         0.89 o                         
  -6   1   6        114.27        102.34         1.03 o                         
  -5   1   6        439.08        438.27         2.78 o                         
  -4   1   6        349.79        355.38         2.44 o                         
  -3   1   6        356.27        375.20         2.89 o                         
  -2   1   6       1137.87       1168.51         7.25 o                         
  -1   1   6       3714.45       3585.27        27.04 o                         
   0   1   6        396.41        372.75         3.87 o                         
   1   1   6        997.46        953.36         6.49 o                         
   2   1   6       1016.81       1011.40         6.15 o                         
   3   1   6        152.38        154.23         1.40 o                         
   4   1   6        487.67        469.50         2.74 o                         
   5   1   6        758.94        731.26         4.24 o                         
   6   1   6         84.65         84.78         1.04 o                         
   7   1   6         97.51         93.01         1.36 o                         
  -7   2   6        235.33        230.48         1.76 o                         
  -6   2   6        194.87        181.46         1.76 o                         
  -5   2   6         91.40         80.27         1.02 o                         
  -4   2   6        694.87        711.36         4.75 o                         
  -3   2   6        892.25        865.84         6.03 o                         
  -2   2   6         47.94         44.94         1.02 o                         
  -1   2   6         78.83         79.35         1.79 o                         
   0   2   6       1606.74       1651.69        17.73 o                         
   1   2   6        430.05        404.63         4.96 o                         
   2   2   6        441.04        434.67         3.39 o                         
   3   2   6         63.30         66.31         1.22 o                         
   4   2   6        314.63        323.29         2.45 o                         
   5   2   6        252.85        247.66         1.84 o                         
   6   2   6        106.90        101.10         1.24 o                         
   7   2   6         42.39         38.55         0.83 o                         
  -7   3   6        137.97        136.32         1.91 o                         
  -6   3   6          5.17          5.75         0.39 o                         
  -5   3   6        506.46        493.66         4.24 o                         
  -4   3   6        627.26        646.33         5.59 o                         
  -3   3   6        146.57        145.16         2.27 o                         
  -2   3   6        553.92        545.74         6.04 o                         
  -1   3   6        458.32        471.01         5.60 o                         
   0   3   6         26.34         14.43         0.92 o                         
   1   3   6       1156.92       1134.41        11.19 o                         
   2   3   6        262.63        243.93         2.54 o                         
   3   3   6        160.80        142.90         2.06 o                         
   4   3   6        183.72        184.85         2.61 o                         
   5   3   6         45.04         43.08         0.78 o                         
   6   3   6        391.49        395.73         3.44 o                         
   7   3   6         63.03         56.95         1.35 o                         
  -6   4   6          5.27          6.53         0.37 o                         
  -5   4   6        498.14        497.47         4.58 o                         
  -4   4   6         44.39         44.14         1.03 o                         
  -3   4   6        679.75        659.18         6.37 o                         
  -2   4   6        371.14        335.57         4.15 o                         
  -1   4   6         58.72         46.15         1.87 o                         
   0   4   6        531.56        537.60         7.75 o                         
   1   4   6         42.46         32.59         1.20 o                         
   2   4   6         28.68         28.90         1.10 o                         
   3   4   6        399.40        405.83         6.05 o                         
   4   4   6         31.94         32.16         1.46 o                         
   5   4   6        321.96        322.35         3.05 o                         
   6   4   6        478.54        455.97         4.06 o                         
  -6   5   6        198.22        191.87         2.92 o                         
  -5   5   6          1.09          1.45         0.47 o                         
  -4   5   6         18.04         16.59         0.91 o                         
  -3   5   6        329.04        313.42         5.01 o                         
  -2   5   6        256.44        260.81         5.87 o                         
  -1   5   6        544.31        501.39         9.53 o                         
   0   5   6         17.03         13.38         1.87 o                         
   1   5   6        756.73        760.75         8.86 o                         
   2   5   6       2167.11       2102.34        31.64 o                         
   3   5   6        441.44        434.83         7.11 o                         
   4   5   6        119.83        117.97         2.77 o                         
   5   5   6        203.47        189.88         2.36 o                         
   6   5   6         34.74         32.96         1.04 o                         
  -5   6   6          0.52          0.59         0.50 o                         
  -4   6   6        102.33         99.19         2.09 o                         
  -3   6   6        662.24        650.55         9.41 o                         
  -2   6   6        349.38        316.20         8.24 o                         
  -1   6   6        493.56        470.68        11.73 o                         
   0   6   6       1318.31       1382.41        17.48 o                         
   1   6   6         61.38         58.50         3.44 o                         
   2   6   6        170.13        164.12         5.90 o                         
   3   6   6         50.87         50.62         2.82 o                         
   4   6   6        328.40        323.68         5.43 o                         
   5   6   6        450.58        434.35         7.95 o                         
  -4   7   6        287.97        304.85         6.50 o                         
  -3   7   6         74.96         80.60         3.53 o                         
  -2   7   6        237.69        254.76         7.48 o                         
  -1   7   6        200.30        194.06        16.34 o                         
   0   7   6        200.65        190.86         9.10 o                         
   1   7   6        265.30        251.85        11.90 o                         
   2   7   6          0.25         -1.24         1.35 o                         
   3   7   6        165.79        150.80         5.63 o                         
   4   7   6        480.74        431.60        12.82 o                         
  -3   8   6          1.13          1.59         0.94 o                         
   1   8   6         18.25         15.65         1.86 o                         
   2   8   6         26.67         25.57         2.19 o                         
   3   8   6        239.76        195.00         6.02 o                         
  -3  -8   7         47.32         53.48         1.06 o                         
  -2  -8   7         66.89         70.24         1.21 o                         
  -1  -8   7        229.03        240.99         2.81 o                         
   0  -8   7         97.17        113.08         1.61 o                         
   1  -8   7        215.11        218.22         3.01 o                         
   2  -8   7        313.23        322.07         4.16 o                         
   3  -8   7         32.50         32.41         1.47 o                         
  -4  -7   7        200.33        187.44         4.95 o                         
  -3  -7   7        396.29        406.07         3.85 o                         
  -2  -7   7         11.78         12.10         0.61 o                         
  -1  -7   7         40.61         37.26         1.14 o                         
   0  -7   7        239.25        249.39         2.34 o                         
   1  -7   7         36.21         39.90         0.83 o                         
   2  -7   7        139.45        144.05         1.49 o                         
   3  -7   7        169.77        178.56         2.01 o                         
   4  -7   7        115.31        119.72         2.09 o                         
  -5  -6   7        159.99        165.70         1.97 o                         
  -4  -6   7         36.63         42.79         0.74 o                         
  -3  -6   7        463.83        459.39         3.15 o                         
  -2  -6   7        646.18        667.14         4.66 o                         
  -1  -6   7        252.88        250.25         1.88 o                         
   0  -6   7        117.04        128.44         2.22 o                         
   1  -6   7        294.39        290.56         2.04 o                         
   2  -6   7        235.16        242.35         2.11 o                         
   3  -6   7         13.91         14.99         0.60 o                         
   4  -6   7        181.51        182.41         1.88 o                         
   5  -6   7         73.55         76.12         2.10 o                         
  -6  -5   7         50.63         49.95         1.48 o                         
  -5  -5   7        200.81        204.59         1.83 o                         
  -4  -5   7         70.47         72.44         1.02 o                         
  -3  -5   7        446.14        465.71         2.95 o                         
  -2  -5   7        278.39        284.48         1.94 o                         
  -1  -5   7         38.47         33.82         0.54 o                         
   0  -5   7        108.40        109.39         0.94 o                         
   1  -5   7       1234.58       1277.00         6.14 o                         
   2  -5   7        133.08        144.35         1.25 o                         
   3  -5   7        380.15        386.39         2.52 o                         
   4  -5   7         55.98         57.81         0.84 o                         
   5  -5   7         48.28         47.52         0.77 o                         
   6  -5   7         70.78         71.77         1.49 o                         
  -6  -4   7        161.89        160.75         2.25 o                         
  -5  -4   7         63.56         62.91         0.88 o                         
  -4  -4   7        226.99        218.56         1.53 o                         
  -3  -4   7        641.05        653.63         3.51 o                         
  -2  -4   7         65.86         63.55         0.68 o                         
  -1  -4   7       1239.75       1195.68         5.75 o                         
   0  -4   7        453.46        457.22         2.72 o                         
   1  -4   7        175.21        196.78         1.32 o                         
   2  -4   7        478.41        466.58         2.50 o                         
   3  -4   7        220.60        221.67         1.61 o                         
   4  -4   7        210.92        211.35         1.89 o                         
   5  -4   7         96.23         99.94         1.11 o                         
   6  -4   7         95.85         94.90         1.21 o                         
  -7  -3   7        228.14        225.69         4.07 o                         
  -6  -3   7        238.00        241.42         1.77 o                         
  -5  -3   7        275.43        285.96         2.02 o                         
  -4  -3   7        880.71        890.66         4.26 o                         
  -3  -3   7        710.43        717.67         3.26 o                         
  -2  -3   7        703.61        701.88         3.94 o                         
  -1  -3   7         86.59         97.24         1.09 o                         
   0  -3   7       1464.23       1550.14         8.77 o                         
   1  -3   7        342.97        328.85         2.64 o                         
   2  -3   7        847.30        890.80         4.50 o                         
   3  -3   7        321.17        307.06         1.74 o                         
   4  -3   7         62.95         64.99         0.78 o                         
   5  -3   7        284.66        300.50         2.30 o                         
   6  -3   7         45.13         44.08         0.70 o                         
   7  -3   7        117.74        110.67         2.73 o                         
  -7  -2   7        256.54        247.53         3.20 o                         
  -6  -2   7        257.76        256.96         1.35 o                         
  -5  -2   7         78.92         84.02         0.83 o                         
  -4  -2   7        121.10        125.60         0.95 o                         
  -3  -2   7        676.45        658.30         3.54 o                         
  -2  -2   7       1171.71       1213.31         6.29 o                         
  -1  -2   7        548.34        557.63         3.38 o                         
   0  -2   7       1410.41       1405.05         8.00 o                         
   1  -2   7       1282.18       1242.85         7.10 o                         
   2  -2   7        647.86        680.41         3.76 o                         
   3  -2   7        183.00        207.72         1.31 o                         
   4  -2   7        307.28        311.66         1.95 o                         
   5  -2   7        125.80        126.01         1.51 o                         
   6  -2   7         88.47         88.11         0.99 o                         
   7  -2   7         74.40         74.07         1.32 o                         
  -7  -1   7        165.16        156.55         2.22 o                         
  -6  -1   7        251.54        261.70         1.79 o                         
  -5  -1   7        375.97        373.53         2.11 o                         
  -4  -1   7        765.19        745.82         3.52 o                         
  -3  -1   7        722.27        715.01         3.52 o                         
  -2  -1   7         45.53         47.19         0.61 o                         
  -1  -1   7          3.98          2.80         0.28 o                         
   0  -1   7        449.91        451.74         3.12 o                         
   1  -1   7        741.70        757.31         4.19 o                         
   2  -1   7       2294.74       2253.44         9.69 o                         
   3  -1   7        264.93        252.76         1.55 o                         
   4  -1   7        867.44        838.64         3.88 o                         
   5  -1   7         63.18         63.45         0.82 o                         
   6  -1   7        254.26        262.30         2.12 o                         
   7  -1   7         32.78         34.34         1.02 o                         
  -7   0   7          0.48          1.26         0.27 o                         
  -6   0   7          6.04          6.55         0.35 o                         
  -5   0   7        249.50        226.73         1.61 o                         
  -4   0   7       2378.03       2448.87        11.26 o                         
  -3   0   7        440.21        460.43         2.91 o                         
  -2   0   7       1465.26       1518.25         7.59 o                         
  -1   0   7        694.29        646.70         5.90 o                         
   0   0   7       1057.10        978.05         6.57 o                         
   1   0   7         95.14        101.57         0.97 o                         
   2   0   7        468.30        423.26         2.72 o                         
   3   0   7          0.65          0.86         0.29 o                         
   4   0   7        377.44        350.05         2.27 o                         
   5   0   7         52.55         51.28         0.80 o                         
   6   0   7        194.52        198.17         1.77 o                         
   7   0   7        114.55        110.68         1.64 o                         
  -7   1   7        175.41        173.40         1.76 o                         
  -6   1   7        251.83        257.34         1.94 o                         
  -5   1   7        436.90        431.06         2.65 o                         
  -4   1   7        795.03        770.42         4.38 o                         
  -3   1   7        712.93        701.19         4.28 o                         
  -2   1   7         68.67         69.87         1.02 o                         
  -1   1   7          4.18          2.85         0.49 o                         
   0   1   7        523.41        515.46         4.09 o                         
   1   1   7        663.01        674.77         4.74 o                         
   2   1   7       2243.36       2183.82        11.23 o                         
   3   1   7        206.83        190.11         1.48 o                         
   4   1   7        819.32        782.00         4.14 o                         
   5   1   7         92.35         92.07         1.00 o                         
   6   1   7        251.93        256.57         1.97 o                         
   7   1   7         28.16         28.85         0.84 o                         
  -7   2   7        257.22        262.08         2.45 o                         
  -6   2   7        242.85        240.07         1.95 o                         
  -5   2   7         71.05         75.30         0.96 o                         
  -4   2   7        104.07        106.73         1.27 o                         
  -3   2   7        652.57        633.53         4.55 o                         
  -2   2   7       1251.29       1270.75         8.55 o                         
  -1   2   7        532.84        540.10         5.12 o                         
   0   2   7       1331.55       1307.02        13.87 o                         
   1   2   7       1213.17       1143.64         9.17 o                         
   2   2   7        636.49        661.33         4.57 o                         
   3   2   7        170.11        189.62         1.73 o                         
   4   2   7        291.04        285.14         2.21 o                         
   5   2   7        118.55        117.08         1.41 o                         
   6   2   7        105.01        102.90         1.35 o                         
   7   2   7         82.71         78.48         1.51 o                         
  -7   3   7        207.73        193.12         2.46 o                         
  -6   3   7        211.22        213.29         1.81 o                         
  -5   3   7        305.12        314.39         2.42 o                         
  -4   3   7        840.26        845.02         6.15 o                         
  -3   3   7        738.17        733.30         5.62 o                         
  -2   3   7        696.41        679.42         7.79 o                         
  -1   3   7         82.17         87.12         1.74 o                         
   0   3   7       1468.07       1532.13        17.03 o                         
   1   3   7        372.18        358.09         4.86 o                         
   2   3   7        954.14        982.32         7.80 o                         
   3   3   7        302.75        279.42         2.84 o                         
   4   3   7         68.34         68.33         1.45 o                         
   5   3   7        272.68        276.09         2.31 o                         
   6   3   7         46.57         44.37         0.84 o                         
   7   3   7        111.70        113.03         2.79 o                         
  -6   4   7        163.13        161.59         1.64 o                         
  -5   4   7         58.98         55.59         0.91 o                         
  -4   4   7        308.44        292.55         2.86 o                         
  -3   4   7        628.14        623.19         6.36 o                         
  -2   4   7         79.47         76.73         1.77 o                         
  -1   4   7       1279.09       1227.89        13.57 o                         
   0   4   7        414.08        403.74         8.34 o                         
   1   4   7        183.58        191.07         3.03 o                         
   2   4   7        534.47        499.31         5.36 o                         
   3   4   7        229.77        220.59         3.17 o                         
   4   4   7        216.16        206.09         2.55 o                         
   5   4   7         92.82         90.87         1.22 o                         
   6   4   7         88.77         87.19         1.59 o                         
  -6   5   7         52.07         51.64         0.99 o                         
  -5   5   7        222.12        225.36         2.33 o                         
  -4   5   7         84.58         81.56         1.85 o                         
  -3   5   7        419.28        432.23         5.95 o                         
  -2   5   7        321.69        322.32         5.55 o                         
  -1   5   7         35.70         28.27         2.09 o                         
   0   5   7         79.90         74.05         2.33 o                         
   1   5   7       1175.93       1188.01        16.55 o                         
   2   5   7        116.44        113.58         2.69 o                         
   3   5   7        372.99        367.21         6.27 o                         
   4   5   7         69.63         67.73         1.67 o                         
   5   5   7         58.29         54.37         1.08 o                         
   6   5   7         64.28         62.48         3.18 o                         
  -5   6   7        168.74        169.57         2.90 o                         
  -4   6   7         31.58         33.56         1.66 o                         
  -3   6   7        456.76        429.36         8.30 o                         
  -2   6   7        621.13        623.86        11.52 o                         
  -1   6   7        240.05        218.97         6.22 o                         
   0   6   7        142.83        145.25         4.58 o                         
   1   6   7        259.92        240.31        10.09 o                         
   2   6   7        213.01        199.53         5.18 o                         
   3   6   7         14.41         13.76         1.57 o                         
   4   6   7        200.66        184.98         5.66 o                         
   5   6   7         73.05         65.49         3.85 o                         
  -4   7   7        215.14        189.89         6.53 o                         
  -3   7   7        391.47        363.27        10.23 o                         
  -2   7   7         18.53         16.49         2.04 o                         
  -1   7   7         41.12         36.39         6.70 o                         
   0   7   7        219.38        201.16         9.40 o                         
   1   7   7         35.67         37.61         8.46 o                         
   2   7   7        129.38        124.96         4.51 o                         
   3   7   7        167.06        161.28         3.50 o                         
   4   7   7        135.77        134.61         4.97 o                         
  -3   8   7         35.09         35.87         1.97 o                         
  -3  -8   8         75.56         78.85         1.81 o                         
  -2  -8   8         56.92         65.86         1.50 o                         
  -1  -8   8        148.55        161.75         2.22 o                         
   0  -8   8        535.10        541.27         6.67 o                         
   1  -8   8         87.63         87.98         1.57 o                         
   2  -8   8         49.16         49.61         1.25 o                         
   3  -8   8        190.80        183.58         4.13 o                         
  -4  -7   8         90.02         95.85         2.30 o                         
  -3  -7   8       1194.81       1227.19        14.20 o                         
  -2  -7   8         88.66         95.86         1.33 o                         
  -1  -7   8         10.67         12.35         0.61 o                         
   0  -7   8         85.25         90.86         1.30 o                         
   1  -7   8        276.18        280.34         3.24 o                         
   2  -7   8        163.57        162.84         2.16 o                         
   3  -7   8         37.87         40.41         1.71 o                         
   4  -7   8         21.33         18.95         1.19 o                         
  -5  -6   8        287.88        304.36         3.88 o                         
  -4  -6   8        157.43        153.89         1.82 o                         
  -3  -6   8         88.42         90.29         1.09 o                         
  -2  -6   8        441.94        445.19         3.14 o                         
  -1  -6   8          8.00         11.13         0.46 o                         
   0  -6   8         96.23         94.44         1.07 o                         
   1  -6   8        336.71        349.48         2.56 o                         
   2  -6   8         22.05         22.65         0.64 o                         
   3  -6   8        394.02        405.66         3.14 o                         
   4  -6   8         28.82         33.05         0.85 o                         
   5  -6   8        118.78        123.63         2.34 o                         
  -6  -5   8        131.56        137.60         3.43 o                         
  -5  -5   8         77.17         76.58         1.51 o                         
  -4  -5   8        156.42        162.31         1.31 o                         
  -3  -5   8        146.51        143.07         1.31 o                         
  -2  -5   8        291.89        294.00         2.04 o                         
  -1  -5   8        519.59        488.38         3.18 o                         
   0  -5   8        345.99        344.94         2.23 o                         
   1  -5   8        716.03        694.82         3.99 o                         
   2  -5   8        341.89        348.34         2.32 o                         
   3  -5   8         40.65         40.78         0.70 o                         
   4  -5   8        127.19        135.53         1.26 o                         
   5  -5   8        225.94        230.59         2.48 o                         
   6  -5   8         94.58         86.38         3.03 o                         
  -6  -4   8        211.04        214.40         3.21 o                         
  -5  -4   8        293.96        295.18         2.17 o                         
  -4  -4   8         45.29         46.67         0.68 o                         
  -3  -4   8       1223.25       1229.00         6.24 o                         
  -2  -4   8        215.98        212.31         1.61 o                         
  -1  -4   8        118.00        124.74         1.14 o                         
   0  -4   8        598.28        585.96         3.10 o                         
   1  -4   8        218.87        240.31         1.68 o                         
   2  -4   8        111.73        120.17         1.03 o                         
   3  -4   8       1602.02       1646.72         7.70 o                         
   4  -4   8        210.58        221.81         1.75 o                         
   5  -4   8         23.00         23.78         0.56 o                         
   6  -4   8        117.89        117.51         2.00 o                         
  -7  -3   8         17.58         15.05         1.08 o                         
  -6  -3   8        281.85        287.22         2.25 o                         
  -5  -3   8         10.59         10.68         0.39 o                         
  -4  -3   8        285.47        295.50         1.80 o                         
  -3  -3   8       1116.56       1071.83         4.89 o                         
  -2  -3   8        694.70        688.23         3.47 o                         
  -1  -3   8       1059.71       1075.48         6.10 o                         
   0  -3   8        174.36        169.87         1.43 o                         
   1  -3   8        149.63        153.40         1.29 o                         
   2  -3   8         47.15         45.08         0.62 o                         
   3  -3   8        463.94        485.60         2.58 o                         
   4  -3   8         28.13         23.92         0.54 o                         
   5  -3   8         65.04         68.06         0.91 o                         
   6  -3   8         55.02         53.64         1.17 o                         
  -7  -2   8        488.22        498.12         6.24 o                         
  -6  -2   8        238.61        250.52         1.70 o                         
  -5  -2   8         68.75         57.79         0.68 o                         
  -4  -2   8        831.78        802.61         3.76 o                         
  -3  -2   8         93.07         89.14         0.83 o                         
  -2  -2   8         45.01         41.82         0.60 o                         
  -1  -2   8        779.32        778.80         4.34 o                         
   0  -2   8        606.20        671.88         5.42 o                         
   1  -2   8        414.10        406.05         2.54 o                         
   2  -2   8       1614.28       1579.40         7.28 o                         
   3  -2   8        138.08        145.94         1.09 o                         
   4  -2   8        285.45        298.13         1.92 o                         
   5  -2   8        190.80        191.83         1.52 o                         
   6  -2   8        212.28        207.75         2.22 o                         
   7  -2   8         26.98         24.67         0.75 o                         
  -7  -1   8         10.19          8.86         0.53 o                         
  -6  -1   8        270.81        296.03         1.55 o                         
  -5  -1   8         47.68         59.12         0.69 o                         
  -4  -1   8       1012.63        997.46         4.55 o                         
  -3  -1   8        133.44        139.21         1.22 o                         
  -2  -1   8        186.23        187.43         1.25 o                         
  -1  -1   8        279.34        244.93         1.62 o                         
   0  -1   8        355.08        365.05         2.96 o                         
   1  -1   8       1342.36       1322.84         7.03 o                         
   2  -1   8       3125.05       3054.96        12.73 o                         
   3  -1   8        294.54        291.24         1.67 o                         
   4  -1   8        542.98        536.22         2.93 o                         
   5  -1   8         30.90         32.39         0.61 o                         
   6  -1   8        193.84        193.34         1.74 o                         
   7  -1   8         64.78         65.05         1.31 o                         
  -7   0   8         41.34         41.35         0.74 o                         
  -6   0   8         15.66         16.59         0.41 o                         
  -5   0   8        133.87        112.17         0.96 o                         
  -4   0   8          2.05          4.63         0.35 o                         
  -3   0   8          7.43          5.55         0.31 o                         
  -2   0   8         16.91         26.59         0.51 o                         
  -1   0   8        166.50        165.42         1.43 o                         
   0   0   8       2554.78       2426.39        13.83 o                         
   1   0   8         12.00         10.67         0.43 o                         
   2   0   8       2054.82       2042.38         9.41 o                         
   3   0   8        595.97        585.99         2.97 o                         
   4   0   8         16.52         15.02         0.41 o                         
   5   0   8          8.28          8.54         0.43 o                         
   6   0   8        384.89        376.90         3.38 o                         
   7   0   8         10.03          9.06         0.54 o                         
  -7   1   8          6.97          6.25         0.41 o                         
  -6   1   8        268.69        286.03         1.85 o                         
  -5   1   8         34.19         44.58         0.73 o                         
  -4   1   8       1023.98       1001.52         5.21 o                         
  -3   1   8        151.84        160.46         1.33 o                         
  -2   1   8        213.87        218.93         1.94 o                         
  -1   1   8        243.78        208.32         2.14 o                         
   0   1   8        363.54        366.74         3.58 o                         
   1   1   8       1298.51       1302.00         7.80 o                         
   2   1   8       3193.19       3125.40        15.14 o                         
   3   1   8        285.35        281.29         1.92 o                         
   4   1   8        526.39        518.15         3.20 o                         
   5   1   8         37.84         37.96         0.73 o                         
   6   1   8        179.87        178.98         1.46 o                         
   7   1   8         69.65         72.37         1.89 o                         
  -7   2   8        523.53        529.51         6.14 o                         
  -6   2   8        232.06        243.35         1.86 o                         
  -5   2   8         68.78         59.49         0.81 o                         
  -4   2   8        803.99        768.50         4.61 o                         
  -3   2   8         83.07         77.94         1.03 o                         
  -2   2   8         68.27         62.72         1.28 o                         
  -1   2   8        767.34        773.99         6.53 o                         
   0   2   8        628.41        687.20         6.31 o                         
   1   2   8        306.16        293.70         2.79 o                         
   2   2   8       1628.05       1567.04         9.35 o                         
   3   2   8        138.25        142.23         1.29 o                         
   4   2   8        333.17        339.38         2.50 o                         
   5   2   8        212.29        209.81         1.68 o                         
   6   2   8        235.37        226.97         1.90 o                         
   7   2   8         28.09         24.92         1.17 o                         
  -7   3   8         13.91          9.18         0.53 o                         
  -6   3   8        305.65        306.88         2.94 o                         
  -5   3   8          4.31          4.51         0.44 o                         
  -4   3   8        246.66        255.26         2.38 o                         
  -3   3   8       1100.88       1050.99         7.60 o                         
  -2   3   8        695.45        681.04         6.78 o                         
  -1   3   8       1067.51       1053.32         8.72 o                         
   0   3   8        164.62        163.72         2.64 o                         
   1   3   8        163.40        165.41         1.94 o                         
   2   3   8         60.90         57.33         1.08 o                         
   3   3   8        437.93        448.44         3.51 o                         
   4   3   8         34.21         27.58         0.72 o                         
   5   3   8         57.37         59.67         0.88 o                         
   6   3   8         77.75         73.08         1.21 o                         
  -6   4   8        227.16        232.10         2.19 o                         
  -5   4   8        300.83        298.99         3.09 o                         
  -4   4   8         48.48         50.09         1.07 o                         
  -3   4   8       1159.08       1147.58        10.13 o                         
  -2   4   8        237.36        223.24         3.85 o                         
  -1   4   8         99.67        100.39         2.62 o                         
   0   4   8        661.32        647.66         6.99 o                         
   1   4   8        239.94        252.81         3.24 o                         
   2   4   8        133.23        133.47         1.86 o                         
   3   4   8       1561.68       1556.25        12.02 o                         
   4   4   8        227.19        229.63         2.84 o                         
   5   4   8         22.77         23.71         0.61 o                         
   6   4   8        105.69         98.87         1.81 o                         
  -6   5   8        116.68        120.46         1.91 o                         
  -5   5   8         78.55         76.39         1.36 o                         
  -4   5   8        176.87        176.64         3.03 o                         
  -3   5   8        138.04        132.21         2.34 o                         
  -2   5   8        338.40        349.04         6.79 o                         
  -1   5   8        474.50        436.49         7.09 o                         
   0   5   8        372.45        365.14         5.72 o                         
   1   5   8        769.06        737.82         9.31 o                         
   2   5   8        366.37        349.08         5.92 o                         
   3   5   8         39.73         36.06         1.55 o                         
   4   5   8        128.84        130.88         2.23 o                         
   5   5   8        249.39        244.37         2.46 o                         
   6   5   8         95.49         87.18         3.27 o                         
  -5   6   8        283.99        273.14         4.41 o                         
  -4   6   8        159.61        150.77         2.41 o                         
  -3   6   8         98.59         93.29         2.45 o                         
  -2   6   8        372.08        359.59         8.98 o                         
  -1   6   8         14.22         17.46         1.60 o                         
   0   6   8        111.08        105.78         2.65 o                         
   1   6   8        365.54        361.81         7.10 o                         
   2   6   8         23.09         21.90         1.76 o                         
   3   6   8        384.36        368.39         6.56 o                         
   4   6   8         40.81         40.82         1.20 o                         
   5   6   8         95.26         94.60         1.90 o                         
  -4   7   8         79.31         80.09         3.09 o                         
  -3   7   8       1141.27       1142.28        21.19 o                         
  -2   7   8         66.44         64.49         3.02 o                         
  -1   7   8         17.21         14.59         3.44 o                         
   0   7   8        105.80        103.56         4.17 o                         
   1   7   8        265.88        279.66        19.04 o                         
   2   7   8        150.58        135.61         6.15 o                         
   3   7   8         33.44         30.96         1.42 o                         
   4   7   8         26.39         23.89         1.51 o                         
   2   8   8         48.29         42.78         2.18 o                         
  -2  -8   9         64.06         70.10         1.65 o                         
  -1  -8   9         58.80         65.11         1.41 o                         
   0  -8   9        105.49        108.89         2.44 o                         
   1  -8   9        372.01        371.11         6.96 o                         
   2  -8   9         65.64         63.46         2.30 o                         
  -4  -7   9        179.38        175.24         3.63 o                         
  -3  -7   9         32.45         34.45         1.19 o                         
  -2  -7   9         50.75         49.68         1.33 o                         
  -1  -7   9        224.01        231.98         2.71 o                         
   0  -7   9        241.06        244.42         2.72 o                         
   1  -7   9        441.77        474.00         5.92 o                         
   2  -7   9        164.56        170.53         3.55 o                         
   3  -7   9         87.92         88.34         2.51 o                         
   4  -7   9        184.83        166.75        11.04 o                         
  -5  -6   9        243.68        245.93         3.46 o                         
  -4  -6   9          5.87          5.78         0.65 o                         
  -3  -6   9        182.15        190.28         2.31 o                         
  -2  -6   9        306.44        317.07         2.53 o                         
  -1  -6   9        311.40        310.97         2.30 o                         
   0  -6   9        174.70        166.58         1.77 o                         
   1  -6   9        133.72        140.82         1.60 o                         
   2  -6   9        158.01        157.12         1.74 o                         
   3  -6   9        631.92        655.67         7.13 o                         
   4  -6   9         36.07         40.68         1.12 o                         
   5  -6   9        130.17        127.99         2.65 o                         
  -6  -5   9         46.64         47.58         2.95 o                         
  -5  -5   9        238.51        242.84         2.54 o                         
  -4  -5   9         25.27         27.09         0.72 o                         
  -3  -5   9         49.45         53.80         0.79 o                         
  -2  -5   9        134.30        144.45         2.73 o                         
  -1  -5   9        324.15        307.60         2.32 o                         
   0  -5   9        934.39        944.09         6.64 o                         
   1  -5   9         17.33         19.37         0.68 o                         
   2  -5   9        697.27        707.19         4.64 o                         
   3  -5   9        856.97        875.58         5.78 o                         
   4  -5   9         20.40         20.19         0.69 o                         
   5  -5   9          7.16          6.89         0.50 o                         
  -6  -4   9         15.57         15.53         0.68 o                         
  -5  -4   9        134.83        133.80         1.45 o                         
  -4  -4   9        292.09        289.62         2.10 o                         
  -3  -4   9        995.36        967.64         5.71 o                         
  -2  -4   9        329.94        332.27         2.33 o                         
  -1  -4   9        526.17        540.56         3.05 o                         
   0  -4   9        257.39        271.02         1.70 o                         
   1  -4   9         98.50         95.12         0.99 o                         
   2  -4   9         48.58         53.85         0.80 o                         
   3  -4   9        518.55        528.91         3.38 o                         
   4  -4   9        537.74        551.89         3.78 o                         
   5  -4   9        112.04        123.38         1.62 o                         
   6  -4   9        172.57        169.27         2.41 o                         
  -6  -3   9         20.99         21.18         0.77 o                         
  -5  -3   9        211.47        210.17         1.58 o                         
  -4  -3   9        257.48        251.47         1.73 o                         
  -3  -3   9        173.76        176.52         1.31 o                         
  -2  -3   9       1207.47       1186.02         5.44 o                         
  -1  -3   9        130.06        130.26         0.99 o                         
   0  -3   9        134.73        120.29         0.96 o                         
   1  -3   9        303.98        307.38         1.86 o                         
   2  -3   9        222.07        234.43         1.60 o                         
   3  -3   9        104.19        114.45         1.05 o                         
   4  -3   9         18.04         23.20         0.58 o                         
   5  -3   9         16.26         18.59         0.70 o                         
   6  -3   9        129.46        132.35         2.23 o                         
  -7  -2   9        138.40        134.88         3.72 o                         
  -6  -2   9        558.98        584.70         3.89 o                         
  -5  -2   9          6.99          8.26         0.38 o                         
  -4  -2   9        493.61        480.66         2.66 o                         
  -3  -2   9        373.48        371.11         2.12 o                         
  -2  -2   9        534.02        528.86         2.74 o                         
  -1  -2   9       1818.74       1820.09         9.38 o                         
   0  -2   9        988.91       1009.91         5.40 o                         
   1  -2   9        616.42        635.89         3.57 o                         
   2  -2   9        559.82        540.25         2.60 o                         
   3  -2   9         43.91         44.68         0.57 o                         
   4  -2   9         25.70         28.53         0.61 o                         
   5  -2   9        266.72        259.72         2.16 o                         
   6  -2   9         50.08         50.44         1.13 o                         
   7  -2   9         62.46         57.39         2.43 o                         
  -7  -1   9         39.13         36.89         0.95 o                         
  -6  -1   9         17.48         15.93         0.45 o                         
  -5  -1   9         97.41         89.60         0.86 o                         
  -4  -1   9        116.53        119.24         1.09 o                         
  -3  -1   9        366.84        339.60         1.84 o                         
  -2  -1   9        195.09        194.29         1.25 o                         
  -1  -1   9        217.60        221.14         1.48 o                         
   0  -1   9        248.00        230.46         1.70 o                         
   1  -1   9       1706.86       1695.26         8.84 o                         
   2  -1   9        953.86        931.60         4.47 o                         
   3  -1   9         69.72         64.35         0.66 o                         
   4  -1   9         90.81         86.92         0.97 o                         
   5  -1   9        171.47        174.49         1.62 o                         
   6  -1   9        244.69        241.73         2.43 o                         
   7  -1   9         39.24         33.20         1.07 o                         
  -7   0   9        225.08        226.07         2.69 o                         
  -6   0   9          0.46          1.91         0.30 o                         
  -5   0   9          1.91          2.08         0.32 o                         
  -4   0   9       1265.39       1276.64         5.96 o                         
  -3   0   9         25.38         18.08         0.42 o                         
  -2   0   9         12.84         10.43         0.36 o                         
  -1   0   9        125.07        107.60         1.00 o                         
   0   0   9        213.84        201.08         1.69 o                         
   1   0   9         28.72         23.16         0.48 o                         
   2   0   9        964.04        967.16         5.31 o                         
   3   0   9         67.72         66.37         0.72 o                         
   4   0   9        182.92        181.70         1.40 o                         
   5   0   9        699.74        664.24         4.05 o                         
   6   0   9        306.38        293.81         2.71 o                         
   7   0   9        337.95        331.44         8.56 o                         
  -7   1   9         36.77         36.77         0.75 o                         
  -6   1   9         18.40         17.13         0.48 o                         
  -5   1   9         69.66         62.61         0.79 o                         
  -4   1   9        101.40        100.98         1.20 o                         
  -3   1   9        341.65        315.43         2.09 o                         
  -2   1   9        149.89        148.56         1.45 o                         
  -1   1   9        230.98        233.00         2.10 o                         
   0   1   9        238.86        219.54         1.90 o                         
   1   1   9       1733.74       1721.28         9.65 o                         
   2   1   9        957.32        919.27         4.80 o                         
   3   1   9         88.75         83.57         0.85 o                         
   4   1   9         82.48         77.84         0.94 o                         
   5   1   9        176.05        176.15         1.98 o                         
   6   1   9        236.36        228.98         2.00 o                         
   7   1   9         47.90         45.38         1.31 o                         
  -7   2   9        144.49        152.04         2.29 o                         
  -6   2   9        542.79        565.84         3.93 o                         
  -5   2   9          8.18          9.37         0.42 o                         
  -4   2   9        478.89        470.42         3.30 o                         
  -3   2   9        351.20        344.39         2.60 o                         
  -2   2   9        559.55        548.63         4.18 o                         
  -1   2   9       1732.54       1721.57        11.36 o                         
   0   2   9       1000.51       1007.04         7.21 o                         
   1   2   9        621.84        636.07         4.87 o                         
   2   2   9        637.78        608.87         4.19 o                         
   3   2   9         50.01         47.97         0.77 o                         
   4   2   9         29.31         31.47         0.82 o                         
   5   2   9        263.14        254.58         2.00 o                         
   6   2   9         37.56         36.90         0.72 o                         
   7   2   9         58.30         49.57         2.15 o                         
  -6   3   9         16.04         16.11         0.50 o                         
  -5   3   9        210.05        208.92         2.26 o                         
  -4   3   9        242.07        232.07         2.97 o                         
  -3   3   9        194.20        196.08         2.50 o                         
  -2   3   9       1228.80       1180.20         9.42 o                         
  -1   3   9        156.63        151.09         2.12 o                         
   0   3   9        127.74        107.16         2.07 o                         
   1   3   9        246.62        238.37         2.34 o                         
   2   3   9        223.99        223.56         2.24 o                         
   3   3   9        107.68        111.22         1.68 o                         
   4   3   9         16.35         20.50         0.67 o                         
   5   3   9         14.32         14.14         0.52 o                         
   6   3   9        147.20        143.88         1.92 o                         
  -6   4   9         16.82         15.86         0.56 o                         
  -5   4   9        126.73        123.58         1.53 o                         
  -4   4   9        332.48        322.98         3.43 o                         
  -3   4   9        970.73        937.94         8.64 o                         
  -2   4   9        321.95        316.26         4.20 o                         
  -1   4   9        522.15        516.68         6.95 o                         
   0   4   9        274.17        281.60         3.62 o                         
   1   4   9        103.86         93.81         1.72 o                         
   2   4   9         51.80         55.41         1.57 o                         
   3   4   9        521.82        500.42         4.61 o                         
   4   4   9        485.53        469.43         4.56 o                         
   5   4   9         99.70        102.54         1.20 o                         
   6   4   9        183.34        173.05         4.07 o                         
  -6   5   9         42.35         39.02         1.14 o                         
  -5   5   9        245.50        247.84         2.45 o                         
  -4   5   9         36.56         38.31         1.13 o                         
  -3   5   9         33.75         35.90         1.40 o                         
  -2   5   9        107.85        138.89         8.76 o                         
  -1   5   9        306.96        282.97         5.28 o                         
   0   5   9       1032.29       1018.66        10.18 o                         
   1   5   9         22.54         21.80         1.07 o                         
   2   5   9        687.50        668.88         7.40 o                         
   3   5   9        842.27        810.31         9.72 o                         
   4   5   9         24.76         22.59         1.02 o                         
   5   5   9          8.29          7.68         0.59 o                         
  -5   6   9        248.99        247.84         4.63 o                         
  -4   6   9          2.62          2.23         0.64 o                         
  -3   6   9        179.04        191.33         4.95 o                         
  -2   6   9        331.38        333.33         6.47 o                         
  -1   6   9        353.86        352.30         5.39 o                         
   0   6   9        178.57        165.09         3.33 o                         
   1   6   9        118.20        110.91         2.94 o                         
   2   6   9        113.96        106.92         4.10 o                         
   3   6   9        605.09        596.69         9.29 o                         
   4   6   9         41.42         41.12         1.14 o                         
   5   6   9        131.60        132.21         2.62 o                         
  -4   7   9        174.61        168.11         5.63 o                         
  -3   7   9         32.17         33.30         2.20 o                         
  -2   7   9         42.07         35.93         1.78 o                         
  -1   7   9        217.44        217.61         5.26 o                         
   0   7   9        243.92        241.57         7.71 o                         
   1   7   9        444.98        428.66        16.58 o                         
   2   7   9        165.31        160.68         4.42 o                         
   3   7   9         92.18         88.44         2.85 o                         
   4   7   9        177.67        161.69         3.06 o                         
   1   8   9        396.42        365.80        10.59 o                         
   2   8   9         59.58         51.37         2.34 o                         
  -2  -8  10         59.81         54.91         1.49 o                         
  -1  -8  10         43.03         43.36         1.13 o                         
   0  -8  10        281.87        276.95         3.36 o                         
   1  -8  10         59.42         62.26         1.40 o                         
   2  -8  10          6.43          6.51         0.64 o                         
  -4  -7  10         59.94         57.47         1.47 o                         
  -3  -7  10        331.22        352.63         6.13 o                         
  -2  -7  10         25.94         21.06         0.98 o                         
  -1  -7  10        265.70        270.71         3.75 o                         
   0  -7  10         66.59         69.45         1.37 o                         
   1  -7  10        259.09        266.89         2.94 o                         
   2  -7  10        339.04        341.28         4.75 o                         
   3  -7  10         58.58         59.09         1.39 o                         
  -5  -6  10        259.45        244.76         5.33 o                         
  -4  -6  10         45.84         52.26         1.31 o                         
  -3  -6  10         56.75         54.30         1.26 o                         
  -2  -6  10       1536.58       1572.97        11.99 o                         
  -1  -6  10        224.77        234.04         2.19 o                         
   0  -6  10         46.43         44.94         0.99 o                         
   1  -6  10        466.97        494.09         4.86 o                         
   2  -6  10        120.16        127.21         1.86 o                         
   3  -6  10        223.10        240.08         3.72 o                         
   4  -6  10         30.62         31.29         1.12 o                         
  -5  -5  10        181.88        183.89         2.18 o                         
  -4  -5  10        264.05        269.83         2.74 o                         
  -3  -5  10         53.49         55.82         1.08 o                         
  -2  -5  10        175.37        178.72         1.90 o                         
  -1  -5  10        232.81        226.63         2.09 o                         
   0  -5  10        662.04        655.39         4.96 o                         
   1  -5  10        370.45        393.37         3.44 o                         
   2  -5  10        383.20        384.47         3.29 o                         
   3  -5  10         64.40         67.06         1.09 o                         
   4  -5  10        265.22        283.51         2.62 o                         
   5  -5  10         75.16         75.35         1.28 o                         
  -6  -4  10         24.00         18.95         0.76 o                         
  -5  -4  10        147.85        158.36         2.00 o                         
  -4  -4  10         68.92         69.50         1.02 o                         
  -3  -4  10         16.02         18.48         0.60 o                         
  -2  -4  10        486.14        490.94         3.12 o                         
  -1  -4  10         49.09         44.94         0.63 o                         
   0  -4  10        656.82        645.52         3.52 o                         
   1  -4  10          0.48          1.41         0.37 o                         
   2  -4  10        434.62        447.63         3.04 o                         
   3  -4  10         47.66         42.27         0.78 o                         
   4  -4  10        356.14        359.82         3.19 o                         
   5  -4  10        188.97        185.90         1.93 o                         
   6  -4  10         75.57         72.90         1.30 o                         
  -6  -3  10        347.09        366.26         4.05 o                         
  -5  -3  10         27.40         30.13         0.64 o                         
  -4  -3  10        991.76        989.37         5.95 o                         
  -3  -3  10       1025.73       1012.11         5.47 o                         
  -2  -3  10         84.55         87.19         0.88 o                         
  -1  -3  10        111.80        107.19         0.84 o                         
   0  -3  10         15.94         14.23         0.39 o                         
   1  -3  10         93.02         81.11         0.75 o                         
   2  -3  10        407.56        402.74         2.44 o                         
   3  -3  10         12.71          9.00         0.43 o                         
   4  -3  10        252.54        240.17         2.02 o                         
   5  -3  10         81.24         88.89         1.25 o                         
   6  -3  10        133.19        131.20         2.12 o                         
  -7  -2  10          0.18          0.29         0.74 o                         
  -6  -2  10          3.47          4.26         0.42 o                         
  -5  -2  10        539.92        530.46         3.48 o                         
  -4  -2  10        120.68        119.17         1.04 o                         
  -3  -2  10        315.95        316.46         1.96 o                         
  -2  -2  10       1496.60       1467.88         6.52 o                         
  -1  -2  10        510.51        512.48         2.79 o                         
   0  -2  10         33.17         38.97         0.59 o                         
   1  -2  10        529.82        574.44         2.91 o                         
   2  -2  10        594.41        598.41         2.88 o                         
   3  -2  10        501.78        507.54         2.76 o                         
   4  -2  10         19.34         16.99         0.50 o                         
   5  -2  10          5.98          6.10         0.53 o                         
   6  -2  10        152.56        158.87         2.09 o                         
  -7  -1  10        402.23        410.95         8.38 o                         
  -6  -1  10        325.40        325.03         2.24 o                         
  -5  -1  10         19.41         13.09         0.45 o                         
  -4  -1  10        203.04        190.02         1.54 o                         
  -3  -1  10        560.24        579.69         2.92 o                         
  -2  -1  10        422.54        422.39         2.05 o                         
  -1  -1  10       1597.80       1571.59         7.40 o                         
   0  -1  10         57.27         47.54         0.97 o                         
   1  -1  10        643.62        652.13         3.97 o                         
   2  -1  10        164.84        152.66         1.01 o                         
   3  -1  10        471.20        462.07         2.63 o                         
   4  -1  10        219.33        226.17         1.84 o                         
   5  -1  10         46.08         46.17         0.95 o                         
   6  -1  10         30.63         29.52         0.74 o                         
  -7   0  10        173.56        168.15         2.65 o                         
  -6   0  10         54.80         47.10         0.67 o                         
  -5   0  10          2.86          1.98         0.35 o                         
  -4   0  10        169.96        190.40         1.50 o                         
  -3   0  10        464.63        457.62         2.41 o                         
  -2   0  10         16.12         16.89         0.38 o                         
  -1   0  10       1274.01       1249.73         6.13 o                         
   0   0  10        120.27        112.13         1.02 o                         
   1   0  10        344.85        361.68         2.25 o                         
   2   0  10        605.18        606.25         3.20 o                         
   3   0  10        137.84        150.39         1.16 o                         
   4   0  10         29.40         27.59         0.55 o                         
   5   0  10        951.64        931.53         5.65 o                         
   6   0  10        196.76        191.23         2.12 o                         
   7   0  10         65.75         58.62         4.17 o                         
  -7   1  10        413.71        406.48         6.76 o                         
  -6   1  10        345.76        349.35         2.58 o                         
  -5   1  10         11.76          6.96         0.40 o                         
  -4   1  10        206.09        191.85         1.70 o                         
  -3   1  10        613.94        637.82         3.55 o                         
  -2   1  10        409.28        399.15         2.51 o                         
  -1   1  10       1553.35       1513.38         9.18 o                         
   0   1  10         49.53         37.86         0.73 o                         
   1   1  10        685.25        687.25         4.36 o                         
   2   1  10        118.57        108.04         0.93 o                         
   3   1  10        423.24        411.14         2.49 o                         
   4   1  10        190.61        192.62         1.57 o                         
   5   1  10         56.50         55.53         0.86 o                         
   6   1  10         25.60         24.59         0.64 o                         
  -6   2  10          4.09          4.13         0.38 o                         
  -5   2  10        547.60        522.32         3.13 o                         
  -4   2  10        134.65        133.86         1.33 o                         
  -3   2  10        337.41        332.77         3.13 o                         
  -2   2  10       1470.19       1405.53         9.21 o                         
  -1   2  10        476.07        465.45         4.09 o                         
   0   2  10         36.29         40.26         0.78 o                         
   1   2  10        478.03        505.11         3.67 o                         
   2   2  10        581.86        574.52         3.76 o                         
   3   2  10        541.11        536.26         3.63 o                         
   4   2  10         20.48         19.04         0.70 o                         
   5   2  10          5.04          4.02         0.35 o                         
   6   2  10        138.57        143.20         1.75 o                         
  -6   3  10        330.49        349.20         2.75 o                         
  -5   3  10         24.63         28.56         0.64 o                         
  -4   3  10       1020.88       1003.51         6.52 o                         
  -3   3  10       1058.47       1028.94         6.87 o                         
  -2   3  10         90.47         87.94         1.53 o                         
  -1   3  10        141.31        133.82         1.96 o                         
   0   3  10         21.74         21.70         0.91 o                         
   1   3  10         97.88         83.05         1.22 o                         
   2   3  10        391.03        374.30         3.95 o                         
   3   3  10          4.62          2.32         0.44 o                         
   4   3  10        250.53        232.26         2.11 o                         
   5   3  10         85.89         92.15         1.10 o                         
   6   3  10        143.18        134.89         2.86 o                         
  -6   4  10         25.25         20.43         0.66 o                         
  -5   4  10        144.17        149.02         1.50 o                         
  -4   4  10         61.26         60.46         1.16 o                         
  -3   4  10         28.22         27.65         0.81 o                         
  -2   4  10        517.72        499.08         4.97 o                         
  -1   4  10         44.59         33.99         1.44 o                         
   0   4  10        665.96        628.35         6.23 o                         
   1   4  10          1.58         11.15         2.00 o                         
   2   4  10        428.83        424.72         3.87 o                         
   3   4  10         59.08         50.51         1.45 o                         
   4   4  10        319.67        301.70         3.14 o                         
   5   4  10        213.92        202.12         2.55 o                         
   6   4  10         74.10         74.21         1.57 o                         
  -5   5  10        174.53        173.86         2.18 o                         
  -4   5  10        247.12        247.28         4.77 o                         
  -3   5  10         44.73         44.24         1.29 o                         
  -2   5  10        189.67        183.57         5.51 o                         
  -1   5  10        196.59        184.41         4.23 o                         
   0   5  10        619.00        580.57         6.13 o                         
   1   5  10        332.14        338.16         4.27 o                         
   2   5  10        340.67        322.02         3.94 o                         
   3   5  10         46.41         42.09         1.62 o                         
   4   5  10        286.93        291.80         4.45 o                         
   5   5  10         88.67         88.42         1.75 o                         
  -5   6  10        267.39        254.69         7.71 o                         
  -4   6  10         55.90         57.11         1.48 o                         
  -3   6  10         73.26         66.97         1.85 o                         
  -2   6  10       1498.71       1487.27        17.22 o                         
  -1   6  10        205.27        200.75         3.97 o                         
   0   6  10         45.90         45.74         1.66 o                         
   1   6  10        435.62        437.74         6.24 o                         
   2   6  10        133.16        132.62         3.62 o                         
   3   6  10        222.91        216.70         4.79 o                         
   4   6  10         35.12         35.19         1.67 o                         
  -4   7  10         73.95         74.80         3.04 o                         
  -3   7  10        343.48        335.92         7.18 o                         
  -2   7  10         27.46         19.99         1.49 o                         
  -1   7  10        259.68        253.06         5.76 o                         
   0   7  10         77.70         80.20         4.08 o                         
   1   7  10        261.48        255.19         7.71 o                         
   2   7  10        337.28        340.23         7.69 o                         
   3   7  10         71.17         68.29         2.32 o                         
   0   8  10        295.08        245.59         7.34 o                         
  -1  -8  11         98.77         94.44         1.81 o                         
   0  -8  11        270.38        283.32         3.95 o                         
   1  -8  11         73.93         72.69         1.59 o                         
  -3  -7  11         63.03         57.04         2.10 o                         
  -2  -7  11        296.06        300.16         5.06 o                         
  -1  -7  11        132.94        136.97         2.15 o                         
   0  -7  11        188.41        192.81         2.50 o                         
   1  -7  11         84.88         80.33         1.59 o                         
   2  -7  11         86.07         87.94         1.44 o                         
   3  -7  11        115.85        117.73         2.28 o                         
  -4  -6  11        289.68        299.85         4.88 o                         
  -3  -6  11          3.55          2.09         0.55 o                         
  -2  -6  11        164.40        161.89         1.77 o                         
  -1  -6  11        181.52        197.06         1.98 o                         
   0  -6  11        155.57        162.33         1.90 o                         
   1  -6  11         33.95         29.59         0.93 o                         
   2  -6  11         31.20         31.59         0.99 o                         
   3  -6  11         38.32         41.76         1.14 o                         
   4  -6  11         11.74         11.33         0.75 o                         
  -5  -5  11        221.04        224.03         2.65 o                         
  -4  -5  11        100.80        103.50         2.00 o                         
  -3  -5  11        181.91        178.35         1.83 o                         
  -2  -5  11        575.14        580.02         4.26 o                         
  -1  -5  11        379.74        364.57         2.93 o                         
   0  -5  11        272.30        279.94         2.43 o                         
   1  -5  11         14.03         13.91         0.65 o                         
   2  -5  11        155.08        161.79         1.75 o                         
   3  -5  11        155.79        155.27         2.02 o                         
   4  -5  11        361.18        390.40         3.69 o                         
   5  -5  11        143.64        144.37         2.31 o                         
  -6  -4  11        128.35        135.52         2.31 o                         
  -5  -4  11         82.51         83.56         1.43 o                         
  -4  -4  11         93.01         91.16         1.15 o                         
  -3  -4  11        124.97        128.66         1.37 o                         
  -2  -4  11        302.08        298.21         2.12 o                         
  -1  -4  11         12.19         12.88         0.43 o                         
   0  -4  11        703.17        683.49         3.44 o                         
   1  -4  11        442.14        433.05         2.99 o                         
   2  -4  11         85.33         93.17         1.07 o                         
   3  -4  11        214.63        210.22         1.77 o                         
   4  -4  11        280.80        307.43         2.81 o                         
   5  -4  11        104.03        102.74         1.25 o                         
  -6  -3  11        258.91        267.33         3.07 o                         
  -5  -3  11        451.58        462.77         3.46 o                         
  -4  -3  11        597.78        589.06         3.77 o                         
  -3  -3  11        697.28        712.11         4.12 o                         
  -2  -3  11        375.86        375.62         2.42 o                         
  -1  -3  11         47.21         49.41         0.58 o                         
   0  -3  11        518.14        532.72         2.87 o                         
   1  -3  11        411.48        435.26         2.38 o                         
   2  -3  11         15.60         15.83         0.45 o                         
   3  -3  11        340.58        342.82         2.40 o                         
   4  -3  11        335.35        327.40         2.52 o                         
   5  -3  11        337.00        350.90         3.34 o                         
   6  -3  11        130.20        133.96         2.88 o                         
  -6  -2  11        400.09        403.07         3.47 o                         
  -5  -2  11        105.97        107.20         1.15 o                         
  -4  -2  11         47.96         55.42         0.70 o                         
  -3  -2  11        208.25        212.36         1.83 o                         
  -2  -2  11        679.47        650.32         3.29 o                         
  -1  -2  11       1310.74       1270.22         5.15 o                         
   0  -2  11        339.59        343.92         2.14 o                         
   1  -2  11        325.01        327.02         1.74 o                         
   2  -2  11        543.29        542.18         2.75 o                         
   3  -2  11        204.42        218.28         1.51 o                         
   4  -2  11        146.19        147.00         1.39 o                         
   5  -2  11         51.10         53.03         1.07 o                         
   6  -2  11         92.11         89.60         1.54 o                         
  -6  -1  11        132.93        138.45         1.35 o                         
  -5  -1  11        133.72        144.99         1.21 o                         
  -4  -1  11        433.91        417.04         2.52 o                         
  -3  -1  11        690.73        661.20         3.43 o                         
  -2  -1  11        336.64        335.65         1.78 o                         
  -1  -1  11        100.62         91.53         0.75 o                         
   0  -1  11        534.64        508.66         2.78 o                         
   1  -1  11        598.92        594.05         2.91 o                         
   2  -1  11       1870.77       1917.43         7.68 o                         
   3  -1  11        683.47        668.10         3.62 o                         
   4  -1  11        111.67        115.42         1.24 o                         
   5  -1  11         48.83         52.47         0.92 o                         
   6  -1  11         83.10         80.66         1.48 o                         
  -7   0  11        373.06        407.22         6.67 o                         
  -6   0  11          0.46          0.28         0.30 o                         
  -5   0  11          9.35         14.65         0.49 o                         
  -4   0  11        320.49        277.14         1.85 o                         
  -3   0  11       1553.82       1576.47         6.93 o                         
  -2   0  11        175.95        152.32         1.01 o                         
  -1   0  11         24.33         26.87         0.45 o                         
   0   0  11          1.50          3.31         0.30 o                         
   1   0  11        197.90        183.72         1.24 o                         
   2   0  11          0.04          0.16         0.28 o                         
   3   0  11        597.31        612.70         3.40 o                         
   4   0  11        303.38        302.48         2.15 o                         
   5   0  11         92.16         96.27         1.16 o                         
   6   0  11          9.47          7.66         0.48 o                         
  -6   1  11        156.89        162.20         1.39 o                         
  -5   1  11        132.13        141.31         1.27 o                         
  -4   1  11        504.26        482.47         3.13 o                         
  -3   1  11        717.48        674.55         3.61 o                         
  -2   1  11        307.52        306.99         1.98 o                         
  -1   1  11        110.29        101.00         1.21 o                         
   0   1  11        530.32        499.95         3.14 o                         
   1   1  11        642.12        634.89         3.70 o                         
   2   1  11       1808.98       1820.71         8.16 o                         
   3   1  11        642.35        617.87         3.52 o                         
   4   1  11         85.51         86.27         0.95 o                         
   5   1  11         49.66         55.60         0.87 o                         
   6   1  11        108.59        104.64         1.42 o                         
  -6   2  11        375.54        382.27         2.92 o                         
  -5   2  11        105.03        102.06         0.98 o                         
  -4   2  11         30.14         34.81         0.68 o                         
  -3   2  11        211.32        211.33         1.77 o                         
  -2   2  11        648.20        605.15         4.19 o                         
  -1   2  11       1311.71       1254.17         7.94 o                         
   0   2  11        378.66        374.23         3.20 o                         
   1   2  11        308.33        304.70         2.30 o                         
   2   2  11        562.21        542.95         3.44 o                         
   3   2  11        186.55        195.13         1.66 o                         
   4   2  11        138.77        135.69         1.48 o                         
   5   2  11         53.03         53.55         0.83 o                         
   6   2  11         89.12         83.29         2.13 o                         
  -6   3  11        246.19        253.00         2.49 o                         
  -5   3  11        455.71        460.68         3.13 o                         
  -4   3  11        609.40        588.60         4.02 o                         
  -3   3  11        629.76        622.39         4.42 o                         
  -2   3  11        336.58        323.42         3.31 o                         
  -1   3  11         41.03         40.74         0.99 o                         
   0   3  11        542.54        544.19         5.61 o                         
   1   3  11        421.80        435.40         3.33 o                         
   2   3  11         13.16         13.18         0.67 o                         
   3   3  11        402.84        395.64         3.23 o                         
   4   3  11        341.73        316.10         2.98 o                         
   5   3  11        344.50        345.98         2.81 o                         
   6   3  11        126.33        126.66         2.71 o                         
  -6   4  11        126.08        129.68         2.10 o                         
  -5   4  11         86.16         86.73         1.13 o                         
  -4   4  11         91.24         85.44         1.20 o                         
  -3   4  11        157.55        153.93         2.00 o                         
  -2   4  11        264.16        252.07         3.21 o                         
  -1   4  11          8.34          7.53         0.84 o                         
   0   4  11        731.76        682.98         6.84 o                         
   1   4  11        424.11        401.58         3.56 o                         
   2   4  11         86.46         91.50         1.45 o                         
   3   4  11        231.59        220.14         2.87 o                         
   4   4  11        278.67        291.49         2.86 o                         
   5   4  11        115.75        111.47         1.45 o                         
  -5   5  11        208.42        207.21         2.60 o                         
  -4   5  11        109.75        111.50         1.80 o                         
  -3   5  11        223.76        205.88         4.37 o                         
  -2   5  11        589.44        570.25         8.04 o                         
  -1   5  11        398.17        373.17         5.22 o                         
   0   5  11        284.50        282.01         3.39 o                         
   1   5  11         27.39         29.09         0.99 o                         
   2   5  11        171.38        170.90         2.52 o                         
   3   5  11        180.25        170.91         3.23 o                         
   4   5  11        360.38        369.44         3.83 o                         
   5   5  11        138.47        134.50         2.18 o                         
  -4   6  11        284.38        279.03         6.01 o                         
  -3   6  11          6.91          4.97         0.66 o                         
  -2   6  11        171.25        161.92         3.11 o                         
  -1   6  11        199.86        211.83         3.46 o                         
   0   6  11        131.11        129.25         3.56 o                         
   1   6  11         27.92         25.99         1.35 o                         
   2   6  11         35.10         29.54         1.57 o                         
   3   6  11         37.18         37.19         1.20 o                         
   4   6  11         18.48         16.88         0.82 o                         
  -3   7  11         62.88         51.77         5.56 o                         
  -2   7  11        288.72        285.28         8.36 o                         
  -1   7  11        133.72        131.36         3.11 o                         
   0   7  11        204.12        198.36         5.13 o                         
   1   7  11         72.63         64.39         3.27 o                         
   2   7  11         94.04         94.01         2.37 o                         
   3   7  11        104.88        102.92         2.81 o                         
   0  -8  12        149.01        153.25         7.13 o                         
  -3  -7  12         47.87         48.27         2.21 o                         
  -2  -7  12        324.19        327.13         5.22 o                         
  -1  -7  12        193.20        211.16         3.30 o                         
   0  -7  12         22.22         22.14         0.81 o                         
   1  -7  12        208.42        217.97         2.82 o                         
   2  -7  12        447.65        474.90         5.80 o                         
   3  -7  12         74.93         67.48         5.45 o                         
  -4  -6  12         57.65         60.84         2.06 o                         
  -3  -6  12         74.07         75.94         1.36 o                         
  -2  -6  12        189.61        194.39         2.66 o                         
  -1  -6  12         80.73         81.55         1.27 o                         
   0  -6  12         78.74         83.38         1.37 o                         
   1  -6  12         46.67         46.87         1.04 o                         
   2  -6  12         90.06         98.01         1.71 o                         
   3  -6  12        311.03        328.30         4.15 o                         
   4  -6  12         69.27         68.06         1.83 o                         
  -5  -5  12        169.49        180.88         2.98 o                         
  -4  -5  12         13.51         15.79         0.75 o                         
  -3  -5  12        102.90         99.57         1.29 o                         
  -2  -5  12         63.43         61.48         0.99 o                         
  -1  -5  12        173.35        170.98         1.71 o                         
   0  -5  12        455.86        440.20         3.24 o                         
   1  -5  12         67.63         67.13         1.04 o                         
   2  -5  12          8.37          8.89         0.56 o                         
   3  -5  12         19.14         19.85         0.73 o                         
   4  -5  12         16.11         16.53         0.72 o                         
   5  -5  12        127.48        129.62         3.15 o                         
  -5  -4  12          3.34          3.29         0.39 o                         
  -4  -4  12         78.96         77.45         1.05 o                         
  -3  -4  12        287.16        298.15         2.50 o                         
  -2  -4  12        315.40        322.97         2.42 o                         
  -1  -4  12        345.35        356.24         2.31 o                         
   0  -4  12         75.47         84.04         0.83 o                         
   1  -4  12        728.47        727.85         4.53 o                         
   2  -4  12        102.27        106.38         1.18 o                         
   3  -4  12         26.86         27.25         0.63 o                         
   4  -4  12        301.91        315.84         2.64 o                         
   5  -4  12        212.91        226.52         2.31 o                         
  -6  -3  12         84.66         87.64         1.73 o                         
  -5  -3  12        236.81        241.24         2.52 o                         
  -4  -3  12        260.37        257.46         2.04 o                         
  -3  -3  12        141.10        145.70         1.28 o                         
  -2  -3  12         88.68         88.58         0.95 o                         
  -1  -3  12        642.73        638.83         3.20 o                         
   0  -3  12        206.35        208.16         2.04 o                         
   1  -3  12        152.01        159.27         1.31 o                         
   2  -3  12        105.75        105.71         1.11 o                         
   3  -3  12         99.05         99.85         1.06 o                         
   4  -3  12        328.24        342.85         2.82 o                         
   5  -3  12         62.89         71.97         1.10 o                         
   6  -3  12         24.08         21.70         0.79 o                         
  -6  -2  12         16.76         16.76         0.50 o                         
  -5  -2  12        434.61        453.06         3.03 o                         
  -4  -2  12         73.73         67.13         0.80 o                         
  -3  -2  12        137.05        132.49         1.16 o                         
  -2  -2  12        982.50        973.85         4.82 o                         
  -1  -2  12         16.39         17.53         0.37 o                         
   0  -2  12       1048.54       1064.47         5.08 o                         
   1  -2  12         16.56         20.51         0.41 o                         
   2  -2  12         34.73         35.09         0.58 o                         
   3  -2  12       1331.54       1343.98         6.55 o                         
   4  -2  12         62.12         66.32         1.05 o                         
   5  -2  12         29.33         31.50         0.77 o                         
   6  -2  12        136.73        141.98         2.15 o                         
  -6  -1  12        108.53        110.58         1.30 o                         
  -5  -1  12         43.07         42.60         0.65 o                         
  -4  -1  12         71.14         76.18         0.92 o                         
  -3  -1  12        878.46        889.48         4.51 o                         
  -2  -1  12          7.04          6.41         0.29 o                         
  -1  -1  12        577.47        570.16         2.65 o                         
   0  -1  12         91.20         81.02         0.73 o                         
   1  -1  12        193.84        212.25         1.27 o                         
   2  -1  12       1058.22       1088.23         4.80 o                         
   3  -1  12        638.35        650.66         3.48 o                         
   4  -1  12        132.94        134.90         1.57 o                         
   5  -1  12          3.17          4.01         0.49 o                         
   6  -1  12        194.00        193.47         2.17 o                         
  -6   0  12        150.19        137.88         1.16 o                         
  -5   0  12          1.03          2.29         0.36 o                         
  -4   0  12         93.40         86.51         0.87 o                         
  -3   0  12        345.64        326.88         1.91 o                         
  -2   0  12        627.23        595.06         2.88 o                         
  -1   0  12         49.48         47.42         0.58 o                         
   0   0  12         15.80         13.79         0.37 o                         
   1   0  12        108.95         92.18         0.79 o                         
   2   0  12         51.99         47.29         0.61 o                         
   3   0  12        890.51        912.67         4.84 o                         
   4   0  12        593.88        602.38         3.86 o                         
   5   0  12        169.85        172.60         1.80 o                         
   6   0  12          2.15          1.56         0.41 o                         
  -6   1  12        114.66        112.94         1.02 o                         
  -5   1  12         34.65         33.25         0.57 o                         
  -4   1  12         70.11         72.24         0.86 o                         
  -3   1  12        834.14        828.29         4.21 o                         
  -2   1  12          6.60          5.54         0.33 o                         
  -1   1  12        587.10        580.03         3.36 o                         
   0   1  12         99.08         88.05         0.92 o                         
   1   1  12        193.34        205.15         1.48 o                         
   2   1  12        995.96       1008.52         5.10 o                         
   3   1  12        649.29        651.98         3.89 o                         
   4   1  12        120.18        120.72         1.26 o                         
   5   1  12          4.58          5.35         0.43 o                         
   6   1  12        189.80        187.35         2.07 o                         
  -6   2  12         15.66         16.75         0.57 o                         
  -5   2  12        411.45        421.73         2.71 o                         
  -4   2  12         77.52         70.90         0.98 o                         
  -3   2  12        138.94        130.82         1.27 o                         
  -2   2  12       1040.08       1018.50         6.51 o                         
  -1   2  12         11.83         11.89         0.53 o                         
   0   2  12       1051.39       1046.99         5.88 o                         
   1   2  12         15.78         18.74         0.53 o                         
   2   2  12         48.71         48.29         0.76 o                         
   3   2  12       1322.90       1296.32         6.76 o                         
   4   2  12         55.89         55.18         0.93 o                         
   5   2  12         29.63         31.35         0.66 o                         
   6   2  12        152.31        157.64         2.14 o                         
  -6   3  12         63.65         67.42         1.03 o                         
  -5   3  12        244.10        245.25         1.94 o                         
  -4   3  12        258.62        251.42         2.12 o                         
  -3   3  12        125.83        126.66         1.53 o                         
  -2   3  12         65.64         63.51         1.14 o                         
  -1   3  12        644.89        621.16         5.03 o                         
   0   3  12        233.64        237.75         6.63 o                         
   1   3  12        138.68        139.93         1.57 o                         
   2   3  12        129.94        124.59         1.70 o                         
   3   3  12        102.78         99.50         1.65 o                         
   4   3  12        327.58        332.13         3.02 o                         
   5   3  12         49.79         54.40         0.99 o                         
   6   3  12         32.24         29.16         1.05 o                         
  -5   4  12          1.61          1.49         0.34 o                         
  -4   4  12         74.22         69.55         1.43 o                         
  -3   4  12        302.21        301.29         3.34 o                         
  -2   4  12        312.22        308.30         4.25 o                         
  -1   4  12        351.92        351.49         4.48 o                         
   0   4  12         73.49         77.42         1.39 o                         
   1   4  12        770.89        747.45         5.64 o                         
   2   4  12        131.42        130.07         2.09 o                         
   3   4  12         35.00         32.56         0.84 o                         
   4   4  12        267.70        261.14         2.69 o                         
   5   4  12        229.35        238.23         2.65 o                         
  -5   5  12        179.10        182.44         2.48 o                         
  -4   5  12         20.34         22.76         0.65 o                         
  -3   5  12        112.17        104.46         1.81 o                         
  -2   5  12         42.65         44.31         1.28 o                         
  -1   5  12        204.83        202.42         3.45 o                         
   0   5  12        442.19        402.77         4.01 o                         
   1   5  12         85.07         82.58         2.02 o                         
   2   5  12         14.72         12.82         0.86 o                         
   3   5  12         20.32         18.10         0.94 o                         
   4   5  12         10.02          9.54         0.59 o                         
   5   5  12        118.01        118.32         3.78 o                         
  -4   6  12         52.09         55.82         2.68 o                         
  -3   6  12         83.83         84.42         1.71 o                         
  -2   6  12        183.55        189.94         2.65 o                         
  -1   6  12         68.46         70.24         1.59 o                         
   0   6  12         64.33         70.01         1.77 o                         
   1   6  12         59.52         56.36         1.63 o                         
   2   6  12         97.70        102.16         2.42 o                         
   3   6  12        286.58        280.65         3.48 o                         
   4   6  12         62.07         59.42         1.71 o                         
  -3   7  12         51.65         47.24         2.19 o                         
  -2   7  12        305.94        295.56         7.75 o                         
  -1   7  12        185.59        176.35         4.98 o                         
   0   7  12         16.25         14.40         1.56 o                         
   1   7  12        205.12        198.73         6.72 o                         
   2   7  12        430.75        421.91        11.14 o                         
   3   7  12         70.54         63.60         2.65 o                         
  -2  -7  13        119.02        119.03         3.20 o                         
  -1  -7  13         48.82         44.80         1.25 o                         
   0  -7  13        397.62        414.20         4.85 o                         
   1  -7  13        220.74        235.51         3.02 o                         
   2  -7  13         71.69         77.48         1.39 o                         
  -4  -6  13        585.59        569.78        11.21 o                         
  -3  -6  13         46.87         49.79         1.38 o                         
  -2  -6  13         71.71         73.77         1.44 o                         
  -1  -6  13        204.28        212.24         2.22 o                         
   0  -6  13         37.09         37.17         1.03 o                         
   1  -6  13         60.64         59.38         1.05 o                         
   2  -6  13         39.42         43.26         0.96 o                         
   3  -6  13         95.66         93.71         1.59 o                         
   4  -6  13        296.82        281.58         6.31 o                         
  -5  -5  13         62.42         61.12         1.31 o                         
  -4  -5  13         38.58         39.99         0.98 o                         
  -3  -5  13        143.50        149.62         1.91 o                         
  -2  -5  13        104.29        115.81         1.48 o                         
  -1  -5  13        703.38        714.84         5.44 o                         
   0  -5  13        136.86        139.84         1.52 o                         
   1  -5  13        646.73        669.26         5.04 o                         
   2  -5  13        135.81        145.08         1.62 o                         
   3  -5  13        152.41        160.99         1.95 o                         
   4  -5  13         85.00         93.49         1.72 o                         
  -5  -4  13        109.12        118.33         1.56 o                         
  -4  -4  13         61.79         62.73         1.01 o                         
  -3  -4  13        368.06        373.49         3.09 o                         
  -2  -4  13       1057.72       1035.73         6.53 o                         
  -1  -4  13        112.45        112.32         1.10 o                         
   0  -4  13         16.00         18.05         0.46 o                         
   1  -4  13         56.73         50.45         0.77 o                         
   2  -4  13        226.86        238.44         2.15 o                         
   3  -4  13         37.78         41.37         0.74 o                         
   4  -4  13         91.40         84.82         1.12 o                         
   5  -4  13        269.20        275.58         6.05 o                         
  -6  -3  13         27.01         26.95         0.76 o                         
  -5  -3  13        154.21        166.22         1.87 o                         
  -4  -3  13        210.84        218.41         1.83 o                         
  -3  -3  13        119.60        117.49         1.19 o                         
  -2  -3  13        274.65        277.89         2.00 o                         
  -1  -3  13        418.53        430.02         2.48 o                         
   0  -3  13        191.85        186.08         1.33 o                         
   1  -3  13        275.41        274.86         2.06 o                         
   2  -3  13         35.44         33.57         0.60 o                         
   3  -3  13        408.53        435.24         2.80 o                         
   4  -3  13          5.66          5.44         0.45 o                         
   5  -3  13        135.28        136.45         1.54 o                         
  -6  -2  13          5.31          3.75         0.44 o                         
  -5  -2  13        265.34        285.52         1.75 o                         
  -4  -2  13         23.28         28.20         0.57 o                         
  -3  -2  13        417.97        411.96         2.66 o                         
  -2  -2  13        362.96        352.67         2.06 o                         
  -1  -2  13        474.29        472.76         2.57 o                         
   0  -2  13        156.33        145.09         1.18 o                         
   1  -2  13         69.48         69.86         0.70 o                         
   2  -2  13         81.84         87.62         1.04 o                         
   3  -2  13         69.01         70.48         0.85 o                         
   4  -2  13        126.27        128.28         1.41 o                         
   5  -2  13          7.99          8.15         0.62 o                         
   6  -2  13         18.93         18.50         0.62 o                         
  -6  -1  13          5.34          5.35         0.43 o                         
  -5  -1  13        205.13        209.64         1.67 o                         
  -4  -1  13        287.77        273.98         2.02 o                         
  -3  -1  13        817.30        792.85         4.21 o                         
  -2  -1  13         63.47         67.24         0.69 o                         
  -1  -1  13        824.00        815.96         3.89 o                         
   0  -1  13        745.16        755.28         3.65 o                         
   1  -1  13         99.28         98.26         0.82 o                         
   2  -1  13        520.90        509.31         2.60 o                         
   3  -1  13        413.65        411.23         2.48 o                         
   4  -1  13         95.82        102.46         1.17 o                         
   5  -1  13        137.81        144.53         1.62 o                         
   6  -1  13        191.48        191.52         2.74 o                         
  -6   0  13        739.66        755.62         6.14 o                         
  -5   0  13        137.59        127.98         1.26 o                         
  -4   0  13         25.96         22.67         0.49 o                         
  -3   0  13        224.52        223.09         1.48 o                         
  -2   0  13         49.52         41.79         0.55 o                         
  -1   0  13        107.38        109.99         0.93 o                         
   0   0  13         29.32         30.45         0.49 o                         
   1   0  13        337.86        327.62         1.81 o                         
   2   0  13        712.09        722.16         3.52 o                         
   3   0  13        552.66        548.55         3.25 o                         
   4   0  13         20.58         19.01         0.56 o                         
   5   0  13        129.34        138.60         1.50 o                         
   6   0  13        299.01        278.02         3.14 o                         
  -6   1  13          4.20          4.29         0.31 o                         
  -5   1  13        203.00        206.37         1.65 o                         
  -4   1  13        273.96        257.98         1.72 o                         
  -3   1  13        881.78        844.57         4.19 o                         
  -2   1  13         90.35         92.17         0.90 o                         
  -1   1  13        797.91        786.75         4.21 o                         
   0   1  13        711.67        723.12         4.03 o                         
   1   1  13        113.95        116.04         1.04 o                         
   2   1  13        541.79        522.82         3.00 o                         
   3   1  13        440.31        430.26         3.01 o                         
   4   1  13         83.78         89.50         1.12 o                         
   5   1  13        144.27        150.92         1.56 o                         
   6   1  13        211.59        211.53         2.79 o                         
  -6   2  13          4.75          3.22         0.36 o                         
  -5   2  13        273.69        290.04         2.05 o                         
  -4   2  13         51.56         57.92         0.81 o                         
  -3   2  13        412.12        401.86         2.77 o                         
  -2   2  13        369.57        353.37         2.83 o                         
  -1   2  13        450.48        439.28         3.04 o                         
   0   2  13        158.78        143.21         1.33 o                         
   1   2  13         86.95         85.36         0.99 o                         
   2   2  13         79.92         82.46         1.10 o                         
   3   2  13         49.93         49.34         0.85 o                         
   4   2  13        109.90        112.00         1.53 o                         
   5   2  13          8.87          9.77         0.52 o                         
   6   2  13         23.33         23.23         0.66 o                         
  -6   3  13         32.00         29.07         0.85 o                         
  -5   3  13        162.61        175.21         1.13 o                         
  -4   3  13        213.91        218.20         1.84 o                         
  -3   3  13        119.78        115.64         1.49 o                         
  -2   3  13        318.33        311.68         2.97 o                         
  -1   3  13        395.74        381.45         3.15 o                         
   0   3  13        143.89        133.07         1.82 o                         
   1   3  13        255.11        245.36         2.19 o                         
   2   3  13         28.31         24.28         0.67 o                         
   3   3  13        419.77        421.92         3.48 o                         
   4   3  13          7.53          6.72         0.50 o                         
   5   3  13        139.54        139.79         2.40 o                         
  -5   4  13         88.02         92.21         1.21 o                         
  -4   4  13         63.50         63.67         1.00 o                         
  -3   4  13        390.70        388.34         4.72 o                         
  -2   4  13        977.57        925.71         6.99 o                         
  -1   4  13        115.65        108.13         2.04 o                         
   0   4  13         20.73         22.10         0.71 o                         
   1   4  13         67.66         60.41         1.02 o                         
   2   4  13        190.64        193.11         2.16 o                         
   3   4  13         36.72         37.53         0.79 o                         
   4   4  13         86.14         81.09         1.58 o                         
   5   4  13        254.53        249.49         3.70 o                         
  -5   5  13         56.14         49.05         1.94 o                         
  -4   5  13         45.13         47.34         1.31 o                         
  -3   5  13        143.83        150.88         2.54 o                         
  -2   5  13         96.90        105.05         1.87 o                         
  -1   5  13        681.08        688.96         5.98 o                         
   0   5  13        124.84        126.14         1.73 o                         
   1   5  13        690.37        709.35         6.06 o                         
   2   5  13        128.84        130.64         1.85 o                         
   3   5  13        151.57        152.61         2.13 o                         
   4   5  13         83.87         86.47         1.57 o                         
  -4   6  13        568.59        561.13         9.05 o                         
  -3   6  13         44.98         44.64         1.58 o                         
  -2   6  13         67.45         69.80         1.34 o                         
  -1   6  13        203.16        209.77         2.83 o                         
   0   6  13         32.07         31.30         0.99 o                         
   1   6  13         46.26         40.63         1.26 o                         
   2   6  13         35.22         34.35         1.06 o                         
   3   6  13         81.71         78.49         2.73 o                         
   4   6  13        302.47        267.50         9.36 o                         
  -2   7  13        117.12        103.05         3.88 o                         
  -1   7  13         53.08         42.74         2.17 o                         
   0   7  13        405.37        374.24        10.89 o                         
   1   7  13        225.74        213.79         4.91 o                         
   2   7  13         64.38         63.23         2.77 o                         
  -2  -7  14          1.87          2.64         0.63 o                         
  -1  -7  14         86.12         87.48         2.10 o                         
   0  -7  14         96.65        101.65         1.92 o                         
   1  -7  14         67.77         69.27         2.05 o                         
   2  -7  14          8.14          5.90         0.48 o                         
  -3  -6  14        143.88        149.45         2.77 o                         
  -2  -6  14         10.38          8.77         0.63 o                         
  -1  -6  14        510.91        529.87         5.13 o                         
   0  -6  14        158.70        166.58         2.08 o                         
   1  -6  14        164.37        175.23         1.77 o                         
   2  -6  14         15.24         15.09         0.56 o                         
   3  -6  14         20.82         20.44         0.87 o                         
  -4  -5  14        143.29        144.79         2.36 o                         
  -3  -5  14         86.37         88.07         1.46 o                         
  -2  -5  14        201.49        209.61         2.36 o                         
  -1  -5  14        171.90        163.13         1.97 o                         
   0  -5  14         69.50         75.80         1.07 o                         
   1  -5  14         50.41         50.14         0.91 o                         
   2  -5  14        267.23        289.19         2.87 o                         
   3  -5  14        101.29        103.22         1.46 o                         
   4  -5  14         18.49         16.28         0.95 o                         
  -5  -4  14        171.89        170.07         2.65 o                         
  -4  -4  14         13.00         13.06         0.57 o                         
  -3  -4  14         38.40         38.76         0.81 o                         
  -2  -4  14        318.36        324.59         2.43 o                         
  -1  -4  14        255.47        275.00         2.14 o                         
   0  -4  14         99.23         96.99         1.01 o                         
   1  -4  14        467.00        470.78         3.15 o                         
   2  -4  14         68.14         75.19         1.05 o                         
   3  -4  14        233.65        244.14         1.98 o                         
   4  -4  14         26.29         26.82         0.87 o                         
   5  -4  14         84.61         76.37         2.15 o                         
  -5  -3  14        199.11        209.77         2.03 o                         
  -4  -3  14        337.48        338.64         2.44 o                         
  -3  -3  14        322.22        314.99         2.31 o                         
  -2  -3  14         80.70         80.32         0.92 o                         
  -1  -3  14         48.78         51.43         0.67 o                         
   0  -3  14         49.27         49.52         0.67 o                         
   1  -3  14        545.52        542.09         3.54 o                         
   2  -3  14        414.92        412.52         2.80 o                         
   3  -3  14        145.23        155.45         1.37 o                         
   4  -3  14         86.01         86.43         1.16 o                         
   5  -3  14        122.60        122.72         1.39 o                         
  -6  -2  14          8.86          8.33         0.62 o                         
  -5  -2  14         16.24         16.40         0.50 o                         
  -4  -2  14        209.88        215.72         1.74 o                         
  -3  -2  14       1336.34       1320.41         7.16 o                         
  -2  -2  14        342.03        344.12         2.11 o                         
  -1  -2  14        540.32        547.11         3.01 o                         
   0  -2  14       1378.69       1377.39         7.03 o                         
   1  -2  14         77.51         77.27         0.79 o                         
   2  -2  14          7.49          7.25         0.41 o                         
   3  -2  14        638.19        658.35         3.79 o                         
   4  -2  14        164.35        168.28         1.96 o                         
   5  -2  14        114.51        120.92         1.48 o                         
  -6  -1  14        480.52        496.25         4.93 o                         
  -5  -1  14        106.46        109.49         1.07 o                         
  -4  -1  14        125.61        112.52         1.16 o                         
  -3  -1  14        232.62        221.79         1.55 o                         
  -2  -1  14        673.01        678.74         3.50 o                         
  -1  -1  14        333.00        321.02         1.98 o                         
   0  -1  14        294.75        298.62         1.82 o                         
   1  -1  14         41.32         41.55         0.58 o                         
   2  -1  14        329.16        327.88         1.92 o                         
   3  -1  14        112.75        116.89         1.07 o                         
   4  -1  14        199.58        205.35         1.94 o                         
   5  -1  14        147.99        158.49         1.73 o                         
   6  -1  14          6.40          5.40         0.59 o                         
  -6   0  14         13.22         11.27         0.61 o                         
  -5   0  14        274.19        268.23         1.94 o                         
  -4   0  14          2.66          1.75         0.32 o                         
  -3   0  14         31.14         27.45         0.53 o                         
  -2   0  14        487.70        490.55         2.52 o                         
  -1   0  14         46.93         47.39         0.64 o                         
   0   0  14          3.14          3.80         0.29 o                         
   1   0  14        405.81        391.05         2.13 o                         
   2   0  14        483.52        504.79         2.68 o                         
   3   0  14        882.15        885.22         4.91 o                         
   4   0  14         11.81         12.42         0.48 o                         
   5   0  14         28.81         32.24         0.84 o                         
   6   0  14         41.49         42.15         1.10 o                         
  -6   1  14        500.45        510.48         5.32 o                         
  -5   1  14        107.15        109.42         0.98 o                         
  -4   1  14         98.61         86.93         0.88 o                         
  -3   1  14        256.51        243.28         1.73 o                         
  -2   1  14        653.72        657.89         3.47 o                         
  -1   1  14        326.91        311.08         2.09 o                         
   0   1  14        275.29        274.31         1.86 o                         
   1   1  14         51.40         52.30         0.66 o                         
   2   1  14        302.05        296.06         1.98 o                         
   3   1  14         94.94         95.14         1.23 o                         
   4   1  14        157.39        157.79         1.55 o                         
   5   1  14        139.77        148.17         1.47 o                         
   6   1  14          3.46          3.46         0.45 o                         
  -6   2  14         12.32         11.51         0.51 o                         
  -5   2  14         10.75          9.95         0.37 o                         
  -4   2  14        203.76        208.15         1.53 o                         
  -3   2  14       1377.71       1363.19         6.95 o                         
  -2   2  14        356.82        351.53         2.66 o                         
  -1   2  14        505.85        504.96         3.19 o                         
   0   2  14       1282.34       1265.42         6.79 o                         
   1   2  14         77.78         74.62         0.96 o                         
   2   2  14          6.55          6.19         0.41 o                         
   3   2  14        672.08        670.07         4.06 o                         
   4   2  14        177.93        175.39         1.84 o                         
   5   2  14        104.32        106.14         1.26 o                         
  -5   3  14        184.67        193.40         1.63 o                         
  -4   3  14        298.18        296.98         2.18 o                         
  -3   3  14        313.42        300.49         2.46 o                         
  -2   3  14         74.30         70.97         1.02 o                         
  -1   3  14         65.77         67.63         1.10 o                         
   0   3  14         64.99         65.75         1.02 o                         
   1   3  14        558.09        538.25         3.66 o                         
   2   3  14        414.46        400.19         3.31 o                         
   3   3  14        172.09        176.00         1.91 o                         
   4   3  14         77.54         74.30         1.03 o                         
   5   3  14        123.51        118.34         1.94 o                         
  -5   4  14        162.82        158.98         2.11 o                         
  -4   4  14         14.63         13.58         0.46 o                         
  -3   4  14         32.43         30.59         0.90 o                         
  -2   4  14        337.34        341.09         3.15 o                         
  -1   4  14        282.01        290.40         2.96 o                         
   0   4  14         87.24         83.96         1.19 o                         
   1   4  14        505.73        490.89         3.73 o                         
   2   4  14         65.86         70.64         1.06 o                         
   3   4  14        246.41        246.31         2.27 o                         
   4   4  14         23.57         22.53         0.70 o                         
   5   4  14         90.46         80.08         1.71 o                         
  -4   5  14        149.95        160.25         2.50 o                         
  -3   5  14         63.70         63.47         1.15 o                         
  -2   5  14        201.46        214.41         2.67 o                         
  -1   5  14        197.26        183.60         2.15 o                         
   0   5  14         67.39         72.91         1.48 o                         
   1   5  14         42.66         37.93         0.95 o                         
   2   5  14        244.17        254.42         2.93 o                         
   3   5  14         88.77         86.14         1.45 o                         
   4   5  14         20.27         19.01         0.71 o                         
  -3   6  14        142.36        142.97         2.38 o                         
  -2   6  14         17.48         14.78         0.54 o                         
  -1   6  14        515.78        527.20         4.75 o                         
   0   6  14        183.98        194.11         2.52 o                         
   1   6  14        163.75        168.51         2.79 o                         
   2   6  14         15.34         13.42         0.98 o                         
   3   6  14         20.34         20.60         0.97 o                         
  -2   7  14          1.86          2.35         0.98 o                         
  -1   7  14         71.74         59.40         5.54 o                         
   0   7  14         98.10        101.81         4.00 o                         
   1   7  14         56.75         58.49         2.80 o                         
   2   7  14          8.75          7.08         0.94 o                         
  -1  -7  15         69.62         61.17         2.93 o                         
   0  -7  15        220.44        223.86         6.61 o                         
   1  -7  15        196.29        183.74         5.85 o                         
  -3  -6  15         76.80         74.40         3.05 o                         
  -2  -6  15         25.59         26.97         1.29 o                         
  -1  -6  15         40.31         42.86         0.89 o                         
   0  -6  15         43.52         44.74         1.11 o                         
   1  -6  15        205.06        202.25         2.70 o                         
   2  -6  15         76.71         80.43         2.04 o                         
   3  -6  15        113.05        114.97         2.81 o                         
  -4  -5  15        133.52        135.18         2.16 o                         
  -3  -5  15         42.62         41.41         0.87 o                         
  -2  -5  15        426.50        436.55         2.69 o                         
  -1  -5  15         13.03         12.34         0.61 o                         
   0  -5  15        199.34        200.84         2.52 o                         
   1  -5  15        145.46        145.75         1.70 o                         
   2  -5  15        144.40        144.76         1.94 o                         
   3  -5  15         80.44         83.39         2.16 o                         
   4  -5  15         36.23         29.80         1.32 o                         
  -5  -4  15          2.49          2.56         0.42 o                         
  -4  -4  15        212.95        214.05         2.49 o                         
  -3  -4  15         56.62         57.95         0.97 o                         
  -2  -4  15         98.72         96.81         1.15 o                         
  -1  -4  15        186.67        193.60         1.81 o                         
   0  -4  15         26.01         32.74         0.62 o                         
   1  -4  15          6.35          4.04         0.44 o                         
   2  -4  15        282.36        287.98         2.35 o                         
   3  -4  15        118.99        124.86         1.63 o                         
   4  -4  15         21.82         21.44         0.77 o                         
  -5  -3  15        101.83        101.87         1.32 o                         
  -4  -3  15        414.87        426.08         3.28 o                         
  -3  -3  15        312.16        310.78         1.77 o                         
  -2  -3  15         66.12         67.57         0.86 o                         
  -1  -3  15        166.15        166.55         1.37 o                         
   0  -3  15        115.86        122.27         1.17 o                         
   1  -3  15        349.52        367.38         2.71 o                         
   2  -3  15        273.78        277.69         2.20 o                         
   3  -3  15         36.41         36.27         0.74 o                         
   4  -3  15        123.39        126.84         1.61 o                         
   5  -3  15         72.86         74.52         1.20 o                         
  -5  -2  15          5.84          4.65         0.38 o                         
  -4  -2  15        103.11        103.66         1.09 o                         
  -3  -2  15        240.29        241.94         1.90 o                         
  -2  -2  15        371.86        372.16         2.42 o                         
  -1  -2  15        224.87        215.13         1.61 o                         
   0  -2  15        518.59        525.33         3.27 o                         
   1  -2  15        224.64        224.79         1.55 o                         
   2  -2  15         20.82         19.61         0.52 o                         
   3  -2  15        155.41        162.35         1.38 o                         
   4  -2  15         53.80         56.27         0.89 o                         
   5  -2  15         88.65         87.62         1.20 o                         
  -6  -1  15         54.01         52.85         1.71 o                         
  -5  -1  15        389.05        385.35         2.80 o                         
  -4  -1  15        208.98        211.59         1.72 o                         
  -3  -1  15        782.68        779.94         4.20 o                         
  -2  -1  15        271.56        269.51         1.87 o                         
  -1  -1  15        618.46        609.03         3.29 o                         
   0  -1  15        505.20        483.49         2.57 o                         
   1  -1  15        227.52        225.19         1.56 o                         
   2  -1  15         40.24         39.57         0.59 o                         
   3  -1  15        293.01        311.39         2.06 o                         
   4  -1  15        557.05        567.52         4.36 o                         
   5  -1  15         74.36         79.18         2.07 o                         
  -6   0  15        334.72        349.88         5.87 o                         
  -5   0  15          2.80          2.64         0.30 o                         
  -4   0  15        166.25        174.47         1.46 o                         
  -3   0  15         81.53         71.98         0.81 o                         
  -2   0  15         75.67         82.30         0.80 o                         
  -1   0  15        112.83        103.79         1.01 o                         
   0   0  15         60.78         59.54         0.66 o                         
   1   0  15          8.28          6.10         0.33 o                         
   2   0  15         50.90         51.80         0.65 o                         
   3   0  15        721.54        731.59         4.10 o                         
   4   0  15        213.54        214.24         1.79 o                         
   5   0  15        141.77        150.94         2.45 o                         
  -6   1  15         59.25         60.85         1.31 o                         
  -5   1  15        392.72        391.88         3.47 o                         
  -4   1  15        182.20        184.61         1.54 o                         
  -3   1  15        818.95        813.35         4.21 o                         
  -2   1  15        262.59        258.36         1.82 o                         
  -1   1  15        658.78        646.93         3.53 o                         
   0   1  15        496.66        470.56         2.73 o                         
   1   1  15        223.69        216.58         1.55 o                         
   2   1  15         45.71         44.66         0.67 o                         
   3   1  15        267.77        278.72         2.17 o                         
   4   1  15        532.75        528.23         3.54 o                         
   5   1  15         68.84         76.43         1.13 o                         
  -5   2  15          5.32          4.21         0.34 o                         
  -4   2  15        121.59        125.15         1.06 o                         
  -3   2  15        213.73        216.11         1.56 o                         
  -2   2  15        384.23        380.95         2.55 o                         
  -1   2  15        223.80        211.42         1.73 o                         
   0   2  15        533.21        531.57         3.24 o                         
   1   2  15        283.87        278.20         2.11 o                         
   2   2  15         18.48         16.75         0.54 o                         
   3   2  15        164.32        167.66         1.54 o                         
   4   2  15         38.23         39.50         0.83 o                         
   5   2  15         82.73         81.62         1.12 o                         
  -5   3  15         93.98         89.45         1.08 o                         
  -4   3  15        393.71        400.18         2.60 o                         
  -3   3  15        355.31        353.03         2.59 o                         
  -2   3  15         64.90         64.53         0.83 o                         
  -1   3  15        163.65        162.28         1.76 o                         
   0   3  15        104.85        104.27         1.25 o                         
   1   3  15        378.02        387.41         2.84 o                         
   2   3  15        294.30        286.14         2.34 o                         
   3   3  15         45.50         45.26         1.08 o                         
   4   3  15        137.49        135.27         1.81 o                         
   5   3  15         65.28         66.13         1.14 o                         
  -5   4  15          2.48          1.39         0.49 o                         
  -4   4  15        206.65        209.24         1.97 o                         
  -3   4  15         61.99         61.73         0.96 o                         
  -2   4  15        109.54        108.42         1.46 o                         
  -1   4  15        160.61        162.62         1.88 o                         
   0   4  15         28.21         33.32         0.77 o                         
   1   4  15         11.00          7.94         0.54 o                         
   2   4  15        241.81        237.46         2.30 o                         
   3   4  15        111.95        110.41         1.32 o                         
   4   4  15         26.65         25.85         0.79 o                         
  -4   5  15        142.57        139.83         3.90 o                         
  -3   5  15         49.10         47.72         0.96 o                         
  -2   5  15        480.58        485.85         4.22 o                         
  -1   5  15         17.80         16.41         0.60 o                         
   0   5  15        199.20        202.79         2.08 o                         
   1   5  15        150.41        143.46         1.74 o                         
   2   5  15        148.95        147.51         1.76 o                         
   3   5  15         86.31         89.54         1.97 o                         
   4   5  15         35.51         30.60         1.08 o                         
  -3   6  15         74.57         75.04         3.86 o                         
  -2   6  15         30.09         30.82         0.81 o                         
  -1   6  15         36.30         38.43         0.88 o                         
   0   6  15         58.51         59.65         1.46 o                         
   1   6  15        186.38        181.44         3.23 o                         
   2   6  15         74.68         71.45         3.40 o                         
   3   6  15         96.80         94.06         7.10 o                         
  -1   7  15         65.46         66.98         2.74 o                         
   0   7  15        228.26        227.02         4.92 o                         
  -2  -6  16         10.94         10.34         0.66 o                         
  -1  -6  16         35.81         36.39         0.89 o                         
   0  -6  16         52.55         52.27         0.99 o                         
   1  -6  16        163.34        162.45         4.27 o                         
   2  -6  16        203.49        200.47         4.17 o                         
  -4  -5  16        202.52        194.53         6.02 o                         
  -3  -5  16          9.01          6.39         0.60 o                         
  -2  -5  16         45.23         43.87         1.17 o                         
  -1  -5  16        600.32        621.43         5.94 o                         
   0  -5  16         38.33         37.71         1.57 o                         
   1  -5  16         15.06         16.53         0.67 o                         
   2  -5  16         56.27         58.29         1.19 o                         
   3  -5  16         37.53         35.52         0.93 o                         
  -4  -4  16         36.83         35.22         0.86 o                         
  -3  -4  16         28.39         33.30         0.88 o                         
  -2  -4  16        146.26        150.71         1.50 o                         
  -1  -4  16          1.92          2.45         0.40 o                         
   0  -4  16        407.04        406.81         2.88 o                         
   1  -4  16        255.26        277.29         2.52 o                         
   2  -4  16        145.72        148.96         1.48 o                         
   3  -4  16        238.22        254.16         2.77 o                         
   4  -4  16         82.67         83.56         1.32 o                         
  -5  -3  16         15.22         15.59         0.56 o                         
  -4  -3  16        127.50        133.23         1.59 o                         
  -3  -3  16         21.84         21.30         0.64 o                         
  -2  -3  16         45.10         46.21         0.71 o                         
  -1  -3  16        198.63        198.67         1.57 o                         
   0  -3  16         94.87         92.09         1.00 o                         
   1  -3  16        174.27        177.10         1.58 o                         
   2  -3  16         64.70         64.48         0.94 o                         
   3  -3  16         39.75         36.83         0.77 o                         
   4  -3  16        219.01        227.92         2.50 o                         
  -5  -2  16         84.33         84.46         1.31 o                         
  -4  -2  16        325.38        339.10         2.63 o                         
  -3  -2  16         35.22         33.79         0.65 o                         
  -2  -2  16        168.01        164.88         1.45 o                         
  -1  -2  16        187.82        186.47         1.50 o                         
   0  -2  16        107.10        115.07         1.22 o                         
   1  -2  16        293.55        307.81         2.04 o                         
   2  -2  16        152.06        162.74         1.48 o                         
   3  -2  16         21.93         21.03         0.56 o                         
   4  -2  16        491.57        500.89         4.01 o                         
   5  -2  16        122.46        124.55         2.00 o                         
  -5  -1  16         66.17         67.15         0.87 o                         
  -4  -1  16        103.82        100.98         1.01 o                         
  -3  -1  16         74.03         76.06         0.86 o                         
  -2  -1  16          7.03          8.43         0.41 o                         
  -1  -1  16         41.31         39.92         0.61 o                         
   0  -1  16        363.46        365.02         2.05 o                         
   1  -1  16         98.97        107.77         1.01 o                         
   2  -1  16        101.22        100.97         0.96 o                         
   3  -1  16         89.71         93.98         1.01 o                         
   4  -1  16         56.70         59.77         0.97 o                         
   5  -1  16        130.93        131.60         2.61 o                         
  -5   0  16        150.79        144.90         1.36 o                         
  -4   0  16          4.80          4.07         0.35 o                         
  -3   0  16        104.45        106.18         1.06 o                         
  -2   0  16       1474.44       1466.66         7.04 o                         
  -1   0  16         35.76         35.87         0.56 o                         
   0   0  16        297.25        292.85         1.83 o                         
   1   0  16        411.78        424.13         2.33 o                         
   2   0  16         17.01         14.60         0.42 o                         
   3   0  16        517.35        532.22         3.58 o                         
   4   0  16         40.78         41.93         0.78 o                         
   5   0  16         17.31         19.21         0.67 o                         
  -5   1  16         65.90         65.95         0.91 o                         
  -4   1  16         99.62         97.91         1.00 o                         
  -3   1  16         88.15         89.54         0.94 o                         
  -2   1  16         12.40         13.05         0.44 o                         
  -1   1  16         64.06         60.69         0.73 o                         
   0   1  16        344.69        345.34         2.17 o                         
   1   1  16         96.89        104.16         0.98 o                         
   2   1  16        110.73        108.91         1.09 o                         
   3   1  16         85.90         86.66         1.02 o                         
   4   1  16         58.21         61.09         1.06 o                         
   5   1  16        118.04        121.07         1.76 o                         
  -5   2  16         78.59         76.21         1.09 o                         
  -4   2  16        353.65        364.77         2.47 o                         
  -3   2  16         19.56         18.81         0.52 o                         
  -2   2  16        193.66        188.77         1.66 o                         
  -1   2  16        188.00        184.38         1.62 o                         
   0   2  16        110.65        114.64         1.07 o                         
   1   2  16        270.01        275.39         2.04 o                         
   2   2  16        144.98        152.58         1.49 o                         
   3   2  16         20.62         19.13         0.56 o                         
   4   2  16        514.26        506.39         4.19 o                         
   5   2  16        106.41        106.39         1.85 o                         
  -5   3  16         13.59         14.18         0.89 o                         
  -4   3  16        115.81        115.78         1.23 o                         
  -3   3  16          9.34         10.05         0.44 o                         
  -2   3  16         43.67         42.88         0.73 o                         
  -1   3  16        163.13        158.55         1.52 o                         
   0   3  16        103.05         97.78         1.23 o                         
   1   3  16        153.52        154.27         1.49 o                         
   2   3  16         53.48         53.16         0.87 o                         
   3   3  16         45.20         41.36         0.85 o                         
   4   3  16        228.54        227.24         2.78 o                         
  -4   4  16         36.52         35.24         0.82 o                         
  -3   4  16         24.34         26.34         0.63 o                         
  -2   4  16        145.38        153.25         1.61 o                         
  -1   4  16          2.89          3.21         0.49 o                         
   0   4  16        397.58        390.72         2.92 o                         
   1   4  16        239.53        250.03         2.15 o                         
   2   4  16        142.82        142.65         1.80 o                         
   3   4  16        260.19        264.83         2.70 o                         
   4   4  16         90.49         86.88         1.79 o                         
  -4   5  16        226.74        217.77         6.62 o                         
  -3   5  16          7.52          6.59         0.61 o                         
  -2   5  16         44.40         44.29         0.87 o                         
  -1   5  16        534.58        550.14         4.13 o                         
   0   5  16         35.71         36.47         0.79 o                         
   1   5  16         20.60         24.38         0.66 o                         
   2   5  16         82.81         85.53         1.27 o                         
   3   5  16         38.43         36.98         0.95 o                         
  -2   6  16         13.12         11.11         0.81 o                         
  -1   6  16         34.27         33.70         1.12 o                         
   0   6  16         57.50         54.86         1.18 o                         
   1   6  16        158.73        161.94         2.86 o                         
   2   6  16        219.35        217.94         6.22 o                         
  -2  -6  17         57.52         61.17         2.51 o                         
  -1  -6  17        141.05        140.98         2.17 o                         
   0  -6  17         37.39         36.68         1.31 o                         
   1  -6  17         70.78         67.81         1.51 o                         
  -3  -5  17         35.69         35.93         0.92 o                         
  -2  -5  17        157.57        160.27         2.09 o                         
  -1  -5  17         66.30         68.95         1.36 o                         
   0  -5  17        566.69        587.73         7.80 o                         
   1  -5  17         56.76         61.05         1.96 o                         
   2  -5  17        299.43        309.15         3.32 o                         
   3  -5  17         28.43         29.62         1.10 o                         
  -4  -4  17        107.89        108.42         2.64 o                         
  -3  -4  17         10.83         10.60         0.61 o                         
  -2  -4  17         42.99         44.34         0.92 o                         
  -1  -4  17        602.94        614.55         4.94 o                         
   0  -4  17          5.07          5.58         0.47 o                         
   1  -4  17          1.13          2.22         0.40 o                         
   2  -4  17        193.48        188.52         1.75 o                         
   3  -4  17        223.84        225.64         2.67 o                         
   4  -4  17        206.35        206.63        10.96 o                         
  -4  -3  17         76.77         82.87         1.26 o                         
  -3  -3  17         21.36         20.65         0.56 o                         
  -2  -3  17        323.23        331.74         2.42 o                         
  -1  -3  17         63.13         63.24         0.76 o                         
   0  -3  17        105.94        110.40         1.05 o                         
   1  -3  17        361.47        381.63         2.93 o                         
   2  -3  17        165.95        176.06         1.75 o                         
   3  -3  17         42.03         39.66         0.85 o                         
   4  -3  17        162.25        167.65         1.96 o                         
  -5  -2  17         97.87         98.58         2.11 o                         
  -4  -2  17         89.47         97.15         1.60 o                         
  -3  -2  17        304.92        307.30         2.18 o                         
  -2  -2  17        216.97        218.00         1.74 o                         
  -1  -2  17        134.24        136.67         1.21 o                         
   0  -2  17        252.80        261.09         2.05 o                         
   1  -2  17         31.08         33.61         0.62 o                         
   2  -2  17         87.56         93.99         1.09 o                         
   3  -2  17         25.33         23.62         0.58 o                         
   4  -2  17        150.37        146.94         1.88 o                         
  -5  -1  17        175.11        179.60         2.30 o                         
  -4  -1  17          7.27          7.96         0.41 o                         
  -3  -1  17        136.16        143.48         1.22 o                         
  -2  -1  17        762.03        754.83         4.74 o                         
  -1  -1  17        157.09        158.09         1.24 o                         
   0  -1  17        692.85        689.22         3.51 o                         
   1  -1  17        223.54        229.52         1.63 o                         
   2  -1  17         62.21         65.73         0.83 o                         
   3  -1  17         67.30         72.91         0.84 o                         
   4  -1  17        198.60        195.59         1.81 o                         
   5  -1  17         12.36         14.00         0.77 o                         
  -5   0  17        222.12        229.27         2.06 o                         
  -4   0  17        562.45        572.91         4.08 o                         
  -3   0  17         14.56         14.52         0.48 o                         
  -2   0  17          1.25          1.56         0.34 o                         
  -1   0  17         75.74         76.40         0.87 o                         
   0   0  17         69.83         70.63         0.75 o                         
   1   0  17        777.74        772.24         3.91 o                         
   2   0  17        355.48        357.38         2.19 o                         
   3   0  17        120.48        127.91         1.33 o                         
   4   0  17         76.58         78.08         1.06 o                         
   5   0  17          1.11          1.51         0.45 o                         
  -5   1  17        172.39        171.70         1.86 o                         
  -4   1  17          8.77          7.93         0.37 o                         
  -3   1  17        154.41        163.32         1.35 o                         
  -2   1  17        813.09        790.45         4.24 o                         
  -1   1  17        180.90        182.40         1.37 o                         
   0   1  17        697.45        687.55         3.69 o                         
   1   1  17        199.67        204.57         1.46 o                         
   2   1  17         53.78         55.52         0.70 o                         
   3   1  17         60.99         67.01         0.89 o                         
   4   1  17        224.17        218.42         2.64 o                         
   5   1  17          9.64         10.88         0.70 o                         
  -5   2  17        102.49        106.00         2.00 o                         
  -4   2  17         91.78         97.86         0.96 o                         
  -3   2  17        222.46        220.00         1.75 o                         
  -2   2  17        241.21        240.82         1.85 o                         
  -1   2  17        145.85        146.19         1.28 o                         
   0   2  17        269.98        271.59         1.90 o                         
   1   2  17         31.71         33.21         0.60 o                         
   2   2  17         93.27         95.90         1.05 o                         
   3   2  17         26.42         25.77         0.61 o                         
   4   2  17        142.55        136.95         2.06 o                         
  -4   3  17         86.16         92.70         1.17 o                         
  -3   3  17         26.43         25.83         0.53 o                         
  -2   3  17        315.25        320.04         2.21 o                         
  -1   3  17         62.80         64.48         0.90 o                         
   0   3  17         93.12         94.55         1.16 o                         
   1   3  17        335.70        341.04         2.49 o                         
   2   3  17        176.20        175.10         1.70 o                         
   3   3  17         43.90         40.98         0.81 o                         
   4   3  17        174.42        179.84         2.83 o                         
  -4   4  17         81.27         70.56         1.58 o                         
  -3   4  17          7.16          6.26         0.41 o                         
  -2   4  17         45.22         44.78         0.74 o                         
  -1   4  17        547.71        563.59         4.28 o                         
   0   4  17          6.97          8.91         0.47 o                         
   1   4  17          2.16          3.34         0.40 o                         
   2   4  17        223.65        213.21         1.97 o                         
   3   4  17        222.05        218.35         2.79 o                         
   4   4  17        211.67        210.47         7.76 o                         
  -3   5  17         28.30         25.43         0.94 o                         
  -2   5  17        155.74        161.54         1.79 o                         
  -1   5  17         75.27         79.29         0.89 o                         
   0   5  17        584.76        592.67         5.07 o                         
   1   5  17         61.94         64.31         1.22 o                         
   2   5  17        308.75        303.91         3.31 o                         
   3   5  17         18.88         20.51         0.90 o                         
  -1   6  17        142.74        134.80         2.56 o                         
   0   6  17         24.00         20.76         0.77 o                         
   1   6  17         71.89         69.11         2.12 o                         
  -2  -5  18         14.31         13.46         0.72 o                         
  -1  -5  18        141.73        140.07         3.50 o                         
   0  -5  18         26.04         25.69         0.96 o                         
   1  -5  18         33.39         35.75         1.40 o                         
   2  -5  18         43.04         43.61         1.31 o                         
  -3  -4  18        233.37        236.58         2.88 o                         
  -2  -4  18         17.95         20.04         0.73 o                         
  -1  -4  18        141.85        143.12         1.71 o                         
   0  -4  18        257.77        273.62         3.17 o                         
   1  -4  18         49.40         51.15         0.93 o                         
   2  -4  18          0.54          0.40         0.38 o                         
   3  -4  18        103.17        107.89         2.16 o                         
  -4  -3  18        135.90        137.83         2.92 o                         
  -3  -3  18        286.98        291.20         3.20 o                         
  -2  -3  18         27.58         24.57         0.73 o                         
  -1  -3  18        135.14        138.12         1.36 o                         
   0  -3  18         61.64         64.33         0.84 o                         
   1  -3  18        254.15        260.35         2.23 o                         
   2  -3  18        218.72        240.44         2.11 o                         
   3  -3  18         29.86         28.58         0.77 o                         
   4  -3  18         95.64         92.85         3.18 o                         
  -4  -2  18         21.86         21.83         0.71 o                         
  -3  -2  18        202.34        201.27         2.01 o                         
  -2  -2  18       1505.40       1530.76         9.22 o                         
  -1  -2  18        114.57        119.77         1.15 o                         
   0  -2  18        118.46        123.26         1.25 o                         
   1  -2  18        466.29        467.27         3.04 o                         
   2  -2  18          6.15          4.65         0.42 o                         
   3  -2  18         37.59         36.57         0.74 o                         
   4  -2  18         90.28         93.65         1.97 o                         
  -5  -1  18        244.84        251.50         7.55 o                         
  -4  -1  18         40.93         39.64         0.68 o                         
  -3  -1  18         59.55         60.74         0.79 o                         
  -2  -1  18         95.65         94.93         1.10 o                         
  -1  -1  18        311.53        315.43         1.99 o                         
   0  -1  18        262.98        256.89         1.82 o                         
   1  -1  18         36.56         40.09         0.65 o                         
   2  -1  18         45.76         48.74         0.70 o                         
   3  -1  18         44.58         40.53         0.70 o                         
   4  -1  18        209.08        206.82         2.80 o                         
  -5   0  18         73.39         71.81         1.46 o                         
  -4   0  18        262.67        270.64         2.62 o                         
  -3   0  18         44.52         43.37         0.70 o                         
  -2   0  18         12.66         12.80         0.44 o                         
  -1   0  18         35.36         37.28         0.60 o                         
   0   0  18          1.65          1.38         0.30 o                         
   1   0  18         13.87         14.26         0.43 o                         
   2   0  18        190.31        196.37         1.44 o                         
   3   0  18         20.11         21.90         0.58 o                         
   4   0  18          0.10          0.30         0.35 o                         
  -5   1  18        246.45        253.83         5.41 o                         
  -4   1  18         33.57         31.54         0.69 o                         
  -3   1  18         69.18         72.25         0.87 o                         
  -2   1  18        105.83        106.31         1.00 o                         
  -1   1  18        276.02        275.69         1.87 o                         
   0   1  18        235.11        227.54         1.65 o                         
   1   1  18         32.41         34.77         0.55 o                         
   2   1  18         42.49         42.54         0.63 o                         
   3   1  18         32.77         28.92         0.63 o                         
   4   1  18        188.38        190.96         2.45 o                         
  -4   2  18         24.80         24.84         0.61 o                         
  -3   2  18        197.03        194.12         1.61 o                         
  -2   2  18       1537.25       1520.99         8.70 o                         
  -1   2  18        112.59        114.83         1.11 o                         
   0   2  18        125.58        123.65         1.20 o                         
   1   2  18        434.14        420.64         2.61 o                         
   2   2  18          5.19          3.74         0.40 o                         
   3   2  18         42.64         42.33         0.71 o                         
   4   2  18         96.38         99.23         1.81 o                         
  -4   3  18        137.91        134.09         1.68 o                         
  -3   3  18        277.66        284.36         2.30 o                         
  -2   3  18         31.60         28.26         0.51 o                         
  -1   3  18        165.58        164.87         1.31 o                         
   0   3  18         64.99         67.32         0.80 o                         
   1   3  18        254.21        253.77         1.95 o                         
   2   3  18        213.72        223.83         1.97 o                         
   3   3  18         32.42         33.16         0.78 o                         
   4   3  18        108.29        100.92         2.17 o                         
  -3   4  18        244.78        248.82         3.90 o                         
  -2   4  18         15.82         17.71         0.47 o                         
  -1   4  18        176.74        177.78         1.66 o                         
   0   4  18        264.79        277.86         2.15 o                         
   1   4  18         46.69         48.25         0.81 o                         
   2   4  18          1.31          2.30         0.41 o                         
   3   4  18         76.56         78.90         1.69 o                         
  -2   5  18         14.61         13.82         0.49 o                         
  -1   5  18        150.55        155.22         1.59 o                         
   0   5  18         29.13         27.57         0.85 o                         
   1   5  18         36.00         37.74         0.82 o                         
   2   5  18         56.51         53.07         2.86 o                         
  -1  -5  19         74.66         72.87         2.09 o                         
   0  -5  19         21.46         22.57         0.72 o                         
   1  -5  19         85.12         80.70         1.94 o                         
  -3  -4  19        274.14        269.57         4.04 o                         
  -2  -4  19         24.43         25.48         0.94 o                         
  -1  -4  19         23.65         28.13         0.86 o                         
   0  -4  19        291.56        292.80         4.20 o                         
   1  -4  19        188.57        190.88         3.04 o                         
   2  -4  19        105.48        103.71         4.21 o                         
  -3  -3  19        154.18        152.41         2.36 o                         
  -2  -3  19         11.86         10.85         0.48 o                         
  -1  -3  19         41.78         42.99         0.74 o                         
   0  -3  19         94.59         95.83         1.02 o                         
   1  -3  19         16.58         14.34         0.53 o                         
   2  -3  19         92.00         97.39         1.20 o                         
   3  -3  19          2.41          1.97         0.53 o                         
  -4  -2  19         17.36         16.04         0.69 o                         
  -3  -2  19         83.62         85.20         1.04 o                         
  -2  -2  19         13.49         13.75         0.45 o                         
  -1  -2  19        160.96        165.75         1.55 o                         
   0  -2  19          7.03          6.31         0.38 o                         
   1  -2  19         17.88         17.87         0.50 o                         
   2  -2  19        250.24        280.35         2.68 o                         
   3  -2  19         44.87         48.13         0.95 o                         
   4  -2  19         14.29         10.87         0.78 o                         
  -4  -1  19         43.83         42.47         0.83 o                         
  -3  -1  19        151.55        153.85         1.38 o                         
  -2  -1  19        370.87        383.72         2.89 o                         
  -1  -1  19        289.33        293.21         2.15 o                         
   0  -1  19        180.52        185.02         1.59 o                         
   1  -1  19        211.67        218.06         1.66 o                         
   2  -1  19        173.45        171.30         1.50 o                         
   3  -1  19        126.80        135.35         1.60 o                         
   4  -1  19         84.34         81.80         1.67 o                         
  -4   0  19        112.01        112.57         1.43 o                         
  -3   0  19         76.13         76.19         0.91 o                         
  -2   0  19         89.07         96.24         1.03 o                         
  -1   0  19         48.62         44.27         0.65 o                         
   0   0  19         82.39         83.47         0.91 o                         
   1   0  19        629.15        622.32         3.72 o                         
   2   0  19          0.41          0.70         0.29 o                         
   3   0  19         46.69         49.52         0.74 o                         
   4   0  19        697.52        690.56        10.74 o                         
  -4   1  19         50.47         51.46         0.90 o                         
  -3   1  19        163.40        164.57         1.42 o                         
  -2   1  19        357.08        367.91         2.45 o                         
  -1   1  19        288.42        292.59         1.84 o                         
   0   1  19        211.40        215.25         1.52 o                         
   1   1  19        212.28        217.12         1.42 o                         
   2   1  19        173.54        171.19         1.47 o                         
   3   1  19        134.25        139.47         1.41 o                         
   4   1  19         91.35         91.33         1.84 o                         
  -4   2  19         19.10         19.23         0.47 o                         
  -3   2  19         98.72        103.13         1.27 o                         
  -2   2  19         10.17         10.09         0.37 o                         
  -1   2  19        195.41        195.89         1.44 o                         
   0   2  19          6.44          5.98         0.34 o                         
   1   2  19         22.19         20.66         0.47 o                         
   2   2  19        293.06        321.66         2.41 o                         
   3   2  19         44.32         47.11         0.95 o                         
   4   2  19         15.41         12.02         1.19 o                         
  -3   3  19        139.67        136.87         1.42 o                         
  -2   3  19          3.47          3.78         0.31 o                         
  -1   3  19         31.10         30.54         0.51 o                         
   0   3  19         78.18         77.17         0.83 o                         
   1   3  19         23.03         21.64         0.56 o                         
   2   3  19         91.24         93.50         1.23 o                         
   3   3  19          1.80          1.62         0.40 o                         
  -3   4  19        263.22        257.07         3.91 o                         
  -2   4  19         20.67         22.41         0.56 o                         
  -1   4  19         18.70         21.55         0.52 o                         
   0   4  19        237.55        235.98         2.79 o                         
   1   4  19        186.28        186.61         2.38 o                         
   2   4  19         95.40         93.94         1.21 o                         
  -1   5  19         92.81         86.02         1.70 o                         
   0   5  19         23.06         26.06         0.81 o                         
   1   5  19         84.56         81.70         1.86 o                         
  -2  -4  20         26.62         26.80         1.21 o                         
  -1  -4  20        130.95        135.35         4.23 o                         
   0  -4  20         56.57         55.07         1.39 o                         
   1  -4  20        393.98        397.29         7.04 o                         
  -3  -3  20         35.73         34.66         1.10 o                         
  -2  -3  20         70.21         67.97         0.97 o                         
  -1  -3  20        484.29        488.90         4.39 o                         
   0  -3  20        181.56        184.39         2.13 o                         
   1  -3  20        257.72        271.91         2.61 o                         
   2  -3  20        390.61        410.65         5.13 o                         
  -3  -2  20         48.19         50.68         1.03 o                         
  -2  -2  20         91.19         91.27         1.03 o                         
  -1  -2  20         38.04         38.06         0.78 o                         
   0  -2  20         46.71         48.04         0.68 o                         
   1  -2  20         56.38         56.87         0.75 o                         
   2  -2  20         80.90         83.10         1.51 o                         
   3  -2  20        316.03        330.09         3.47 o                         
  -4  -1  20        133.50        123.46         2.10 o                         
  -3  -1  20         98.79        100.27         1.04 o                         
  -2  -1  20         92.57         92.55         0.96 o                         
  -1  -1  20        164.20        166.39         1.35 o                         
   0  -1  20        124.92        128.53         1.24 o                         
   1  -1  20         28.33         29.39         0.60 o                         
   2  -1  20         72.92         74.55         1.57 o                         
   3  -1  20         22.83         24.03         0.79 o                         
  -4   0  20         82.51         80.65         1.79 o                         
  -3   0  20         63.76         63.94         1.10 o                         
  -2   0  20         12.28         13.00         0.43 o                         
  -1   0  20        403.71        402.20         2.82 o                         
   0   0  20          3.23          3.24         0.36 o                         
   1   0  20        224.82        221.97         2.39 o                         
   2   0  20        198.02        195.67         1.90 o                         
   3   0  20          0.77          0.20         0.36 o                         
  -4   1  20        130.38        121.56         2.41 o                         
  -3   1  20        102.08        104.83         1.16 o                         
  -2   1  20         74.29         73.60         0.90 o                         
  -1   1  20        180.61        187.42         1.21 o                         
   0   1  20        118.26        117.15         0.90 o                         
   1   1  20         33.99         34.19         0.55 o                         
   2   1  20         84.41         87.45         1.03 o                         
   3   1  20         22.94         22.65         0.70 o                         
  -3   2  20         55.09         55.37         1.38 o                         
  -2   2  20         76.75         76.21         1.11 o                         
  -1   2  20         41.92         40.34         0.59 o                         
   0   2  20         46.32         48.09         0.63 o                         
   1   2  20         59.15         57.02         0.73 o                         
   2   2  20         79.19         82.44         1.32 o                         
   3   2  20        292.60        295.49         5.13 o                         
  -3   3  20         29.15         29.30         1.30 o                         
  -2   3  20         68.39         67.18         0.86 o                         
  -1   3  20        482.22        476.11         3.25 o                         
   0   3  20        158.58        158.32         1.35 o                         
   1   3  20        273.52        278.25         2.52 o                         
   2   3  20        389.66        393.97         4.44 o                         
  -2   4  20         32.17         29.09         1.19 o                         
  -1   4  20        128.51        127.15         2.12 o                         
   0   4  20         62.80         59.32         1.47 o                         
   1   4  20        395.93        388.25         4.31 o                         
  -2  -3  21         14.64         12.33         0.70 o                         
  -1  -3  21        310.09        307.59         4.26 o                         
   0  -3  21         35.44         31.08         1.26 o                         
   1  -3  21        106.95        105.33         1.60 o                         
  -2  -2  21        150.28        153.43         1.62 o                         
  -1  -2  21        302.94        295.82         3.28 o                         
   0  -2  21        186.30        188.29         1.85 o                         
   1  -2  21         50.62         51.76         0.86 o                         
   2  -2  21         12.54          9.90         0.69 o                         
  -3  -1  21         18.25         16.40         0.57 o                         
  -2  -1  21        123.14        123.05         1.39 o                         
  -1  -1  21        150.84        147.68         1.46 o                         
   0  -1  21         42.84         44.28         0.70 o                         
   1  -1  21        125.19        132.75         1.30 o                         
   2  -1  21        119.98        119.09         1.67 o                         
   3  -1  21         24.56         24.65         1.10 o                         
  -3   0  21        228.14        220.92         4.10 o                         
  -2   0  21          7.55          6.91         0.38 o                         
  -1   0  21        141.23        141.15         1.60 o                         
   0   0  21         64.23         68.83         0.87 o                         
   1   0  21        120.27        126.00         1.31 o                         
   2   0  21        150.95        154.06         2.89 o                         
   3   0  21         23.50         19.63         0.72 o                         
  -3   1  21         17.68         17.40         0.60 o                         
  -2   1  21        142.80        143.63         1.58 o                         
  -1   1  21        161.84        158.27         1.37 o                         
   0   1  21         49.53         50.82         0.70 o                         
   1   1  21        131.97        136.32         1.25 o                         
   2   1  21        107.42        102.99         1.47 o                         
   3   1  21         30.32         30.99         1.00 o                         
  -3   2  21          9.26          6.40         0.80 o                         
  -2   2  21        131.52        135.88         1.92 o                         
  -1   2  21        345.04        331.44         2.31 o                         
   0   2  21        188.32        190.63         1.80 o                         
   1   2  21         51.03         49.27         0.95 o                         
   2   2  21          6.38          5.45         0.44 o                         
  -2   3  21          7.45          6.74         0.47 o                         
  -1   3  21        312.60        306.51         3.74 o                         
   0   3  21         40.27         36.35         0.72 o                         
   1   3  21         94.94         93.96         1.66 o                         
  -1  -2  22        142.10        136.19         8.92 o                         
   0  -2  22        181.60        184.48         3.08 o                         
   1  -2  22         45.95         40.34         1.14 o                         
  -2  -1  22         31.77         25.28         0.84 o                         
  -1  -1  22        237.34        238.38         2.95 o                         
   0  -1  22         30.91         28.72         0.63 o                         
   1  -1  22         13.38         10.64         0.45 o                         
   2  -1  22         36.25         35.60         0.94 o                         
  -2   0  22         55.40         49.26         1.28 o                         
  -1   0  22        197.61        191.42         2.19 o                         
   0   0  22         21.90         21.25         0.60 o                         
   1   0  22        139.37        143.77         3.00 o                         
   2   0  22         69.44         65.81         1.58 o                         
  -2   1  22         38.52         38.14         1.50 o                         
  -1   1  22        247.20        244.46         2.56 o                         
   0   1  22         24.38         22.45         0.56 o                         
   1   1  22         16.04         14.33         0.56 o                         
   2   1  22         32.26         33.50         1.35 o                         
  -2   2  22         30.60         26.20         1.59 o                         
  -1   2  22        150.11        141.78         1.82 o                         
   0   2  22        167.34        158.48         2.13 o                         
   1   2  22         46.97         44.06         1.31 o                         
  -1   0  23        293.82        269.69         5.60 o                         
   0   0  23         40.29         37.68         1.38 o                         
   0   1  23         65.68         56.32         1.88 o                         
                                                                                
