# Supplementary material for: Crystal structure of 5-(β-d-gluco­pyran­osyl­thio)-N-(4-methyl­phen­yl)-1,3,4-thia­diazol-2-amine
Source: Acta Crystallogr E Crystallogr Commun. 2023 Jun 20;79(Pt 7):652–6. doi: 10.1107/S2056989023005248 (PMC10439424; doi:10.1107/S2056989023005248)
Supplement: Supplementary file 3 [file e-79-00652-Isup3.cml]

<?xml version="1.0" ?>
<cml>
<molecule id="m1">
  <atomArray>
    <atom id="a1" elementType="O"
          x2="-6.65500020980835" y2="1.760033879925988" />
    <atom id="a2" elementType="C"
          x2="-7.988669550856608" y2="0.9900169393669476" />
    <atom id="a3" elementType="C"
          x2="-7.988669550856608" y2="-0.5500169417511334" />
    <atom id="a4" elementType="C"
          x2="-6.65500020980835" y2="-1.3200338823101738" />
    <atom id="a5" elementType="C"
          x2="-5.321330868760091" y2="-0.5500169417511334" />
    <atom id="a6" elementType="C"
          x2="-5.321330868760091" y2="0.9900169393669476" />
    <atom id="a7" elementType="C"
          x2="-9.32235356299384" y2="1.760008469040839" />
    <atom id="a8" elementType="O"
          x2="-10.656027794458884" y2="0.9899999987457889" />
    <atom id="a9" elementType="S"
          x2="-3.9876468566228604" y2="1.7600084690408389" />
    <atom id="a10" elementType="O"
          x2="-3.9876468566228604" y2="-1.3200084714250246" />
    <atom id="a11" elementType="O"
          x2="-6.65500020980835" y2="-2.860033882310174" />
    <atom id="a12" elementType="O"
          x2="-9.32235356299384" y2="-1.3200084714250242" />
    <atom id="a13" elementType="C"
          x2="-3.9876370759506745" y2="3.3000084690097795" />
    <atom id="a14" elementType="C"
          x2="-3.2176331643208673" y2="5.669772507441674" />
    <atom id="a15" elementType="S"
          x2="-4.463499493337894" y2="4.764555908929673" />
    <atom id="a16" elementType="N"
          x2="-2.44762925269106" y2="3.3000084690097795" />
    <atom id="a17" elementType="N"
          x2="-1.9717668353038391" y2="4.764555908929673" />
    <atom id="a18" elementType="N"
          x2="-3.2176331643208678" y2="7.209772507441674" />
    <atom id="a19" elementType="C"
          x2="-1.8839540424928325" y2="7.979772507441674" />
    <atom id="a20" elementType="C"
          x2="-0.550284701444574" y2="10.289823329118796" />
    <atom id="a21" elementType="C"
          x2="-1.8839540424928325" y2="9.519806388559754" />
    <atom id="a22" elementType="C"
          x2="-0.550284701444574" y2="7.209755566882634" />
    <atom id="a23" elementType="C"
          x2="0.7833846396036845" y2="7.979772507441674" />
    <atom id="a24" elementType="C"
          x2="0.7833846396036845" y2="9.519806388559754" />
    <atom id="a25" elementType="C"
          x2="2.1170686517409156" y2="10.289797918233646" />
  </atomArray>
  <bondArray>
    <bond atomRefs2="a1 a2" order="1" />
    <bond atomRefs2="a1 a6" order="1" />
    <bond atomRefs2="a2 a3" order="1" />
    <bond atomRefs2="a3 a4" order="1" />
    <bond atomRefs2="a4 a5" order="1" />
    <bond atomRefs2="a5 a6" order="1" />
    <bond atomRefs2="a2 a7" order="1" />
    <bond atomRefs2="a7 a8" order="1" />
    <bond atomRefs2="a6 a9" order="1" />
    <bond atomRefs2="a5 a10" order="1" />
    <bond atomRefs2="a4 a11" order="1" />
    <bond atomRefs2="a3 a12" order="1" />
    <bond atomRefs2="a9 a13" order="1" />
    <bond atomRefs2="a15 a13" order="1" />
    <bond atomRefs2="a13 a16" order="2" />
    <bond atomRefs2="a14 a15" order="1" />
    <bond atomRefs2="a14 a17" order="2" />
    <bond atomRefs2="a16 a17" order="1" />
    <bond atomRefs2="a14 a18" order="1" />
    <bond atomRefs2="a18 a19" order="1" />
    <bond atomRefs2="a21 a19" order="2" />
    <bond atomRefs2="a19 a22" order="1" />
    <bond atomRefs2="a20 a21" order="1" />
    <bond atomRefs2="a20 a24" order="2" />
    <bond atomRefs2="a22 a23" order="2" />
    <bond atomRefs2="a23 a24" order="1" />
    <bond atomRefs2="a24 a25" order="1" />
  </bondArray>
</molecule>
</cml>
